# Supplementary material for: Menstrual health and hygiene knowledge among post menarche adolescent school girls in urban and rural Tanzania
Source: PLoS One. 2024 Mar 11;19(3):e0284072. doi: 10.1371/journal.pone.0284072 (PMC10927101; doi:10.1371/journal.pone.0284072)
Supplement: S1 File — (CSV) [file pone.0284072.s001.csv]

Region	distr	ward	Location_ of_ the_ school	Ownership	Type_of_school	Level_of_school	Gender_ composition_ of_ school	age	Disability	Class of respondent	Tribe	Responsible_ for_ your_ education	provider_ highest_ formal_ education level	Occupation	Bleeding_ due_ to_ injury	Unprovoked bleeding in private parts	First menstrual bleeding	Turning point for a girl from childhood to adulthood	Onset of puberty for girls	End of virginity	Don? know	Once it begins it will continue for the rest of a girl/woman? life	Menstruation begins at puberty	Normal menstruation process can lead to anemia	Menstruation always makes you sick	Normally bleeding occurs for 3 to 7 days	Represents the age during active reproduction	Rapid growth, weight gain, tender voice	Mood change, irritable tendency, tender breasts or bloating	Loss of appetite, cough, sneezing, and nausea	Change her school and work routines	Make sure she has menstrual materials in her bag	Buy special clothing and wrappers	Avoid gatherings, sports, and physical activities	Take home all her school belongings	Consider a suitable clean private space for changing	Go home immediately	Tell friends about her situation	Request for supplies from teacher or matron	Ask permission first before going home	Visit special rooms for supplies	Visit the toilet and put on her sanitary material	Which of the following are true concerning the use of menstrual materials?	Menstrual materials need to be changed after 24 hours	Used menstrual materials can be placed in any toilet or latrine pit	Sun rays and air helps to prevent infection from reusable pads	Only factory made menstrual materials are recommended for school girls	Use of uncleaned menstrual material can lead to diseases	age
TANGA	Lushoto	4	Urban	Government	Day school	Primary	Co education	15	No	Standard 5	MMBUGU	Father	Primary	Farmer	Yes	Yes	Yes	Yes	Yes	Yes	Yes	No	Yes	Yes	Yes	Yes	No	No	Yes	Yes	No	Yes	Yes	Yes	Yes	No	Yes	No	Yes	Yes	No	Yes	Yes	Yes	No	Yes	Yes	Yes	15
UNGUJA	Kaskazini	1	Urban	Government	Boarding only	Primary	Co education	15	No	Standard 6		Mother	Don? Know	Farmer	No	No	Yes	Yes	Yes	No	No	Yes	Yes	Yes	No	Yes	No	Yes	Yes	No	No	No	Yes	Yes	Yes	No	Yes	No	Yes	Yes	Yes	Yes	Yes	Yes	No	Yes	Yes	Yes	15
KAGERA	Muleba	6	Urban	Non_Government	Boarding and day	Secondary	Co education	16	No	Form 3	MHAYA	Father	Secondary	Farmer	No	Yes	No	Yes	No	No	No	No	No	No	No	Yes	No	Yes	No	No	No	Yes	No	No	No	Yes	No	No	No	No	Yes	No	No	No	No	Yes	No	No	12
IRINGA	Mufindi	24	Urban	Government	Day school	Primary	Co education	14	No	Standard 6	MHEHE	Father	Secondary	Farmer	No	Yes	No	No	No	No	No	No	No	No	No	Yes	Yes	Yes	Yes	No	No	Yes	Yes	No	No	Yes	No	Yes	No	Yes	No	Yes	No	Yes	No	No	No	No	14
IRINGA	Mufindi	28	Urban	Government	Day school	Primary	Co education	12	Yes visionary disability	Standard 7	MHEHE	Father	Some primary	Farmer	No	Yes	No	No	No	Yes	No	No	No	Yes	No	No	Yes	Yes	No	No	Yes	No	No	No	No	No	No	Yes	No	No	Yes	Yes	No	No	No	Yes	No	Yes	10
KILIMANJARO	Moshi	20	Rural	Non_Government	Day school	Secondary	Co education	15	No	Form 1	mchaga	Female guardian	Tertiary	Farmer	No	No	No	No	No	No	Yes	No	No	Yes	Yes	No	No	Yes	Yes	No	No	Yes	No	No	No	No	No	No	Yes	No	No	Yes	Yes	No	No	No	No	No	14
TANGA	Lushoto	4	Urban	Government	Day school	Primary	Co education	15	No	Form 3	MSAMBAA	Father	Primary	Farmer	No	Yes	No	No	Yes	No	No	No	Yes	No	Yes	No	No	Yes	No	No	No	Yes	No	Yes	No	No	No	No	Yes	No	Yes	Yes	Yes	Yes	No	Yes	No	No	13
TABORA	Igunga	11	Rural	Non_Government	Boarding and day	Primary	Co education	13	No	Standard 7	Mchaga	Father	Secondary	Self employed	No	Yes	Yes	Yes	Yes	No	No	No	Yes	No	Yes	Yes	No	Yes	Yes	No	No	Yes	Yes	No	No	No	No	Yes	Yes	No	Yes	Yes	No	Yes	No	No	Yes	No	12
MARA	Rorya	5	Urban	Government	Day school	Primary	Co education	16	No	Standard 7	MKINE	Father	Secondary	Farmer	Yes	No	Yes	Yes	Yes	No	No	No	Yes	Yes	No	Yes	No	Yes	Yes	Yes	No	Yes	Yes	No	No	Yes	Yes	No	Yes	Yes	No	Yes	Yes	Yes	Yes	No	Yes	No	15
UNGUJA	Kaskazini	1	Urban	Government	Boarding only	Secondary	Co education	15	No	Form 3		Father	Secondary	Self employed	No	Yes	No	Yes	Yes	No	No	No	No	No	Yes	Yes	No	No	Yes	No	No	No	No	No	No	Yes	Yes	No	Yes	Yes	No	No	No	Yes	No	No	Yes	No	12
TANGA	Lushoto	4	Rural	Government	Boarding and day	Secondary	Co education	18	No	Form 4	MSAMBAA	Female guardian	Secondary	Formal	No	Yes	No	Yes	Yes	No	No	Yes	Yes	No	Yes	Yes	No	Yes	Yes	No	No	Yes	Yes	No	No	Yes	No	No	Yes	No	No	Yes	No	No	No	No	Yes	No	13
KAGERA	Muleba	9	Urban	Government	Day school	Secondary	Co education	16	No	Form 3	MHAYA	Mother	Primary	Farmer	No	No	Yes	Yes	Yes	No	No	No	No	No	Yes	Yes	No	Yes	Yes	No	No	Yes	Yes	No	No	Yes	No	Yes	Yes	No	No	Yes	No	Yes	No	No	Yes	No	11
ARUSHA	Karatu	5	Rural	Government	Day school	Primary	Co education	14	No	Standard 7	MMANGATI	Father	Don? Know	Farmer	No	No	No	Yes	No	No	No	Yes	No	No	No	No	No	Yes	No	No	No	No	No	No	No	Yes	No	No	No	No	Yes	No	Yes	No	No	No	No	No	13
DAR ES SALAAM	Temeke	10	Rural	Non_Government	Day school	Secondary	Girls only	16	No	Form 2	AL ZAKUWAN	Father	Secondary	Self employed	No	Yes	No	No	No	No	No	No	No	No	No	Yes	No	No	Yes	No	No	Yes	No	No	No	No	No	No	Yes	No	No	No	No	No	No	No	Yes	No	16
TABORA	Igunga	11	Rural	Government	Day school	Secondary	Co education	16	No	Form 2	Msukuma	Father	Secondary	Farmer	No	No	Yes	No	No	No	No	Yes	No	No	No	No	No	No	Yes	No	No	No	Yes	No	No	No	No	No	No	No	No	Yes	No	Yes	No	No	No	No	13
KAGERA	Muleba	11	Urban	Non_Government	Day school	Primary	Co education	11	No	Standard 6	SIMBYA	Father	Don? Know	Self employed	No	No	No	No	No	No	Yes	No	Yes	No	No	Yes	No	Yes	Yes	No	No	No	Yes	No	No	Yes	No	No	No	Yes	No	Yes	No	No	No	No	No	No	11
PEMBA	North Pemba	1	Urban	Government	Day school	Secondary	Co education	20	No	Form 4		Father	Secondary	Farmer	No	Yes	Yes	Yes	Yes	No	No	Yes	Yes	No	Yes	Yes	No	Yes	Yes	No	No	Yes	Yes	No	No	Yes	Yes	No	Yes	Yes	Yes	Yes	Yes	No	Yes	Yes	Yes	No	14
TANGA	Lushoto	4	Rural	Government	Day school	Primary	Co education	12	No	Standard 7	MTAITA	Mother	Tertiary	Self employed	No	No	Yes	Yes	No	No	No	No	Yes	No	No	No	No	Yes	No	No	No	Yes	No	No	No	No	No	No	Yes	No	No	No	Yes	No	No	No	No	No	12
DAR ES SALAAM	Temeke	10	Rural	Non_Government	Day school	Secondary	Girls only	14	No	Form 2	DIIE	Father	Primary	Self employed	No	Yes	No	No	No	No	No	No	No	No	No	Yes	No	No	Yes	No	No	Yes	No	No	No	No	No	No	Yes	No	No	No	No	No	No	No	Yes	No	12
MARA	Rorya	12	Urban	Non_Government	Boarding only	Primary	Co education	11	No	Standard 7	MJALUO	Male guardian	Don? Know	Formal	No	Yes	No	Yes	Yes	No	No	Yes	No	Yes	No	Yes	No	No	Yes	No	No	Yes	No	No	No	Yes	Yes	No	Yes	No	Yes	No	No	Yes	No	No	Yes	No	11
ARUSHA	Karatu	5	Rural	Government	Boarding and day	Secondary	Co education	16	No	Form 2	MKWERE	Mother	Secondary	Self employed	No	Yes	No	No	No	No	No	No	No	No	No	No	Yes	No	Yes	No	No	Yes	No	No	No	No	No	No	Yes	No	No	No	Yes	No	No	No	No	No	14
DAR ES SALAAM	Temeke	10	Rural	Non_Government	Day school	Secondary	Girls only	15	No	Form 3	MNUBI	Father	Secondary	Self employed	No	Yes	Yes	Yes	Yes	Yes	No	No	Yes	No	No	No	No	Yes	Yes	No	No	Yes	No	Yes	No	Yes	No	No	Yes	No	Yes	Yes	No	Yes	No	No	No	No	14
KAGERA	Muleba	6	Urban	Non_Government	Boarding and day	Secondary	Co education	16	No	Form 4	MHAYA	Father	Secondary	Farmer	No	No	Yes	Yes	Yes	No	No	Yes	Yes	No	Yes	Yes	No	Yes	Yes	No	No	Yes	Yes	No	No	Yes	No	Yes	Yes	No	Yes	Yes	No	No	No	No	Yes	No	12
TANGA	Lushoto	4	Rural	Government	Boarding and day	Secondary	Co education	17	No	Form 4	MPARE	Female guardian	Tertiary	Retired officer	No	No	Yes	Yes	Yes	No	No	No	Yes	No	Yes	Yes	No	Yes	Yes	No	No	Yes	No	Yes	No	Yes	No	No	Yes	No	Yes	Yes	No	No	No	Yes	Yes	No	13
DODOMA	Mpwapwa	9	Rural	Government	Day school	Primary	Co education	12	No	Standard 7	MSUKUMA	Female guardian	Tertiary	Self employed	No	Yes	No	Yes	No	No	No	No	Yes	No	No	Yes	No	Yes	Yes	No	No	Yes	Yes	No	No	Yes	No	No	No	No	Yes	No	No	Yes	No	No	No	No	12
UNGUJA	Kaskazini	1	Urban	Government	Boarding only	Secondary	Co education	15	No	Form 3		Father	Secondary	Farmer	No	Yes	Yes	Yes	Yes	No	No	Yes	Yes	Yes	Yes	Yes	No	Yes	Yes	No	No	Yes	No	No	No	Yes	Yes	No	No	Yes	Yes	Yes	Yes	Yes	Yes	No	No	No	13
KAGERA	Muleba	11	Urban	Non_Government	Day school	Primary	Co education	13	No	Standard 7	HAYA	Father	Don? Know	Self employed	No	No	Yes	No	No	No	No	No	Yes	No	No	No	No	Yes	No	No	No	No	No	No	No	Yes	No	No	No	No	Yes	No	No	No	No	No	Yes	No	12
MARA	Rorya	6	Urban	Government	Boarding only	Primary	Co education	14	No	Standard 7	MJALUO	Father	Secondary	Self employed	No	Yes	Yes	Yes	No	No	No	No	Yes	Yes	Yes	Yes	No	Yes	Yes	Yes	No	Yes	No	Yes	Yes	Yes	Yes	No	Yes	Yes	Yes	No	Yes	Yes	No	Yes	No	No	14
DAR ES SALAAM	Temeke	10	Rural	Non_Government	Day school	Secondary	Girls only	18	No	Form 3	LARDHY	Mother	Secondary	Formal	No	Yes	Yes	Yes	Yes	No	No	No	Yes	No	Yes	Yes	No	Yes	Yes	No	No	Yes	Yes	No	No	Yes	No	Yes	Yes	Yes	Yes	Yes	No	No	No	No	Yes	Yes	14
MARA	Rorya	6	Rural	Government	Day school	Primary	Co education	14	No	Standard 7	MJALUO	Mother	Primary	Farmer	No	No	Yes	No	No	No	No	No	No	No	No	Yes	No	Yes	No	No	No	No	No	Yes	No	No	No	No	No	No	No	Yes	Yes	No	No	No	No	No	13
ARUSHA	Karatu	5	Rural	Government	Boarding and day	Secondary	Co education	16	No	Form 3	MUIRAQ	Mother	Primary	Farmer	No	Yes	No	Yes	Yes	No	No	Yes	Yes	No	Yes	Yes	No	Yes	Yes	No	No	Yes	Yes	No	No	Yes	No	No	Yes	Yes	Yes	Yes	Yes	Yes	No	No	Yes	No	14
KAGERA	Muleba	10	Rural	Non_Government	Boarding only	Secondary	Co education	15	No	Standard 7	mhaya	Father	Some primary	Farmer	No	Yes	Yes	Yes	No	No	No	No	Yes	No	No	No	No	No	Yes	No	No	Yes	No	No	No	Yes	No	No	No	Yes	No	Yes	No	No	No	No	Yes	No	15
DAR ES SALAAM	Temeke	10	Rural	Non_Government	Day school	Secondary	Girls only	16	No	Form 3	HAWADLE	Father	Don? Know	Self employed	No	Yes	Yes	Yes	Yes	No	No	No	Yes	No	Yes	Yes	Yes	Yes	Yes	No	No	Yes	No	No	No	Yes	No	No	Yes	Yes	Yes	Yes	No	No	Yes	Yes	Yes	Yes	13
IRINGA	Mufindi	33	Urban	Non_Government	Boarding only	Secondary	Co education	15	No	Form 3	Mhehe	Father	Secondary	Farmer	No	No	Yes	Yes	Yes	No	No	No	No	No	No	Yes	No	No	Yes	No	No	No	Yes	No	No	Yes	No	No	Yes	No	No	No	No	No	No	Yes	No	No	11
MBEYA	Mbeya dist	12	Rural	Government	Day school	Secondary	Co education	15	No	Form 3	Mchaga	Mother	Tertiary	Self employed	No	No	No	Yes	No	No	No	Yes	No	No	No	Yes	No	No	Yes	No	No	Yes	Yes	No	No	Yes	No	No	Yes	No	Yes	No	No	No	Yes	No	Yes	No	12
TABORA	Igunga	11	Rural	Government	Day school	Secondary	Co education	16	No	Form 2	mnamwezi	Father	Secondary	Formal	No	Yes	No	Yes	No	No	No	No	Yes	No	No	Yes	Yes	Yes	Yes	No	No	Yes	Yes	No	No	No	No	No	Yes	No	Yes	No	No	Yes	No	Yes	No	No	14
TANGA	Lushoto	1	Urban	Government	Boarding and day	Secondary	Co education	15	No	Form 1	MPARE	Father	Don? Know	Self employed	No	No	No	Yes	No	No	No	No	No	No	No	Yes	No	No	Yes	No	No	Yes	No	No	No	No	No	Yes	No	No	No	No	No	Yes	No	No	No	No	12
MBEYA	Mbeya dist	12	Rural	Government	Day school	Secondary	Co education	16	No	Form 4	Mnyakyusa	Female guardian	Tertiary	Formal	No	Yes	No	Yes	No	No	No	No	No	Yes	Yes	Yes	Yes	No	Yes	No	No	Yes	Yes	No	No	Yes	No	No	No	No	No	Yes	No	Yes	No	No	No	No	13
MBEYA	Mbeya dist	12	Rural	Government	Day school	Secondary	Co education	16	No	Form 4	Mnyakyusa	Mother	Secondary	Farmer	No	Yes	No	Yes	No	No	No	No	No	Yes	No	Yes	Yes	No	Yes	No	No	Yes	Yes	No	No	Yes	No	No	No	No	No	Yes	No	Yes	No	No	No	No	12
DODOMA	Mpwapwa	5	Urban	Government	Day school	Primary	Co education	14	No	Standard 7	MGOGO	Other	Don? Know	Farmer	No	Yes	No	Yes	No	No	No	Yes	No	No	No	Yes	Yes	Yes	Yes	No	No	Yes	Yes	Yes	No	Yes	No	No	Yes	No	Yes	Yes	No	Yes	Yes	Yes	Yes	No	14
MARA	Rorya	11	Urban	Government	Boarding and day	Secondary	Co education	17	No	Form 3	MJALUO	Father	Primary	Farmer	No	Yes	Yes	Yes	No	No	No	Yes	Yes	No	No	Yes	Yes	Yes	No	No	No	Yes	Yes	No	No	Yes	No	No	Yes	No	Yes	Yes	Yes	Yes	Yes	No	Yes	No	14
TABORA	Igunga	11	Rural	Government	Day school	Secondary	Co education	17	No	Form 4	msukuma	Male guardian	Primary	Self employed	No	Yes	Yes	Yes	Yes	No	No	No	Yes	No	Yes	Yes	No	Yes	Yes	No	No	No	Yes	No	No	No	No	Yes	Yes	No	Yes	Yes	No	Yes	No	No	No	No	12
MARA	Rorya	6	Rural	Government	Day school	Primary	Co education	13	No	Standard 7	MSURWA	Father	Tertiary	Self employed	No	No	No	Yes	No	No	No	No	Yes	No	Yes	No	Yes	Yes	Yes	No	No	Yes	Yes	No	No	Yes	No	No	Yes	Yes	Yes	Yes	No	No	No	No	Yes	No	13
KAGERA	Muleba	9	Urban	Government	Day school	Primary	Co education	13	No	Standard 7	mhaya	Mother	Primary	Farmer	No	Yes	Yes	No	No	No	No	No	Yes	No	Yes	No	No	Yes	Yes	No	No	Yes	No	No	No	Yes	No	No	Yes	No	No	Yes	No	Yes	No	No	Yes	No	12
DAR ES SALAAM	Temeke	10	Rural	Non_Government	Day school	Secondary	Co education	16	No	Form 4	AL HARUB	Father	None	Self employed	No	No	No	No	Yes	No	No	No	Yes	No	No	No	No	Yes	No	No	No	Yes	No	No	No	No	No	No	No	No	No	Yes	Yes	No	No	No	No	No	11
MARA	Rorya	5	Urban	Government	Day school	Primary	Co education	13	No	Standard 7	MKINE	Other	Primary	Farmer	No	Yes	No	No	No	No	No	No	No	Yes	No	No	No	Yes	No	No	No	No	No	No	No	Yes	No	No	No	No	Yes	No	No	No	No	No	No	Yes	13
ARUSHA	Karatu	8	Urban	Government	Day school	Primary	Co education	12	No	Standard 7	MRANGI	Mother	Don? Know	Farmer	No	No	Yes	Yes	Yes	No	No	No	No	No	Yes	Yes	No	No	No	Yes	No	Yes	No	Yes	No	Yes	No	Yes	No	Yes	No	Yes	No	No	No	No	Yes	No	12
KAGERA	Muleba	10	Rural	Non_Government	Boarding only	Secondary	Co education	16	Yes visionary disability	Form 3	msukumu	Father	Primary	Self employed	No	Yes	No	Yes	No	No	No	No	No	Yes	No	No	No	No	Yes	Yes	No	No	Yes	No	No	Yes	No	No	Yes	No	No	Yes	No	No	No	No	Yes	No	14
KAGERA	Muleba	10	Rural	Non_Government	Boarding only	Secondary	Co education	18	No	Form 3	mhaya	Father	Primary	Formal	No	No	No	Yes	No	No	No	No	No	No	Yes	Yes	No	No	Yes	Yes	No	Yes	No	No	No	No	No	Yes	No	No	No	Yes	No	No	No	No	Yes	No	11
DAR ES SALAAM	Temeke	10	Rural	Non_Government	Day school	Secondary	Girls only	16	No	Form 2	MSHIRAZ	Father	Secondary	Self employed	No	No	No	No	Yes	No	No	No	Yes	No	No	Yes	No	Yes	No	No	No	Yes	No	No	No	No	No	No	Yes	No	Yes	No	No	No	No	Yes	No	No	15
TABORA	Igunga	11	Rural	Government	Day school	Secondary	Co education	15	No	Form 2	msukuma	Father	Secondary	Farmer	No	Yes	No	Yes	Yes	No	No	Yes	Yes	No	No	Yes	No	Yes	No	No	No	Yes	No	Yes	No	No	No	No	Yes	No	Yes	No	No	Yes	No	No	Yes	No	13
UNGUJA	Kaskazini	1	Urban	Government	Boarding only	Primary	Co education	13	No	Form 3		Father	Don? Know	Formal	No	No	Yes	Yes	Yes	No	No	Yes	Yes	No	No	No	No	No	No	Yes	No	No	Yes	No	No	Yes	No	No	Yes	No	Yes	Yes	Yes	Yes	Yes	Yes	Yes	Yes	11
KILIMANJARO	Moshi	20	Rural	Government	Day school	Secondary	Co education	17	No	Form 4	MPARE	Father	Tertiary	Self employed	No	Yes	No	No	No	No	No	No	Yes	No	No	Yes	No	Yes	No	No	No	Yes	Yes	No	No	Yes	No	No	Yes	No	Yes	No	No	No	No	No	Yes	No	14
TANGA	Lushoto	4	Rural	Government	Boarding and day	Secondary	Co education	17	No	Form 4	MDIG0	Mother	Secondary	Formal	No	No	No	Yes	No	No	No	No	No	No	Yes	Yes	No	Yes	Yes	No	No	Yes	Yes	No	No	Yes	No	No	No	No	Yes	No	No	Yes	No	No	No	No	12
KILIMANJARO	Moshi	2	Rural	Government	Day school	Secondary	Co education	15	No	Form 2	MCHAGA	Female guardian	Primary	Farmer	No	No	No	Yes	No	No	No	Yes	No	No	Yes	Yes	No	No	Yes	No	No	No	No	No	No	Yes	No	No	Yes	Yes	Yes	No	No	No	Yes	No	No	No	13
TANGA	Lushoto	3	Urban	Government	Day school	Primary	Co education	15	No	Standard 5	MSAMBAA	Father	Primary	Formal	No	No	No	No	No	No	Yes	Yes	No	No	No	No	No	No	No	Yes	No	No	No	Yes	No	No	Yes	No	No	No	No	No	No	No	Yes	No	No	No	13
KAGERA	Muleba	10	Rural	Non_Government	Boarding only	Secondary	Co education	15	No	Form 3	mhaya	Father	Tertiary	Formal	No	No	No	Yes	No	No	No	No	No	No	Yes	No	No	No	Yes	No	No	Yes	No	No	No	No	No	Yes	No	No	No	No	No	No	No	No	Yes	No	9
MBEYA	Mbeya dist	12	Rural	Government	Day school	Primary	Co education	12	No	Standard 7	NYAKYUSA	Father	Secondary	Farmer	No	Yes	No	No	No	No	No	No	No	No	No	Yes	No	No	Yes	No	No	Yes	No	No	No	No	No	No	Yes	No	No	Yes	No	No	No	No	Yes	No	12
ARUSHA	Karatu	8	Rural	Government	Day school	Primary	Co education	13	No	Standard 7	MUIRAQ	Other	Secondary	Farmer	No	Yes	Yes	Yes	Yes	No	No	No	No	No	Yes	Yes	Yes	Yes	Yes	No	No	Yes	No	Yes	No	Yes	No	No	Yes	Yes	Yes	Yes	No	No	No	Yes	No	No	13
MARA	Rorya	7	Urban	Government	Day school	Primary	Co education	14	No	Standard 7	MJALUO	Father	Tertiary	Retired officer	No	No	No	Yes	No	No	No	No	No	No	No	Yes	No	Yes	No	No	No	No	No	No	No	Yes	Yes	No	No	No	No	No	Yes	No	No	No	No	No	13
TABORA	Igunga	11	Rural	Government	Day school	Secondary	Co education	15	No	Form 2	msukuma	Father	Primary	Farmer	No	Yes	No	Yes	No	No	No	Yes	Yes	No	No	Yes	Yes	Yes	No	Yes	No	Yes	Yes	Yes	No	Yes	No	Yes	No	Yes	Yes	No	No	Yes	No	No	Yes	No	13
MARA	Rorya	13	Urban	Government	Boarding and day	Secondary	Co education	14	No	Form 2	MKINE	Father	Primary	Farmer	No	No	No	Yes	No	No	No	Yes	No	No	No	No	No	No	Yes	No	No	No	No	No	No	Yes	No	No	No	No	Yes	No	No	No	Yes	No	No	No	12
MBEYA	Mbeya dist	12	Rural	Government	Day school	Primary	Co education	14	No	Standard 6	Muyao	Mother	Primary	Formal	No	No	No	Yes	No	No	No	No	No	Yes	No	No	No	No	Yes	No	Yes	No	No	No	No	No	No	No	No	No	No	Yes	No	No	No	No	No	Yes	13
PEMBA	North Pemba	1	Urban	Government	Day school	Secondary	Co education	18	No	Form 3		Father	Secondary	Farmer	No	Yes	No	No	Yes	No	No	No	Yes	Yes	Yes	Yes	No	Yes	No	No	Yes	Yes	Yes	Yes	Yes	No	Yes	Yes	Yes	Yes	Yes	Yes	Yes	Yes	Yes	Yes	Yes	No	15
KIGOMA	Kibondo	2	Urban	Government	Day school	Secondary	Co education	15	No	Standard 7	MHA	Mother	None	Self employed	No	Yes	No	Yes	Yes	No	No	No	Yes	Yes	No	No	Yes	No	Yes	No	No	Yes	No	No	Yes	Yes	Yes	No	Yes	No	Yes	Yes	No	No	No	Yes	Yes	No	14
UNGUJA	Kaskazini	1	Urban	Government	Boarding only	Secondary	Co education	14	No	Form 3		Father	Don? Know	Farmer	No	Yes	No	Yes	Yes	No	No	No	Yes	No	Yes	Yes	No	Yes	No	No	No	Yes	Yes	No	No	Yes	No	No	No	Yes	No	Yes	No	No	Yes	No	Yes	No	13
MARA	Rorya	2	Urban	Government	Day school	Primary	Co education	15	Yes visionary disability	Form 3	MKINE	Father	Some primary	Formal	Yes	Yes	Yes	Yes	Yes	Yes	No	No	No	No	No	Yes	Yes	Yes	No	No	Yes	No	No	No	No	No	No	No	No	No	No	Yes	Yes	No	No	Yes	No	No	14
DAR ES SALAAM	Temeke	5	Rural	Government	Day school	Secondary	Co education	16	No	Form 4	MPARE	Male guardian	Tertiary	Formal	No	No	No	Yes	Yes	No	No	No	Yes	No	No	Yes	No	Yes	Yes	No	No	Yes	Yes	No	No	Yes	No	No	Yes	Yes	Yes	No	Yes	No	No	No	Yes	No	12
PEMBA	North Pemba	1	Urban	Government	Day school	Secondary	Co education	19	No	Form 4		Mother	Secondary	Self employed	No	Yes	Yes	Yes	Yes	No	No	No	Yes	No	No	Yes	No	Yes	Yes	No	Yes	No	Yes	No	No	Yes	Yes	No	Yes	Yes	No	No	No	No	No	No	Yes	No	13
KILIMANJARO	Moshi	19	Rural	Government	Day school	Secondary	Co education	16	No	Form 4	MSAMBAA	Mother	Don? Know	Formal	No	No	No	Yes	No	No	No	No	No	No	No	No	Yes	Yes	No	No	No	Yes	No	No	No	No	No	No	Yes	No	No	No	No	No	No	No	Yes	No	13
MTWARA	Tandahimba	2	Urban	Government	Day school	Secondary	Co education	15	No	Form 3	Mmakonde	Father	Primary	Farmer	No	Yes	No	Yes	No	No	No	Yes	No	No	No	Yes	Yes	Yes	Yes	No	No	Yes	No	No	No	Yes	No	Yes	Yes	No	Yes	Yes	No	Yes	No	Yes	Yes	No	13
PEMBA	North Pemba	1	Rural	Government	Day school	Secondary	Co education	16	No	Form 4		Father	Tertiary	Self employed	No	No	No	No	Yes	No	No	No	No	Yes	No	No	Yes	No	Yes	Yes	No	No	Yes	No	No	No	Yes	No	No	Yes	Yes	No	No	Yes	No	No	Yes	No	13
SHINYANGA	Msalala	3	Urban	Government	Day school	Secondary	Co education	14	No	Form 2	MSUKUMA	Father	Secondary	Farmer	No	No	No	Yes	No	No	No	No	Yes	No	Yes	Yes	No	No	Yes	No	No	Yes	No	No	No	Yes	No	No	Yes	No	Yes	No	No	No	No	No	Yes	No	11
SHINYANGA	Msalala	8	Urban	Government	Day school	Primary	Co education	15	No	Standard 7	MSUKUMA	Mother	Don? Know	Self employed	No	No	No	Yes	No	No	No	No	No	No	No	Yes	No	Yes	No	No	Yes	No	No	No	No	No	No	No	Yes	No	No	No	Yes	No	No	No	No	No	14
SHINYANGA	Msalala	5	Urban	Government	Boarding and day	Secondary	Co education	16	No	Form 2	MSUKUMA	Mother	Primary	Farmer	No	No	Yes	No	Yes	No	No	No	No	No	No	Yes	Yes	No	Yes	No	No	Yes	No	No	No	Yes	No	No	Yes	No	No	No	No	No	Yes	No	No	No	14
PEMBA	North Pemba	1	Rural	Government	Day school	Secondary	Co education	16	No	Form 2		Father	Tertiary	Formal	No	Yes	Yes	Yes	Yes	No	No	Yes	No	No	No	No	No	Yes	No	No	No	No	Yes	No	No	Yes	No	No	Yes	Yes	No	No	No	No	No	No	No	Yes	13
MTWARA	Tandahimba	8	Urban	Government	Day school	Secondary	Co education	17	No	Form 4	mmakonde	Father	Primary	Farmer	No	Yes	Yes	Yes	No	No	No	No	No	No	Yes	Yes	No	Yes	Yes	No	No	Yes	No	No	No	Yes	No	No	Yes	No	No	Yes	No	No	No	Yes	Yes	No	15
PEMBA	North Pemba	1	Rural	Non_Government	Boarding only	Secondary	Co education	17	No	Form 3		Father	Tertiary	Formal	No	Yes	No	No	Yes	No	No	Yes	Yes	No	No	No	Yes	No	Yes	Yes	No	No	Yes	No	No	No	No	No	No	Yes	No	No	No	No	No	No	Yes	Yes	13
SHINYANGA	Msalala	7	Urban	Government	Boarding and day	Secondary	Co education	18	No	Form 4	msukuma	Father	Tertiary	Formal	No	Yes	No	No	No	No	No	Yes	No	No	No	No	No	Yes	No	No	No	Yes	No	No	No	No	No	No	Yes	No	No	No	No	Yes	No	No	No	No	12
KILIMANJARO	Moshi	13	Urban	Government	Day school	Secondary	Co education	13	No	Form 1	MCHAGA	Father	Some primary	Formal	No	Yes	Yes	Yes	No	No	No	Yes	No	No	No	Yes	No	Yes	No	No	No	Yes	No	No	No	Yes	No	No	Yes	No	Yes	Yes	No	Yes	No	Yes	No	No	12
UNGUJA	Kaskazini	1	Urban	Government	Boarding only	Secondary	Co education	15	No	Form 2		Mother	None	Farmer	Yes	No	No	No	No	No	No	No	No	Yes	Yes	No	Yes	No	No	Yes	No	Yes	No	Yes	No	No	No	No	No	Yes	No	Yes	Yes	Yes	Yes	No	No	No	13
UNGUJA	Kaskazini	1	Urban	Government	Boarding only	Primary	Co education	13	No	Form 3		Father	Don? Know	Self employed	No	Yes	Yes	Yes	Yes	No	No	No	Yes	No	Yes	Yes	No	Yes	Yes	No	No	Yes	No	No	No	Yes	No	No	Yes	No	Yes	Yes	No	Yes	No	Yes	Yes	No	12
IRINGA	Mufindi	24	Urban	Government	Day school	Primary	Co education	14	No	Standard 7	MNYAMBWA	Mother	Primary	Farmer	No	No	No	Yes	No	No	No	No	No	No	Yes	No	No	Yes	No	No	No	No	No	No	No	Yes	No	No	No	No	No	Yes	Yes	No	No	No	No	No	12
TANGA	Lushoto	4	Rural	Government	Day school	Secondary	Co education	16	No	Form 4	MZIGUA	Father	Primary	Farmer	No	No	No	Yes	No	No	No	No	No	No	No	Yes	No	Yes	Yes	No	No	Yes	No	No	No	No	No	No	Yes	No	No	No	No	Yes	No	No	Yes	No	13
MTWARA	Tandahimba	5	Urban	Government	Day school	Secondary	Co education	18	No	Form 4	mmakonde	Mother	Primary	Farmer	No	No	Yes	Yes	Yes	No	No	No	No	No	No	Yes	No	Yes	Yes	No	No	No	Yes	No	No	Yes	No	No	No	Yes	Yes	Yes	Yes	No	No	No	Yes	No	15
KIGOMA	Kibondo	7	Urban	Government	Day school	Primary	Co education	16	No	Standard 5	mha	Male guardian	Primary	Farmer	No	Yes	No	Yes	Yes	No	No	No	Yes	Yes	Yes	No	Yes	Yes	No	No	Yes	Yes	Yes	No	No	No	No	Yes	No	Yes	Yes	No	Yes	Yes	No	Yes	Yes	No	13
KAGERA	Muleba	5	Urban	Government	Day school	Secondary	Co education	15	No	Form 3	MHAYA	Mother	Secondary	Self employed	No	Yes	No	Yes	No	No	No	No	Yes	No	No	Yes	No	Yes	Yes	No	No	Yes	Yes	No	No	Yes	No	No	Yes	No	Yes	No	No	Yes	No	No	Yes	No	12
UNGUJA	Kaskazini	1	Urban	Government	Boarding only	Secondary	Co education	17	No	Form 4		Father	Secondary	Formal	No	No	Yes	Yes	No	No	No	No	No	No	No	Yes	No	Yes	Yes	No	No	Yes	No	No	No	Yes	No	No	Yes	No	Yes	Yes	No	No	No	Yes	No	No	14
MTWARA	Tandahimba	11	Rural	Government	Day school	Primary	Co education	13	No	Standard 6	Mmakonde	Mother	Secondary	Farmer	No	Yes	Yes	No	No	No	No	No	No	No	No	Yes	Yes	Yes	Yes	No	No	No	Yes	No	No	No	Yes	No	No	Yes	No	No	Yes	No	No	No	No	No	13
UNGUJA	Kaskazini	1	Rural	Government	Boarding only	Primary	Co education	14	No	Standard 6		Male guardian	Tertiary	Retired officer	No	Yes	Yes	No	Yes	Yes	No	No	Yes	No	Yes	Yes	No	Yes	Yes	No	No	No	Yes	No	No	Yes	Yes	Yes	Yes	Yes	Yes	Yes	Yes	Yes	No	No	Yes	No	10
PEMBA	North Pemba	1	Rural	Government	Day school	Secondary	Co education	14	No	Form 3		Father	Don? Know	Don? Know	No	Yes	No	Yes	Yes	No	No	No	Yes	No	No	Yes	No	Yes	Yes	Yes	No	Yes	Yes	No	No	No	Yes	No	No	No	Yes	Yes	No	Yes	No	No	No	No	12
MTWARA	Tandahimba	5	Urban	Government	Day school	Secondary	Co education	15	No	Form 2	mmakonde	Female guardian	Some primary	Farmer	No	Yes	No	No	No	No	No	No	Yes	No	No	Yes	No	No	Yes	No	No	Yes	No	No	No	Yes	No	No	Yes	No	Yes	No	No	Yes	No	No	No	No	14
KIGOMA	Kibondo	9	Urban	Government	Boarding and day	Secondary	Co education	16	No	Form 2	MHA	Father	Don? Know	Self employed	No	Yes	Yes	No	Yes	No	No	No	Yes	No	No	Yes	No	Yes	Yes	No	No	Yes	Yes	No	No	Yes	No	No	Yes	Yes	No	No	No	No	No	No	Yes	No	13
ARUSHA	Karatu	9	Urban	Non_Government	Boarding only	Secondary	Girls only	15	No	Form 1	MMASAI	Other	Tertiary	Formal	No	Yes	Yes	Yes	Yes	No	No	No	No	No	No	Yes	No	No	Yes	No	No	Yes	No	No	No	Yes	No	No	Yes	Yes	No	Yes	No	Yes	No	No	Yes	No	11
PEMBA	North Pemba	1	Urban	Government	Day school	Secondary	Co education	16	No	Form 3		Father	Secondary	Farmer	No	Yes	No	Yes	Yes	No	No	Yes	Yes	Yes	No	Yes	No	Yes	Yes	No	Yes	No	Yes	No	No	Yes	Yes	No	No	Yes	Yes	Yes	No	Yes	Yes	Yes	No	Yes	15
KAGERA	Muleba	10	Rural	Government	Day school	Primary	Co education	13	No	Standard 7	mshubi	Father	Primary	Farmer	No	No	No	Yes	Yes	No	No	Yes	No	No	No	No	No	Yes	No	No	No	Yes	Yes	No	No	Yes	No	No	No	Yes	Yes	Yes	No	No	No	Yes	No	No	12
MTWARA	Tandahimba	5	Urban	Government	Day school	Secondary	Co education	17	No	Form 2	mmakonde	Father	Some primary	Farmer	No	Yes	No	Yes	No	No	No	No	Yes	Yes	No	No	No	No	Yes	No	Yes	No	No	No	No	Yes	No	No	Yes	Yes	No	No	No	No	No	Yes	No	No	15
UNGUJA	Kaskazini	1	Urban	Government	Boarding only	Secondary	Co education	16	No	Form 2		Father	Some primary	Self employed	No	Yes	No	Yes	No	No	No	Yes	Yes	Yes	Yes	Yes	Yes	Yes	Yes	No	No	Yes	No	Yes	No	Yes	Yes	No	Yes	No	No	No	No	No	No	Yes	No	No	14
DODOMA	Mpwapwa	5	Urban	Government	Boarding and day	Secondary	Co education	14	No	Form 1	MHEHE	Other	Primary	Farmer	No	Yes	No	Yes	Yes	No	No	Yes	Yes	No	No	No	No	Yes	No	No	No	No	Yes	No	No	Yes	No	No	No	No	No	Yes	No	Yes	No	Yes	No	No	12
RUVUMA	Namtumbo	5	Urban	Government	Day school	Primary	Co education	12	No	Standard 7	mngoni	Father	Primary	Farmer	No	Yes	No	Yes	No	No	No	No	No	No	Yes	No	No	No	No	Yes	No	No	No	No	No	Yes	Yes	No	No	No	No	No	No	Yes	No	No	No	No	12
SHINYANGA	Msalala	6	Urban	Government	Day school	Secondary	Co education	16	Yes visionary disability	Form 2	Muhangaza	Father	Tertiary	Formal	No	No	No	No	Yes	No	No	Yes	No	No	No	Yes	No	Yes	No	No	No	No	No	No	No	Yes	No	No	Yes	No	Yes	No	No	No	No	No	Yes	No	14
UNGUJA	Kaskazini	1	Urban	Government	Boarding only	Secondary	Co education	18	No	Form 4		Father	Tertiary	Formal	No	No	Yes	Yes	No	No	No	No	No	No	No	Yes	No	Yes	Yes	No	No	Yes	No	No	No	Yes	No	No	Yes	No	No	Yes	No	No	No	Yes	No	No	14
SHINYANGA	Msalala	7	Urban	Non_Government	Day school	Secondary	Co education	15	No	Form 1	Msukuma	Father	Secondary	Formal	No	Yes	No	No	Yes	No	No	No	No	No	No	Yes	Yes	Yes	Yes	No	No	Yes	No	No	No	Yes	Yes	Yes	Yes	Yes	No	Yes	Yes	Yes	No	Yes	No	No	15
SHINYANGA	Msalala	3	Urban	Government	Day school	Secondary	Co education	18	No	Form 3	MASAI	Male guardian	Primary	Farmer	No	No	No	No	Yes	No	No	No	No	No	No	Yes	No	No	Yes	No	No	No	No	No	No	Yes	No	No	Yes	No	No	No	No	No	No	Yes	No	No	13
SHINYANGA	Msalala	2	Urban	Government	Day school	Secondary	Co education	18	No	Form 4	Msukuma	Father	None	Farmer	No	No	No	Yes	No	No	No	No	No	No	No	Yes	No	Yes	No	No	No	Yes	No	No	No	No	No	No	No	Yes	No	No	No	No	No	Yes	No	No	13
ARUSHA	Karatu	5	Rural	Government	Day school	Primary	Co education	12	No	Standard 7	MU IRAQ	Other	Primary	Self employed	No	No	No	Yes	No	No	No	No	Yes	No	No	No	No	Yes	No	No	No	No	Yes	No	No	No	No	Yes	No	No	No	No	No	Yes	No	No	No	No	11
RUVUMA	Namtumbo	1	Urban	Government	Day school	Secondary	Co education	14	No	Form 1	mndendeule	Father	Secondary	Farmer	No	Yes	No	No	No	No	No	No	Yes	No	No	No	No	Yes	No	No	No	No	No	Yes	No	No	No	No	Yes	No	No	No	No	No	Yes	No	No	No	13
KAGERA	Muleba	9	Urban	Government	Day school	Primary	Co education	16	No	Standard 7	mhaya	Mother	Secondary	Farmer	No	Yes	No	No	Yes	No	No	Yes	No	No	No	No	No	Yes	No	No	No	No	No	No	No	Yes	No	No	No	No	Yes	No	Yes	Yes	No	No	No	No	13
MBEYA	Mbeya dist	12	Rural	Government	Day school	Primary	Co education	11	No	Standard 7	Mnyayusa	Mother	Primary	Self employed	No	Yes	Yes	Yes	Yes	No	No	Yes	Yes	No	Yes	No	Yes	No	Yes	No	No	Yes	No	No	No	Yes	No	No	Yes	Yes	Yes	No	No	Yes	No	Yes	No	No	11
PEMBA	North Pemba	1	Urban	Government	Day school	Secondary	Co education	17	No	Form 4		Father	Primary	Self employed	No	Yes	Yes	No	No	No	No	No	Yes	Yes	No	Yes	No	No	Yes	No	No	No	Yes	Yes	No	No	Yes	No	Yes	No	No	No	Yes	No	No	No	Yes	No	12
KILIMANJARO	Moshi	20	Rural	Government	Day school	Secondary	Co education	15	No	Form 4	MRUGURU	Mother	Tertiary	Formal	No	No	Yes	Yes	Yes	No	No	Yes	No	No	Yes	Yes	Yes	Yes	Yes	No	No	Yes	Yes	No	No	Yes	No	No	Yes	No	Yes	Yes	Yes	Yes	No	No	No	No	12
PEMBA	North Pemba	1	Rural	Government	Day school	Secondary	Co education	15	No	Form 3		Father	Don? Know	Self employed	No	Yes	No	Yes	Yes	No	No	No	No	No	Yes	Yes	No	Yes	Yes	No	No	Yes	No	No	No	Yes	Yes	No	No	Yes	No	Yes	No	Yes	No	No	No	No	11
PEMBA	North Pemba	1	Rural	Government	Day school	Secondary	Co education	16	No	Form 3		Father	Don? Know	Don? Know	No	Yes	No	Yes	Yes	No	No	No	Yes	No	No	Yes	No	Yes	Yes	No	No	No	No	No	No	Yes	No	No	Yes	No	Yes	No	No	Yes	No	No	No	No	12
KIGOMA	Kibondo	7	Urban	Government	Day school	Primary	Co education	14	No	Standard 7	mha	Mother	Primary	Farmer	No	No	No	Yes	No	No	No	Yes	No	No	No	No	Yes	No	Yes	Yes	No	Yes	No	Yes	No	No	Yes	No	No	Yes	Yes	Yes	No	Yes	No	No	Yes	No	13
KIGOMA	Kibondo	7	Urban	Government	Day school	Primary	Co education	12	No	Standard 6	mha	Father	Primary	Farmer	No	Yes	No	Yes	No	No	No	No	No	No	Yes	No	No	Yes	No	No	No	No	Yes	No	No	No	Yes	No	No	No	No	No	No	No	No	Yes	No	Yes	11
UNGUJA	Kaskazini	1	Urban	Government	Boarding only	Secondary	Co education	17	No	Form 4		Male guardian	Don? Know	Farmer	No	Yes	Yes	Yes	No	No	No	No	No	No	No	Yes	Yes	Yes	Yes	No	No	No	No	Yes	No	No	No	Yes	Yes	No	No	No	Yes	Yes	No	No	No	No	13
MARA	Rorya	6	Rural	Government	Day school	Secondary	Co education	18	No	Form 4		Mother	Secondary	Formal	No	No	Yes	No	No	No	No	Yes	No	No	No	No	Yes	No	No	No	No	Yes	No	No	No	Yes	No	No	Yes	No	Yes	No	No	No	No	No	Yes	No	14
ARUSHA	Karatu	5	Rural	Government	Day school	Primary	Co education	12	No	Standard 6	MU IRAQ	Other	Primary	Self employed	No	No	No	Yes	No	No	No	No	Yes	No	No	No	No	Yes	No	No	No	No	No	Yes	No	No	No	No	No	Yes	No	No	No	Yes	No	No	No	No	12
PEMBA	North Pemba	1	Rural	Government	Day school	Secondary	Co education	16	No	Form 4		Mother	Don? Know	Farmer	No	Yes	No	Yes	Yes	No	No	No	Yes	No	No	Yes	Yes	Yes	Yes	No	No	Yes	Yes	Yes	No	Yes	Yes	Yes	Yes	No	Yes	No	No	No	Yes	No	No	No	14
KIGOMA	Kibondo	4	Rural	Government	Day school	Primary	Co education	13	No	Standard 7	MHA	Mother	Tertiary	Formal	No	No	Yes	Yes	No	No	No	No	Yes	No	No	Yes	No	Yes	Yes	No	Yes	No	No	No	No	Yes	No	No	Yes	No	Yes	No	No	Yes	No	No	Yes	No	11
KAGERA	Muleba	10	Rural	Government	Day school	Secondary	Co education	16	No	Form 3	MHAYA	Father	Secondary	Self employed	No	Yes	Yes	No	Yes	No	No	No	Yes	No	No	Yes	Yes	No	Yes	No	No	Yes	No	No	No	Yes	No	No	Yes	No	No	Yes	No	Yes	No	No	Yes	No	12
PEMBA	North Pemba	1	Rural	Government	Day school	Secondary	Co education	16	No	Form 3		Female guardian	Don? Know	Don? Know	No	Yes	No	Yes	Yes	No	No	Yes	Yes	No	No	Yes	No	Yes	Yes	No	No	Yes	Yes	No	No	Yes	No	No	Yes	Yes	Yes	Yes	No	Yes	No	Yes	No	No	13
KILIMANJARO	Moshi	8	Urban	Government	Boarding only	Secondary	Co education	15	No	Form 3	MCHAGA	Father	Some primary	Farmer	No	No	No	Yes	Yes	No	No	No	No	No	No	Yes	No	No	Yes	No	No	Yes	No	No	No	No	No	No	Yes	No	No	Yes	No	No	Yes	Yes	Yes	No	12
KAGERA	Muleba	8	Urban	Government	Day school	Primary	Co education	14	No	Standard 5	msukuma	Father	Primary	Farmer	No	No	No	No	Yes	No	No	No	No	No	Yes	No	No	No	No	Yes	No	Yes	No	No	No	No	No	No	No	Yes	No	No	Yes	No	No	Yes	Yes	No	13
KAGERA	Muleba	10	Rural	Non_Government	Boarding only	Secondary	Co education	16	No	Form 1	mhaya	Mother	Primary	Farmer	No	No	No	Yes	No	No	No	No	Yes	No	No	No	No	Yes	No	No	No	Yes	No	No	No	No	No	No	Yes	No	No	No	Yes	No	No	No	No	No	14
TABORA	Igunga	11	Rural	Non_Government	Boarding and day	Primary	Co education	16	No	Standard 7	Mnyiramba	Mother	Don? Know	Self employed	No	Yes	Yes	Yes	No	Yes	No	No	Yes	Yes	Yes	Yes	No	Yes	Yes	Yes	No	Yes	Yes	No	No	No	No	Yes	No	Yes	No	Yes	No	No	No	No	Yes	No	15
DODOMA	Mpwapwa	5	Urban	Government	Boarding and day	Secondary	Co education	14	No	Form 3	MHEHE	Other	Secondary	Retired officer	No	Yes	Yes	Yes	Yes	No	No	No	Yes	No	No	Yes	Yes	Yes	Yes	No	No	Yes	Yes	No	No	Yes	No	Yes	No	Yes	Yes	Yes	No	Yes	No	Yes	Yes	No	11
UNGUJA	Kaskazini	1	Rural	Government	Boarding only	Secondary	Co education	17	No	Form 3		Father	Don? Know	Formal	No	No	No	No	Yes	No	No	No	Yes	No	No	Yes	No	No	Yes	No	No	Yes	No	No	No	No	No	No	Yes	No	No	Yes	No	Yes	No	No	Yes	No	14
MARA	Rorya	13	Rural	Non_Government	Boarding and day	Secondary	Co education	15	No	Form 3	MJALUO	Mother	None	Farmer	No	Yes	Yes	Yes	Yes	No	No	No	No	No	No	No	Yes	Yes	No	No	No	Yes	No	No	No	No	No	No	Yes	No	Yes	Yes	Yes	Yes	No	No	Yes	No	14
TANGA	Lushoto	11	Urban	Government	Day school	Secondary	Co education	17	No	Form 4	MSAMBAA	Father	Primary	Farmer	No	Yes	Yes	Yes	Yes	No	No	Yes	Yes	No	Yes	Yes	No	Yes	Yes	No	No	Yes	Yes	No	No	Yes	Yes	Yes	Yes	Yes	Yes	Yes	Yes	Yes	Yes	No	Yes	No	11
SHINYANGA	Msalala	6	Urban	Government	Day school	Secondary	Co education	15	Yes visionary disability	Form 3	Msukuma	Father	Secondary	Farmer	No	Yes	No	Yes	No	No	No	Yes	No	No	Yes	Yes	Yes	Yes	Yes	No	Yes	Yes	Yes	No	No	Yes	No	Yes	Yes	Yes	Yes	No	No	No	Yes	Yes	Yes	No	13
IRINGA	Mufindi	31	Urban	Government	Boarding and day	Secondary	Co education	17	No	Form 4	MHEHE	Female guardian	Tertiary	Self employed	No	Yes	Yes	Yes	Yes	Yes	Yes	Yes	Yes	No	No	Yes	Yes	Yes	Yes	No	No	Yes	Yes	No	No	Yes	No	No	Yes	Yes	Yes	Yes	No	No	No	No	Yes	No	14
TABORA	Igunga	11	Rural	Non_Government	Boarding and day	Primary	Co education	14	No	Standard 7	Muha	Mother	Don? Know	Self employed	No	Yes	Yes	Yes	Yes	No	No	No	Yes	No	Yes	Yes	No	Yes	Yes	Yes	No	Yes	Yes	No	No	Yes	No	No	Yes	Yes	Yes	Yes	No	No	No	No	Yes	No	14
PEMBA	North Pemba	1	Rural	Government	Day school	Secondary	Co education	17	Yes visionary disability	Form 4		Father	Tertiary	Self employed	No	No	No	Yes	Yes	No	No	No	No	No	Yes	Yes	No	Yes	No	No	No	Yes	No	No	No	Yes	No	No	Yes	No	No	Yes	No	Yes	No	No	Yes	No	13
PEMBA	North Pemba	1	Rural	Government	Day school	Secondary	Co education	17	No	Form 4		Father	Don? Know	Self employed	No	Yes	Yes	Yes	Yes	No	No	Yes	Yes	No	Yes	Yes	No	Yes	No	No	No	Yes	No	No	No	No	Yes	No	No	Yes	No	No	No	Yes	No	Yes	Yes	No	13
PEMBA	North Pemba	1	Rural	Government	Day school	Secondary	Co education	17	No	Form 4		Father	Secondary	Self employed	No	No	No	Yes	Yes	No	No	No	No	No	No	Yes	No	No	Yes	No	No	Yes	No	No	No	Yes	No	No	Yes	No	No	Yes	No	Yes	No	No	Yes	No	13
PEMBA	North Pemba	1	Rural	Government	Day school	Secondary	Co education	16	No	Form 4		Father	Don? Know	Self employed	No	Yes	No	Yes	No	No	No	No	No	No	Yes	No	No	Yes	Yes	No	No	Yes	Yes	Yes	No	Yes	Yes	Yes	Yes	Yes	No	Yes	No	No	No	No	No	Yes	12
PEMBA	North Pemba	1	Rural	Government	Day school	Secondary	Co education	18	No	Form 4		Father	Tertiary	Formal	No	Yes	Yes	Yes	Yes	No	No	Yes	Yes	No	No	Yes	No	Yes	Yes	No	No	Yes	Yes	No	No	Yes	Yes	Yes	Yes	Yes	No	No	No	Yes	No	No	No	No	13
MTWARA	Tandahimba	4	Rural	Government	Day school	Secondary	Co education	16	No	Form 2	mmakonde	Mother	Primary	Self employed	No	Yes	No	Yes	No	No	No	No	No	No	No	Yes	No	No	Yes	No	No	Yes	No	No	No	Yes	No	No	Yes	No	Yes	Yes	No	No	No	Yes	Yes	No	16
ARUSHA	Karatu	8	Rural	Government	Day school	Primary	Co education	14	No	Standard 7	MUIRAQ	Female guardian	Don? Know	Farmer	No	Yes	Yes	Yes	Yes	No	No	Yes	Yes	No	Yes	No	Yes	Yes	Yes	No	No	Yes	Yes	No	No	Yes	Yes	Yes	Yes	Yes	Yes	Yes	No	No	No	Yes	No	No	13
MBEYA	Mbeya dist	14	Urban	Government	Day school	Primary	Co education	11	No	Standard 6	Mnyakyusa	Male guardian	Tertiary	Self employed	No	Yes	No	Yes	Yes	No	No	No	Yes	No	No	Yes	Yes	Yes	Yes	No	Yes	Yes	No	No	No	Yes	No	No	Yes	No	Yes	Yes	Yes	Yes	No	Yes	No	No	11
PEMBA	North Pemba	1	Rural	Government	Day school	Secondary	Co education	16	Yes visionary disability	Form 4		Female guardian	Don? Know	Self employed	No	Yes	Yes	Yes	Yes	No	No	No	Yes	No	Yes	Yes	No	Yes	Yes	No	No	No	Yes	No	No	Yes	Yes	No	No	Yes	No	No	No	Yes	No	Yes	No	No	13
MBEYA	Mbeya dist	12	Rural	Government	Day school	Primary	Co education	14	No	Standard 7	MHEHE	Mother	Secondary	Formal	No	No	Yes	Yes	Yes	No	No	Yes	No	No	No	No	No	Yes	No	Yes	Yes	No	No	Yes	Yes	Yes	No	No	Yes	No	Yes	No	No	Yes	No	No	Yes	No	13
MBEYA	Mbeya dist	12	Rural	Government	Day school	Primary	Co education	13	No	Standard 7	Mngoni	Female guardian	Tertiary	Formal	No	Yes	No	Yes	Yes	No	No	Yes	No	No	No	Yes	No	Yes	Yes	No	No	Yes	Yes	No	No	Yes	No	Yes	Yes	Yes	Yes	Yes	Yes	Yes	No	No	Yes	No	11
PEMBA	North Pemba	1	Rural	Government	Day school	Secondary	Co education	17	Yes visionary disability	Form 4		Father	Tertiary	Self employed	No	No	No	Yes	Yes	No	No	No	No	No	Yes	Yes	No	Yes	No	No	No	Yes	No	No	No	Yes	No	No	Yes	No	No	Yes	No	Yes	No	No	No	No	12
UNGUJA	Kaskazini	1	Urban	Government	Boarding only	Secondary	Co education	14	No	Form 2		Mother	Primary	Farmer	No	Yes	No	Yes	Yes	No	No	No	No	No	No	Yes	No	No	Yes	Yes	No	No	No	No	Yes	No	No	No	No	No	No	Yes	No	No	No	No	Yes	No	13
RUVUMA	Namtumbo	5	Urban	Government	Day school	Primary	Co education	15	No	Standard 7	mndendeule	Female guardian	Don? Know	Don? Know	No	No	No	Yes	Yes	No	No	No	Yes	No	No	Yes	No	No	No	Yes	No	No	No	No	Yes	No	No	Yes	No	No	No	No	No	No	No	No	No	Yes	12
PEMBA	North Pemba	1	Urban	Government	Day school	Secondary	Co education	16	No	Form 3		Father	Primary	Farmer	No	Yes	No	No	No	No	No	No	No	No	No	Yes	No	No	Yes	No	No	No	Yes	No	No	No	Yes	No	No	No	No	Yes	No	No	Yes	No	No	Yes	14
MBEYA	Mbeya dist	8	Rural	Non_Government	Boarding only	Secondary	Girls only	13	No	Form 2	MYAKYUSA	Mother	Don? Know	Self employed	No	No	No	No	No	No	Yes	No	No	No	No	Yes	No	Yes	No	No	No	Yes	No	No	No	Yes	No	No	No	No	No	Yes	No	No	No	Yes	No	Yes	12
IRINGA	Mufindi	35	Urban	Government	Day school	Primary	Co education	13	No	Standard 7	MBENA	Father	Some primary	Farmer	No	Yes	No	Yes	No	No	No	Yes	No	No	No	No	Yes	Yes	No	No	No	Yes	No	No	No	Yes	Yes	No	No	No	Yes	No	No	No	No	No	Yes	No	11
MARA	Rorya	6	Rural	Government	Day school	Primary	Co education	13	No	Form 3	MJALUO	Female guardian	Primary	Farmer	No	Yes	Yes	Yes	Yes	No	No	No	Yes	Yes	No	No	Yes	Yes	Yes	Yes	Yes	Yes	Yes	Yes	No	No	No	Yes	Yes	Yes	No	Yes	Yes	Yes	No	No	No	No	11
ARUSHA	Karatu	5	Rural	Government	Day school	Secondary	Co education	15	No	Standard 5	MMASAI	Female guardian	Secondary	Self employed	No	No	No	Yes	No	No	No	No	No	No	No	Yes	No	No	Yes	No	No	Yes	No	No	No	No	No	No	No	No	No	Yes	No	Yes	No	No	No	No	14
MBEYA	Mbeya dist	7	Rural	Government	Boarding only	Secondary	Co education	16	No	Form 2	Muha	Mother	Tertiary	Formal	No	No	No	Yes	Yes	No	No	No	No	No	No	Yes	No	Yes	No	No	No	No	No	No	No	Yes	No	No	No	No	Yes	No	No	No	No	Yes	No	No	13
DAR ES SALAAM	Temeke	8	Rural	Non_Government	Day school	Primary	Co education	10	No	Standard 5	MRANGI	Father	Tertiary	Self employed	No	Yes	No	Yes	No	Yes	No	Yes	Yes	No	No	No	Yes	Yes	No	No	Yes	No	No	Yes	No	Yes	Yes	No	No	Yes	Yes	No	Yes	Yes	Yes	No	Yes	No	7
KILIMANJARO	Moshi	21	Urban	Government	Day school	Secondary	Co education	15	No	Form 3	MCHAGA	Mother	Primary	Formal	No	No	No	Yes	Yes	No	No	No	Yes	No	No	Yes	No	Yes	Yes	No	No	Yes	Yes	No	No	No	No	No	Yes	No	Yes	No	No	Yes	No	Yes	No	No	11
ARUSHA	Karatu	8	Urban	Non_Government	Boarding and day	Primary	Co education	13	No	Standard 7	MPARE	Female guardian	Don? Know	Self employed	No	No	No	No	No	No	Yes	No	No	No	Yes	No	No	Yes	No	No	No	No	No	Yes	No	No	No	No	No	No	No	Yes	Yes	Yes	No	No	No	No	13
ARUSHA	Karatu	8	Rural	Government	Day school	Primary	Co education	14	Yes visionary disability	Form 4	MUIRAQ	Mother	Secondary	Farmer	No	Yes	Yes	Yes	Yes	No	No	No	Yes	No	Yes	Yes	Yes	Yes	Yes	No	No	Yes	Yes	Yes	No	Yes	No	Yes	No	Yes	Yes	Yes	No	Yes	Yes	No	Yes	No	13
DAR ES SALAAM	Temeke	4	Rural	Government	Day school	Primary	Co education	13	No	Standard 7	MNDENGEREKO	Father	Don? Know	Self employed	No	No	Yes	Yes	No	No	No	No	No	No	No	Yes	No	No	Yes	No	No	No	No	Yes	No	No	No	No	Yes	No	Yes	No	No	No	Yes	No	No	No	13
DAR ES SALAAM	Temeke	10	Rural	Non_Government	Day school	Secondary	Girls only	13	No	Form 1		Father	Tertiary	Self employed	No	No	No	No	No	No	Yes	Yes	No	No	No	No	No	No	No	Yes	No	No	Yes	No	No	No	No	No	Yes	No	No	No	No	No	No	No	No	Yes	11
ARUSHA	Karatu	6	Urban	Government	Day school	Primary	Co education	13	No	Standard 7	MUIRAQ	Other	Some primary	Farmer	No	No	No	No	No	No	Yes	No	No	No	Yes	No	No	Yes	No	No	No	Yes	No	No	No	Yes	No	No	Yes	No	Yes	No	Yes	No	No	Yes	No	No	12
DODOMA	Mpwapwa	10	Rural	Government	Day school	Primary	Co education	13	No	Standard 7	MHEHE	Mother	Some primary	Farmer	Yes	No	No	No	No	No	No	Yes	No	No	No	No	Yes	No	Yes	No	No	No	Yes	No	No	No	No	No	Yes	No	No	No	No	No	No	No	Yes	No	12
MBEYA	Mbeya dist	20	Urban	Government	Day school	Primary	Co education	14	No	Standard 7	Mndari	Female guardian	Some primary	Formal	No	No	No	Yes	No	No	No	No	No	No	No	Yes	No	No	Yes	No	No	No	No	No	No	Yes	Yes	No	No	No	No	No	Yes	No	No	No	No	No	13
PEMBA	North Pemba	1	Urban	Government	Day school	Secondary	Co education	16	No	Form 3		Mother	None	Farmer	No	Yes	Yes	Yes	Yes	Yes	No	No	Yes	Yes	No	No	Yes	No	Yes	Yes	Yes	Yes	No	No	No	Yes	Yes	Yes	No	Yes	Yes	No	Yes	No	No	No	Yes	No	13
ARUSHA	Karatu	8	Rural	Government	Day school	Primary	Co education	10	No	Standard 5	mchaga	Other	Secondary	Formal	No	Yes	No	No	No	No	No	No	Yes	No	No	No	No	No	Yes	No	No	Yes	No	No	No	No	No	Yes	No	No	No	No	No	No	No	No	Yes	No	10
ARUSHA	Karatu	8	Rural	Government	Boarding and day	Primary	Co education	10	No	Standard 5	mchaga	Other	Secondary	Formal	No	Yes	No	No	No	No	No	No	Yes	No	No	No	No	No	Yes	No	No	Yes	No	No	No	No	No	Yes	No	No	No	No	No	No	No	No	Yes	No	10
ARUSHA	Karatu	8	Rural	Government	Day school	Primary	Co education	11	No	Standard 6	mzaramu	Other	Primary	Self employed	No	Yes	Yes	No	No	No	No	No	Yes	No	No	No	No	No	Yes	No	No	Yes	No	No	No	Yes	Yes	No	Yes	Yes	No	No	Yes	Yes	Yes	No	No	No	10
TABORA	Igunga	11	Rural	Government	Day school	Secondary	Co education	18	No	Form 4	Mnyiramba	Father	Tertiary	Formal	No	Yes	No	Yes	No	No	No	No	Yes	No	Yes	Yes	No	Yes	Yes	No	No	Yes	Yes	No	No	Yes	No	Yes	Yes	No	Yes	No	Yes	Yes	No	Yes	No	No	11
ARUSHA	Karatu	11	Urban	Government	Day school	Secondary	Co education	16	No	Form 2	MUIRAQ	Other	Primary	Farmer	No	Yes	No	Yes	No	No	No	No	No	No	No	Yes	No	No	Yes	No	No	Yes	Yes	No	No	No	No	No	No	Yes	No	Yes	No	No	No	Yes	Yes	No	13
KIGOMA	Kibondo	4	Rural	Non_Government	Boarding and day	Secondary	Co education	15	No	Form 2	mbena	Mother	Primary	Farmer	No	Yes	Yes	Yes	Yes	No	No	No	No	No	No	No	Yes	Yes	No	Yes	No	Yes	No	No	No	No	No	Yes	Yes	No	No	No	No	Yes	Yes	Yes	Yes	No	12
UNGUJA	Kaskazini	1	Rural	Government	Boarding only	Secondary	Co education	17	No	Form 3		Father	Don? Know	Don? Know	No	No	No	No	Yes	No	No	No	Yes	No	Yes	Yes	No	Yes	No	Yes	No	Yes	Yes	No	No	Yes	No	No	Yes	Yes	No	Yes	Yes	No	No	No	No	No	12
ARUSHA	Karatu	5	Urban	Government	Day school	Secondary	Co education	16	No	Form 4	MUIRAQ	Mother	Primary	Self employed	No	Yes	No	Yes	Yes	No	No	No	No	No	No	Yes	Yes	No	Yes	No	No	Yes	No	No	No	Yes	No	No	Yes	No	Yes	No	No	Yes	Yes	No	Yes	No	13
UNGUJA	Kaskazini	1	Rural	Government	Boarding only	Primary	Co education	11	No	Form 3		Female guardian	Don? Know	Don? Know	No	No	No	Yes	No	No	No	Yes	No	No	No	No	No	Yes	No	No	No	No	No	No	No	Yes	No	No	Yes	No	No	No	No	No	No	No	Yes	No	1
KAGERA	Muleba	12	Urban	Government	Day school	Primary	Co education	15	No	Standard 7	MZINZA	Father	Don? Know	Farmer	No	No	Yes	No	No	No	No	No	No	Yes	No	Yes	No	No	No	Yes	No	No	Yes	No	No	No	No	No	Yes	No	No	No	No	No	Yes	No	No	No	15
KAGERA	Muleba	12	Urban	Government	Day school	Primary	Co education	14	No	Standard 6	MZINZA	Father	Don? Know	Farmer	Yes	No	No	No	No	No	No	Yes	No	Yes	No	No	No	No	Yes	No	No	No	No	No	No	Yes	No	No	No	No	No	Yes	No	Yes	No	No	No	No	11
MARA	Rorya	5	Urban	Government	Day school	Primary	Co education	16	No	Form 3	MKINE	Father	Secondary	Formal	No	Yes	No	No	No	No	No	No	Yes	No	No	No	No	Yes	No	No	Yes	No	No	No	No	No	No	Yes	No	No	No	No	No	Yes	No	No	No	No	14
KIGOMA	Kibondo	10	Urban	Government	Day school	Primary	Co education	12	No	Standard 7	mha	Father	Primary	Farmer	Yes	No	Yes	No	No	No	No	No	Yes	Yes	Yes	No	No	No	Yes	No	Yes	No	Yes	No	No	Yes	Yes	No	Yes	No	No	Yes	No	Yes	No	No	Yes	Yes	10
DODOMA	Mpwapwa	5	Urban	Government	Day school	Primary	Co education	13	No	Standard 7	MHEHE	Mother	Primary	Farmer	No	No	No	No	No	No	Yes	Yes	Yes	Yes	Yes	Yes	Yes	Yes	Yes	No	No	Yes	Yes	No	No	Yes	No	No	Yes	No	Yes	Yes	Yes	Yes	No	Yes	Yes	No	13
TABORA	Igunga	11	Rural	Government	Day school	Primary	Co education	16	Yes physical disability	Standard 7	Msukuma	Father	Don? Know	Farmer	No	No	No	Yes	No	No	No	No	No	No	No	No	Yes	No	No	Yes	No	No	Yes	No	No	No	No	No	No	Yes	No	No	No	Yes	No	No	No	No	16
KIGOMA	Kibondo	1	Rural	Government	Day school	Primary	Co education	13	No	Standard 7	mha	Father	Primary	Farmer	No	Yes	No	Yes	No	No	No	No	Yes	No	Yes	No	Yes	Yes	Yes	No	No	Yes	Yes	No	No	Yes	No	No	Yes	No	No	No	No	No	No	Yes	No	No	12
PEMBA	North Pemba	1	Urban	Government	Day school	Secondary	Co education	20	No	Form 4		Other	Tertiary	Formal	No	Yes	Yes	Yes	Yes	No	No	No	Yes	No	No	Yes	No	Yes	Yes	No	Yes	Yes	Yes	Yes	No	Yes	Yes	Yes	Yes	Yes	Yes	Yes	Yes	Yes	No	No	Yes	No	13
UNGUJA	Kaskazini	1	Urban	Government	Boarding only	Primary	Co education	13	No	Form 3		Mother	Don? Know	Farmer	No	Yes	No	No	No	Yes	No	Yes	No	No	Yes	No	No	Yes	Yes	No	No	Yes	Yes	No	No	No	No	No	Yes	No	Yes	No	Yes	No	No	No	Yes	Yes	12
DAR ES SALAAM	Temeke	10	Rural	Non_Government	Day school	Secondary	Girls only	15	No	Form 2		Father	Tertiary	Formal	No	Yes	Yes	Yes	Yes	No	No	No	Yes	No	No	Yes	Yes	No	Yes	No	No	Yes	No	No	No	Yes	No	No	Yes	No	Yes	Yes	Yes	No	No	No	Yes	No	13
SHINYANGA	Msalala	1	Urban	Non_Government	Day school	Primary	Co education	14	No	Standard 7	Mjita	Mother	Tertiary	Formal	No	No	No	Yes	Yes	No	No	No	Yes	No	No	No	Yes	Yes	No	No	No	Yes	No	No	No	Yes	No	No	Yes	Yes	No	No	No	No	No	Yes	No	No	13
IRINGA	Mufindi	35	Urban	Government	Day school	Primary	Co education	15	No	Standard 7	MHEHE	Father	Primary	Farmer	Yes	No	No	Yes	No	No	No	Yes	No	No	Yes	No	No	Yes	No	No	No	No	No	No	No	Yes	No	No	No	No	No	Yes	Yes	Yes	No	No	No	No	14
KIGOMA	Kibondo	6	Rural	Government	Day school	Primary	Co education	12	No	Standard 6	mha	Mother	Secondary	Farmer	No	Yes	Yes	Yes	Yes	No	No	No	Yes	No	Yes	Yes	Yes	Yes	Yes	No	No	No	No	Yes	No	Yes	Yes	Yes	No	Yes	Yes	Yes	Yes	Yes	No	Yes	Yes	No	12
ARUSHA	Karatu	6	Urban	Government	Day school	Primary	Co education	14	No	Standard 7	MUIRAQ	Other	Primary	Farmer	No	No	No	No	No	No	Yes	No	Yes	No	No	No	No	Yes	No	No	No	No	No	No	No	Yes	No	No	No	No	Yes	No	No	Yes	No	No	No	No	14
TABORA	Igunga	11	Rural	Government	Day school	Primary	Co education	13	No	Standard 6	msukuma	Mother	Secondary	Self employed	No	No	No	Yes	Yes	No	No	No	No	No	Yes	No	Yes	Yes	Yes	No	No	Yes	Yes	No	No	Yes	No	No	Yes	No	Yes	Yes	No	Yes	Yes	Yes	Yes	No	13
MBEYA	Mbeya dist	15	Rural	Government	Day school	Primary	Co education	12	No	Standard 7	MKINGA	Other	Primary	Self employed	No	Yes	No	Yes	No	No	No	Yes	No	Yes	No	No	No	No	Yes	Yes	No	No	No	No	No	Yes	No	Yes	Yes	No	No	No	No	Yes	No	No	No	No	12
KAGERA	Muleba	10	Rural	Non_Government	Boarding only	Secondary	Co education	15	Yes other disability	Form 2	mjita	Mother	Don? Know	Formal	No	No	No	Yes	No	No	No	No	No	No	No	Yes	No	No	Yes	No	No	No	No	No	No	Yes	No	No	Yes	No	No	No	No	Yes	No	No	No	No	12
KAGERA	Muleba	10	Rural	Non_Government	Boarding only	Secondary	Co education	16	No	Form 3	mhaya	Father	Don? Know	Formal	No	Yes	No	Yes	No	No	No	No	No	No	No	Yes	Yes	Yes	Yes	No	No	No	No	No	No	Yes	No	No	No	No	No	Yes	No	Yes	No	No	No	No	14
TANGA	Lushoto	4	Rural	Government	Day school	Primary	Co education	13	No	Standard 5	MSAMBAA	Father	Secondary	Farmer	No	Yes	Yes	Yes	No	No	No	Yes	Yes	No	Yes	Yes	No	Yes	Yes	Yes	No	Yes	Yes	Yes	No	Yes	Yes	No	Yes	No	Yes	Yes	Yes	Yes	No	Yes	Yes	No	13
ARUSHA	Karatu	6	Urban	Government	Day school	Primary	Co education	12	No	Standard 7	MUIRAQ	Other	Primary	Farmer	No	No	No	No	No	No	Yes	Yes	Yes	No	No	No	No	Yes	No	No	No	No	No	No	No	Yes	No	No	No	No	Yes	No	Yes	No	No	Yes	No	No	12
KILIMANJARO	Moshi	5	Urban	Government	Day school	Primary	Co education	13	No	Standard 7	mchaga	Mother	Some primary	Formal	No	Yes	No	Yes	Yes	No	No	No	Yes	No	No	Yes	No	Yes	No	Yes	No	Yes	Yes	No	No	No	Yes	No	Yes	Yes	Yes	Yes	No	Yes	Yes	No	Yes	No	12
SHINYANGA	Msalala	7	Urban	Non_Government	Day school	Secondary	Co education	17	No	Form 2	Msukuma	Father	Primary	Farmer	No	No	No	Yes	No	No	No	No	No	No	Yes	Yes	No	No	Yes	No	No	Yes	No	No	No	No	Yes	Yes	Yes	Yes	Yes	Yes	No	No	No	No	Yes	Yes	14
TANGA	Lushoto	2	Urban	Government	Day school	Primary	Co education	14	No	Standard 7	MSAMBAA	Father	Primary	Farmer	No	Yes	No	Yes	No	No	No	Yes	No	No	No	Yes	No	No	Yes	No	Yes	Yes	Yes	No	No	No	No	Yes	Yes	No	Yes	Yes	No	Yes	No	Yes	No	Yes	13
MARA	Rorya	6	Rural	Government	Day school	Primary	Co education	14	No	Standard 7	MJALUO	Mother	Primary	Farmer	No	Yes	No	Yes	No	Yes	No	No	Yes	No	No	Yes	Yes	Yes	Yes	No	No	Yes	No	Yes	No	Yes	Yes	No	No	Yes	Yes	Yes	Yes	Yes	No	Yes	No	No	12
IRINGA	Mufindi	32	Urban	Government	Day school	Primary	Co education	12	Yes visionary disability	Form 4	MBENA	Mother	Primary	Farmer	No	Yes	Yes	Yes	Yes	No	No	Yes	No	No	Yes	Yes	Yes	Yes	Yes	Yes	No	Yes	Yes	No	No	Yes	No	Yes	No	Yes	No	Yes	Yes	Yes	Yes	Yes	No	Yes	12
TANGA	Lushoto	8	Urban	Government	Day school	Secondary	Co education	16	No	Form 1	msambaa	Father	Don? Know	Farmer	No	Yes	Yes	No	Yes	No	No	Yes	Yes	No	Yes	No	No	Yes	No	No	No	Yes	No	No	No	Yes	No	Yes	Yes	No	Yes	Yes	No	Yes	No	No	Yes	No	15
TANGA	Lushoto	11	Urban	Government	Day school	Secondary	Co education	16	No	Form 3	MPARE	Mother	Primary	Farmer	No	No	No	Yes	No	No	No	No	No	No	No	Yes	No	Yes	No	No	No	No	Yes	No	No	No	No	No	No	No	No	Yes	No	Yes	No	No	No	No	15
KAGERA	Muleba	10	Rural	Government	Day school	Primary	Co education	13	No	Standard 6	mhaya	Mother	Primary	Farmer	No	Yes	No	Yes	No	No	No	No	Yes	No	No	No	Yes	Yes	Yes	No	No	Yes	Yes	Yes	No	No	No	No	Yes	Yes	No	No	Yes	Yes	No	No	No	No	12
ARUSHA	Karatu	8	Urban	Government	Day school	Secondary	Co education	17	No	Form 4	MRANGI	Other	Primary	Self employed	No	Yes	Yes	Yes	Yes	No	No	No	No	No	Yes	Yes	Yes	Yes	Yes	No	No	Yes	No	No	No	Yes	No	No	Yes	No	Yes	No	No	Yes	No	No	Yes	No	13
PEMBA	North Pemba	1	Urban	Government	Day school	Secondary	Co education	16	No	Form 2		Father	Some primary	Formal	No	No	Yes	No	Yes	No	No	No	No	No	Yes	No	Yes	No	No	Yes	No	Yes	No	Yes	No	Yes	No	No	Yes	No	No	Yes	No	No	No	No	No	No	15
MARA	Rorya	4	Urban	Government	Day school	Secondary	Co education	14	No	Form 2	MKURYA	Other	Don? Know	Don? Know	No	Yes	No	Yes	Yes	No	No	Yes	No	No	No	Yes	Yes	Yes	Yes	No	No	Yes	Yes	No	No	Yes	No	No	Yes	No	Yes	Yes	No	Yes	No	Yes	Yes	No	13
DAR ES SALAAM	Temeke	5	Rural	Government	Day school	Primary	Co education	12	Yes visionary disability	Standard 7	MNGONI	Father	Don? Know	Don? Know	No	Yes	No	No	No	No	No	No	Yes	No	No	No	No	No	Yes	No	No	No	No	Yes	No	No	No	Yes	Yes	No	No	No	No	Yes	No	No	No	No	11
DAR ES SALAAM	Temeke	5	Rural	Government	Day school	Secondary	Co education	13	No	Standard 7	MCHAGA	Father	Primary	Farmer	No	Yes	No	Yes	Yes	No	No	Yes	Yes	No	No	Yes	No	Yes	No	No	No	Yes	No	No	No	Yes	No	No	Yes	No	No	Yes	Yes	Yes	No	No	No	No	12
ARUSHA	Karatu	5	Rural	Government	Boarding and day	Secondary	Co education	15	No	Form 1	MUIRAQ	Father	Some primary	Farmer	No	Yes	No	No	No	No	No	No	No	No	Yes	No	No	Yes	No	No	No	No	No	No	No	Yes	No	No	No	No	No	Yes	No	Yes	No	No	No	No	14
PEMBA	North Pemba	1	Urban	Government	Day school	Secondary	Co education	18	No	Form 4		Father	Secondary	Self employed	No	Yes	No	Yes	Yes	No	No	No	Yes	No	Yes	Yes	Yes	Yes	Yes	No	Yes	Yes	Yes	Yes	No	Yes	Yes	No	No	Yes	Yes	Yes	No	Yes	Yes	Yes	No	No	14
DAR ES SALAAM	Temeke	10	Rural	Non_Government	Day school	Secondary	Girls only	14	No	Form 2	MWARAB	Father	Secondary	Self employed	No	Yes	No	Yes	Yes	No	No	No	Yes	No	No	Yes	No	No	No	No	No	Yes	Yes	No	No	Yes	No	No	Yes	No	Yes	Yes	No	No	No	Yes	Yes	No	12
DODOMA	Mpwapwa	5	Urban	Government	Day school	Primary	Co education	13	No	Standard 7	MHEHE	Other	Primary	Don? Know	No	Yes	No	Yes	Yes	No	No	No	No	No	No	Yes	No	Yes	No	No	No	No	Yes	No	No	No	No	No	Yes	No	No	Yes	No	Yes	No	No	Yes	No	13
DODOMA	Mpwapwa	4	Urban	Government	Day school	Primary	Co education	13	No	Standard 7	MHEHE	Father	Primary	Farmer	No	No	No	Yes	Yes	No	No	No	No	Yes	No	Yes	No	Yes	Yes	No	No	No	Yes	No	No	Yes	No	No	Yes	No	No	Yes	Yes	No	No	No	Yes	No	12
KAGERA	Muleba	10	Rural	Non_Government	Boarding only	Secondary	Co education	16	No	Form 3	mhaya	Mother	Tertiary	Formal	No	No	No	Yes	No	No	No	No	No	No	Yes	No	No	No	Yes	No	No	Yes	No	No	No	No	No	Yes	No	No	No	No	No	No	No	No	Yes	No	10
DODOMA	Mpwapwa	5	Urban	Government	Day school	Primary	Co education	13	Yes other disability	Standard 7	MHEHE	Other	Don? Know	Farmer	No	Yes	No	Yes	No	No	No	No	No	No	No	Yes	Yes	No	Yes	No	No	No	Yes	No	No	Yes	No	No	Yes	Yes	No	Yes	No	No	No	No	Yes	No	12
TANGA	Lushoto	4	Rural	Government	Day school	Primary	Co education	12	No	Standard 6	MSAMBAA	Father	None	Self employed	No	Yes	Yes	No	No	No	No	No	Yes	No	No	Yes	No	Yes	Yes	No	No	Yes	No	Yes	No	Yes	Yes	No	Yes	Yes	Yes	No	No	Yes	No	Yes	No	No	12
PEMBA	North Pemba	1	Urban	Government	Day school	Secondary	Co education	18	No	Form 2		Father	Don? Know	Farmer	No	Yes	Yes	Yes	No	Yes	No	Yes	No	Yes	Yes	Yes	Yes	Yes	Yes	Yes	No	Yes	Yes	No	Yes	Yes	Yes	No	Yes	Yes	Yes	Yes	No	Yes	Yes	Yes	Yes	Yes	15
KAGERA	Muleba	11	Urban	Non_Government	Day school	Primary	Co education	10	No	Form 4	HAYA	Father	Don? Know	Farmer	No	No	No	No	Yes	No	No	No	Yes	No	No	No	No	Yes	No	No	No	No	No	No	No	Yes	Yes	No	No	No	No	No	No	No	No	No	Yes	No	10
TANGA	Lushoto	4	Rural	Government	Day school	Primary	Co education	13	No	Standard 6	MSAMBAA	Mother	Primary	Retired officer	No	No	No	Yes	No	No	No	No	No	No	Yes	No	No	Yes	No	No	No	No	No	No	No	Yes	No	No	No	No	No	Yes	No	Yes	No	No	No	No	13
MTWARA	Tandahimba	2	Urban	Government	Day school	Primary	Co education	12	No	Standard 6	Mmakonde	Mother	Some primary	Farmer	No	No	No	No	No	Yes	No	No	No	No	No	Yes	No	No	No	Yes	No	No	No	Yes	No	Yes	Yes	No	No	No	No	No	Yes	Yes	No	No	No	No	12
KIGOMA	Kibondo	5	Urban	Government	Day school	Secondary	Co education	16	No	Form 4	mhabwa	Father	Primary	Farmer	No	No	Yes	Yes	Yes	Yes	No	Yes	No	No	No	Yes	Yes	Yes	Yes	No	No	No	Yes	Yes	No	Yes	No	Yes	Yes	Yes	No	Yes	Yes	Yes	No	No	Yes	No	15
SHINYANGA	Msalala	2	Urban	Government	Day school	Primary	Co education	15	No	Standard 5	Msukuma	Father	Don? Know	Farmer	No	Yes	No	No	No	No	No	No	No	Yes	No	No	No	No	No	Yes	Yes	No	No	No	No	No	Yes	No	No	No	No	No	No	No	No	No	No	Yes	14
MARA	Rorya	12	Urban	Government	Day school	Primary	Co education	12	No	Standard 6	MJALUO	Father	Don? Know	Farmer	No	No	No	No	Yes	Yes	No	Yes	No	No	No	Yes	No	Yes	Yes	No	Yes	Yes	Yes	Yes	No	Yes	Yes	No	Yes	Yes	No	Yes	Yes	Yes	No	No	Yes	No	12
MTWARA	Tandahimba	6	Urban	Government	Day school	Primary	Co education	14	No	Standard 7	mmakonde	Mother	Some primary	Farmer	No	Yes	No	No	No	No	No	Yes	Yes	No	No	Yes	No	Yes	No	Yes	No	No	No	Yes	No	Yes	No	No	Yes	No	Yes	Yes	No	No	No	No	Yes	No	11
DODOMA	Mpwapwa	8	Urban	Government	Boarding and day	Secondary	Girls only	15	No	Form 2	MKAGURU	Other	Primary	Farmer	No	Yes	No	Yes	No	No	No	No	Yes	No	No	Yes	No	Yes	Yes	No	No	Yes	No	No	No	Yes	No	No	Yes	No	Yes	No	No	No	Yes	No	Yes	No	13
KAGERA	Muleba	4	Urban	Government	Day school	Primary	Co education	13	No	Standard 6	MURKWONI	Father	Secondary	Self employed	No	No	No	No	Yes	No	No	Yes	No	No	No	No	No	No	No	Yes	No	No	No	No	No	Yes	No	No	No	No	No	Yes	No	No	No	No	No	Yes	12
SHINYANGA	Msalala	7	Urban	Government	Boarding and day	Secondary	Co education	16	No	Form 2	Mnyamwezi	Father	Primary	Farmer	No	No	No	Yes	No	No	No	No	No	No	No	No	Yes	No	Yes	No	No	No	Yes	No	No	No	No	No	No	No	No	Yes	No	No	No	No	Yes	No	15
PEMBA	North Pemba	1	Rural	Government	Day school	Secondary	Co education	17	No	Form 4		Mother	Don? Know	Self employed	No	Yes	No	Yes	Yes	No	No	No	Yes	No	Yes	Yes	No	Yes	Yes	No	No	Yes	Yes	No	No	Yes	No	No	No	Yes	Yes	No	No	No	No	Yes	Yes	No	13
PEMBA	North Pemba	1	Urban	Government	Day school	Secondary	Co education	16	No	Form 4		Father	Don? Know	Farmer	No	Yes	Yes	Yes	Yes	No	No	No	Yes	No	Yes	Yes	No	Yes	No	Yes	Yes	No	No	No	No	Yes	Yes	No	No	Yes	No	Yes	Yes	Yes	No	Yes	Yes	No	14
UNGUJA	Kaskazini	1	Urban	Government	Boarding only	Primary	Co education	12	No	Standard 6		Mother	Secondary	Self employed	No	Yes	No	No	No	No	No	Yes	No	No	Yes	No	No	No	Yes	No	Yes	No	No	No	No	No	No	No	No	Yes	No	Yes	Yes	No	Yes	No	No	No	12
DODOMA	Mpwapwa	5	Urban	Government	Day school	Primary	Co education	13	No	Standard 7	MUHA	Male guardian	Tertiary	Formal	No	Yes	No	Yes	Yes	No	No	No	No	Yes	No	Yes	Yes	No	Yes	No	Yes	Yes	No	No	No	Yes	Yes	No	No	Yes	Yes	No	No	Yes	No	No	No	Yes	12
MARA	Rorya	1	Urban	Government	Day school	Primary	Co education	15	No	Standard 7		Mother	Primary	Farmer	No	No	No	No	No	No	Yes	No	No	No	No	No	No	No	No	No	No	No	No	No	No	No	Yes	No	Yes	No	No	Yes	No	No	No	No	No	No	12
SHINYANGA	Msalala	5	Urban	Government	Boarding and day	Secondary	Co education	17	No	Form 2	MSUKUMA	Mother	Some primary	Self employed	No	No	Yes	No	No	No	No	Yes	No	No	No	No	No	Yes	No	No	No	Yes	No	No	No	No	No	No	Yes	No	No	No	No	Yes	No	No	No	No	15
KIGOMA	Kibondo	5	Urban	Government	Day school	Secondary	Co education	16	No	Form 3	mha	Mother	Primary	Farmer	No	Yes	Yes	No	No	No	No	No	No	No	No	No	Yes	No	Yes	No	No	Yes	No	No	No	No	No	Yes	No	Yes	No	No	No	Yes	No	Yes	No	No	13
MTWARA	Tandahimba	1	Urban	Government	Day school	Primary	Co education	13	No	Standard 7	mmakonde	Other	Primary	Farmer	No	Yes	Yes	No	No	No	No	No	Yes	No	Yes	No	No	No	Yes	No	Yes	No	No	No	No	Yes	Yes	No	No	Yes	No	No	No	Yes	No	No	Yes	No	12
DODOMA	Mpwapwa	5	Urban	Government	Day school	Primary	Co education	16	No	Standard 7	MHEHE	Mother	Primary	Farmer	No	Yes	Yes	Yes	No	No	No	No	Yes	No	No	Yes	No	No	Yes	No	No	No	Yes	No	No	Yes	No	No	Yes	No	No	Yes	No	Yes	No	No	Yes	No	15
MBEYA	Mbeya dist	12	Rural	Government	Day school	Primary	Co education	13	No	Standard 6	Mkinga	Father	Tertiary	Formal	No	Yes	No	No	No	No	No	No	No	No	No	No	Yes	No	Yes	No	No	No	Yes	No	No	Yes	No	No	Yes	No	Yes	No	Yes	No	No	No	No	No	11
RUVUMA	Namtumbo	5	Urban	Government	Day school	Primary	Co education	12	No	Standard 7	mndendeule	Mother	Secondary	Formal	No	Yes	No	No	Yes	No	No	No	Yes	No	No	No	No	No	Yes	No	No	No	No	No	No	Yes	No	No	No	No	No	Yes	Yes	No	No	No	No	No	11
DODOMA	Mpwapwa	5	Urban	Government	Day school	Primary	Co education	15	No	Form 4	MGOGO	Other	Tertiary	Formal	No	Yes	Yes	Yes	Yes	Yes	No	No	Yes	Yes	No	Yes	Yes	Yes	Yes	Yes	Yes	Yes	Yes	Yes	Yes	Yes	Yes	Yes	Yes	Yes	Yes	Yes	Yes	Yes	Yes	Yes	Yes	Yes	15
MTWARA	Tandahimba	6	Urban	Government	Day school	Primary	Co education	13	No	Standard 7	mmakonde	Father	Primary	Farmer	No	Yes	No	Yes	Yes	No	No	Yes	No	No	Yes	No	No	Yes	Yes	No	No	Yes	No	No	No	Yes	No	No	Yes	No	Yes	Yes	Yes	No	Yes	Yes	No	No	13
KIGOMA	Kibondo	1	Rural	Government	Boarding and day	Secondary	Co education	17	No	Form 4	mha	Father	Primary	Retired officer	No	Yes	No	Yes	No	No	No	No	No	Yes	Yes	Yes	No	Yes	Yes	No	No	Yes	Yes	No	No	Yes	No	Yes	No	Yes	No	Yes	No	Yes	No	No	Yes	No	14
TANGA	Lushoto	8	Urban	Government	Day school	Secondary	Co education	15	No	Form 1	msambaa	Father	Primary	Farmer	No	No	Yes	No	No	No	No	Yes	Yes	Yes	Yes	Yes	No	Yes	No	No	No	Yes	No	No	No	Yes	No	No	Yes	Yes	Yes	Yes	No	No	No	No	Yes	No	15
DODOMA	Mpwapwa	5	Urban	Government	Day school	Primary	Co education	17	No	Standard 7	MHEHE	Mother	Tertiary	Retired officer	Yes	Yes	Yes	No	No	No	No	Yes	Yes	Yes	Yes	Yes	Yes	Yes	Yes	No	No	No	Yes	No	No	Yes	Yes	No	Yes	Yes	Yes	Yes	Yes	Yes	No	Yes	Yes	No	13
TANGA	Lushoto	4	Rural	Government	Day school	Secondary	Co education	15	No	Form 3	MNYAKYUSA	Mother	Tertiary	Self employed	No	Yes	No	No	No	No	No	No	No	No	No	Yes	No	Yes	No	No	No	No	No	No	No	Yes	No	No	Yes	No	No	No	No	Yes	No	No	Yes	No	11
KIGOMA	Kibondo	5	Urban	Government	Day school	Secondary	Co education	15	No	Form 1	wayogera	Female guardian	Primary	Farmer	No	Yes	No	Yes	No	No	No	No	No	No	No	Yes	Yes	Yes	No	No	No	No	Yes	No	No	No	Yes	Yes	No	Yes	No	Yes	Yes	No	No	No	Yes	No	14
MBEYA	Mbeya dist	7	Rural	Non_Government	Boarding only	Secondary	Co education	16	No	Form 4	Mkinga	Father	Primary	Self employed	No	Yes	Yes	Yes	No	No	No	No	Yes	No	No	Yes	No	Yes	Yes	No	No	Yes	Yes	No	No	Yes	No	No	No	No	Yes	Yes	No	No	No	Yes	No	No	12
DODOMA	Mpwapwa	5	Urban	Government	Day school	Primary	Co education	13	No	Standard 7	MBENA	Mother	Primary	Farmer	No	Yes	No	Yes	No	No	No	No	No	No	Yes	Yes	No	Yes	No	No	No	No	No	No	No	Yes	No	No	No	Yes	No	No	Yes	No	No	No	No	No	12
KAGERA	Muleba	10	Rural	Government	Day school	Primary	Co education	13	No	Standard 7	mhaya	Mother	Primary	Self employed	No	Yes	Yes	Yes	Yes	No	No	No	Yes	No	No	No	Yes	Yes	Yes	No	No	Yes	Yes	No	No	No	No	No	Yes	Yes	No	No	No	Yes	No	No	No	No	12
PEMBA	North Pemba	1	Urban	Government	Day school	Secondary	Co education	19	No	Form 4		Father	Secondary	Self employed	No	Yes	Yes	Yes	Yes	No	No	Yes	Yes	No	Yes	Yes	No	Yes	Yes	No	Yes	Yes	Yes	Yes	Yes	Yes	Yes	No	Yes	Yes	Yes	Yes	Yes	Yes	Yes	No	Yes	No	16
ARUSHA	Karatu	5	Urban	Government	Day school	Secondary	Co education	17	No	Form 4	MUIRAQ	Mother	Primary	Self employed	No	No	Yes	Yes	Yes	No	No	No	Yes	No	No	No	No	No	Yes	No	No	Yes	Yes	No	No	Yes	Yes	Yes	Yes	Yes	No	Yes	No	Yes	No	No	Yes	No	13
IRINGA	Mufindi	22	Urban	Government	Day school	Primary	Co education	13	No	Standard 7	MHEHE	Female guardian	Don? Know	Farmer	No	No	Yes	Yes	Yes	No	No	Yes	Yes	No	No	Yes	No	Yes	Yes	No	No	Yes	No	No	No	Yes	Yes	Yes	No	No	Yes	Yes	Yes	Yes	No	Yes	Yes	No	12
IRINGA	Mufindi	36	Urban	Non_Government	Boarding and day	Secondary	Co education	18	No	Form 4	MHEHE	Mother	Primary	Self employed	No	No	No	Yes	Yes	No	No	Yes	No	Yes	Yes	Yes	No	Yes	Yes	No	No	Yes	Yes	No	No	Yes	No	No	Yes	Yes	Yes	No	No	No	No	Yes	No	No	12
DODOMA	Mpwapwa	5	Urban	Government	Day school	Primary	Co education	15	No	Standard 7	MGOGO	Mother	Primary	Farmer	No	Yes	No	Yes	Yes	No	No	No	Yes	No	Yes	Yes	Yes	Yes	Yes	No	No	Yes	Yes	No	No	Yes	Yes	Yes	Yes	Yes	No	Yes	Yes	Yes	No	No	Yes	No	14
KAGERA	Muleba	8	Urban	Government	Day school	Primary	Co education	15	No	Standard 7	mhaya	Father	Secondary	Farmer	No	Yes	Yes	No	No	Yes	No	No	Yes	No	No	Yes	No	Yes	No	Yes	No	No	Yes	No	No	Yes	No	Yes	Yes	No	Yes	Yes	Yes	No	No	Yes	Yes	No	13
KIGOMA	Kibondo	4	Rural	Government	Day school	Primary	Girls only	12	No	Standard 7	MHA	Father	Secondary	Formal	No	Yes	No	Yes	No	No	No	Yes	No	No	No	No	Yes	Yes	Yes	Yes	No	No	Yes	No	No	No	Yes	No	No	Yes	No	No	Yes	Yes	No	No	Yes	No	11
MTWARA	Tandahimba	12	Urban	Government	Day school	Secondary	Co education	18	No	Form 4	Mmakonde	Father	Primary	Farmer	No	Yes	Yes	Yes	Yes	No	No	No	Yes	No	Yes	Yes	No	Yes	Yes	No	No	Yes	No	No	No	Yes	No	Yes	Yes	No	No	Yes	Yes	Yes	No	No	No	No	14
DAR ES SALAAM	Temeke	4	Rural	Government	Day school	Primary	Co education	14	No	Standard 7	MZIGUA	Other	Tertiary	Formal	No	Yes	No	No	No	No	No	Yes	No	No	No	No	No	Yes	No	No	No	Yes	No	No	No	No	No	No	No	No	No	Yes	Yes	No	No	No	No	No	12
TANGA	Lushoto	9	Urban	Government	Day school	Secondary	Co education	16	No	Form 3	msambaa	Female guardian	Primary	Farmer	No	Yes	Yes	Yes	No	No	No	No	No	No	No	No	Yes	No	Yes	No	No	Yes	No	No	No	Yes	No	No	Yes	Yes	Yes	No	No	Yes	No	No	No	No	16
PEMBA	North Pemba	1	Rural	Non_Government	Boarding and day	Secondary	Co education	18	No	Form 4		Mother	Don? Know	Farmer	No	No	No	Yes	Yes	No	No	No	Yes	No	No	Yes	No	No	Yes	No	No	No	No	No	No	Yes	No	No	Yes	No	No	No	No	No	No	Yes	No	No	14
UNGUJA	Kaskazini	1	Rural	Government	Boarding only	Primary	Co education	15	No	Standard 6		Father	Don? Know	Formal	No	Yes	Yes	Yes	No	No	No	No	No	No	Yes	No	Yes	No	Yes	No	No	Yes	No	No	No	No	No	No	No	No	Yes	No	Yes	No	No	No	No	No	14
MTWARA	Tandahimba	6	Urban	Government	Day school	Primary	Co education	12	No	Standard 7	Mmakonde	Father	Secondary	Farmer	No	Yes	No	Yes	No	No	No	Yes	No	No	No	Yes	Yes	Yes	No	No	No	Yes	No	No	No	Yes	No	No	Yes	No	Yes	No	No	No	No	No	Yes	No	12
KAGERA	Muleba	12	Urban	Government	Day school	Primary	Co education	16	No	Standard 7	MSUKUMA	Father	Primary	Farmer	No	Yes	No	No	No	No	No	No	No	No	Yes	No	Yes	Yes	Yes	No	No	Yes	Yes	Yes	No	Yes	Yes	Yes	Yes	Yes	Yes	Yes	Yes	Yes	Yes	Yes	Yes	No	14
KAGERA	Muleba	8	Urban	Government	Day school	Primary	Co education	17	No	Standard 7	mhaya	Mother	None	Farmer	No	Yes	Yes	No	No	No	No	No	Yes	Yes	No	Yes	No	Yes	Yes	No	Yes	Yes	Yes	No	Yes	Yes	Yes	Yes	Yes	Yes	Yes	Yes	Yes	Yes	Yes	No	Yes	No	14
PEMBA	North Pemba	1	Rural	Government	Day school	Secondary	Co education	17	No	Form 4		Father	Don? Know	Self employed	No	Yes	Yes	Yes	Yes	No	No	Yes	Yes	No	No	Yes	Yes	No	Yes	No	No	Yes	Yes	No	No	No	Yes	No	No	Yes	No	No	No	Yes	No	Yes	Yes	No	13
UNGUJA	Kaskazini	1	Urban	Government	Boarding only	Secondary	Co education	17	No	Form 4		Father	Tertiary	Self employed	No	Yes	No	Yes	Yes	No	No	No	Yes	Yes	Yes	Yes	No	No	Yes	No	No	Yes	No	No	No	Yes	Yes	No	Yes	Yes	Yes	Yes	No	Yes	No	No	Yes	No	14
RUVUMA	Namtumbo	6	Rural	Government	Day school	Primary	Co education	13	No	Standard 7	mndendeule	Mother	Secondary	Self employed	No	Yes	No	No	Yes	Yes	No	No	No	No	Yes	Yes	No	Yes	No	No	No	No	No	Yes	No	Yes	No	No	Yes	Yes	Yes	No	Yes	No	Yes	No	No	Yes	13
DODOMA	Mpwapwa	5	Urban	Government	Day school	Primary	Co education	14	No	Standard 7	MGOGO	Other	Primary	Farmer	No	Yes	No	Yes	Yes	No	No	No	Yes	No	No	Yes	No	Yes	No	No	No	Yes	Yes	No	No	Yes	No	No	No	No	Yes	Yes	No	Yes	No	No	Yes	No	13
PEMBA	North Pemba	1	Urban	Government	Day school	Secondary	Co education	17	No	Form 3		Father	None	Farmer	Yes	No	No	No	No	No	No	No	No	No	No	Yes	No	No	Yes	No	No	No	No	No	No	Yes	No	No	No	Yes	No	No	No	No	Yes	No	No	No	15
TANGA	Lushoto	8	Urban	Government	Day school	Secondary	Co education	16	No	Form 3	MSAMBAA	Father	Secondary	Farmer	No	No	No	No	Yes	No	No	No	No	No	No	Yes	No	No	No	No	No	Yes	No	No	No	No	No	No	No	No	No	Yes	Yes	No	No	No	No	No	14
KAGERA	Muleba	8	Urban	Government	Day school	Primary	Co education	14	No	Standard 5	MSUKUMA	Mother	None	Farmer	No	Yes	No	No	No	No	No	No	No	No	Yes	No	No	No	Yes	No	No	Yes	No	No	No	No	No	No	Yes	No	No	No	No	Yes	No	No	No	No	14
IRINGA	Mufindi	32	Urban	Government	Day school	Primary	Co education	18	No	Standard 7	MUHEHE	Female guardian	Primary	Farmer	No	Yes	Yes	Yes	No	Yes	No	No	Yes	No	No	Yes	No	Yes	No	Yes	No	Yes	No	No	Yes	Yes	Yes	Yes	No	No	No	Yes	No	Yes	No	Yes	Yes	Yes	13
KAGERA	Muleba	5	Urban	Government	Day school	Secondary	Co education	17	No	Form 3	MHAYA	Other	Don? Know	Farmer	No	Yes	No	Yes	Yes	No	No	Yes	No	No	Yes	Yes	No	Yes	Yes	No	No	Yes	No	No	No	Yes	No	Yes	No	No	Yes	No	No	Yes	No	No	Yes	No	15
RUVUMA	Namtumbo	6	Urban	Government	Day school	Primary	Co education	15	No	Standard 5	myaha	Father	Some primary	Farmer	Yes	Yes	Yes	No	No	No	No	No	Yes	No	No	No	No	Yes	No	No	Yes	Yes	Yes	No	No	No	Yes	No	No	No	No	No	Yes	Yes	Yes	Yes	No	No	10
PEMBA	North Pemba	1	Urban	Government	Day school	Secondary	Co education	13	No	Form 2		Father	Some primary	Farmer	No	Yes	Yes	Yes	Yes	No	No	Yes	Yes	No	Yes	No	No	No	Yes	No	No	Yes	Yes	No	No	No	Yes	No	No	No	No	Yes	No	Yes	Yes	Yes	No	No	12
RUVUMA	Namtumbo	5	Urban	Government	Day school	Primary	Co education	13	No	Standard 7	mngoni	Father	Don? Know	Farmer	No	No	No	No	No	No	Yes	No	No	No	No	No	Yes	No	Yes	Yes	No	No	No	No	No	Yes	No	No	No	No	No	Yes	No	Yes	No	No	Yes	No	12
UNGUJA	Kaskazini	1	Urban	Government	Boarding only	Secondary	Co education	16	No	Form 3		Father	Tertiary	Formal	No	Yes	Yes	No	Yes	No	No	No	Yes	Yes	Yes	Yes	No	Yes	Yes	No	No	No	Yes	Yes	Yes	Yes	Yes	No	Yes	Yes	Yes	No	Yes	Yes	Yes	No	Yes	No	15
RUVUMA	Namtumbo	5	Urban	Government	Day school	Primary	Co education	13	No	Standard 7	mndendeule	Father	Primary	Farmer	No	No	No	Yes	No	No	No	No	Yes	No	No	No	No	No	Yes	No	No	No	Yes	No	No	No	No	No	No	No	No	Yes	No	Yes	No	No	No	No	12
DODOMA	Mpwapwa	9	Rural	Government	Day school	Secondary	Co education	16	No	Form 4	MGOGO	Father	Primary	Farmer	No	Yes	Yes	No	No	No	No	No	No	Yes	No	Yes	Yes	Yes	No	No	No	Yes	No	No	No	Yes	No	No	Yes	No	Yes	No	No	No	No	No	Yes	Yes	11
MTWARA	Tandahimba	12	Urban	Government	Day school	Primary	Co education	14	No	Standard 6	Mmakonde	Father	Some primary	Farmer	Yes	Yes	No	Yes	No	No	No	No	No	No	No	Yes	Yes	No	Yes	No	No	Yes	No	Yes	Yes	No	No	No	No	Yes	No	Yes	No	No	No	No	Yes	No	14
PEMBA	North Pemba	1	Rural	Government	Day school	Secondary	Co education	17	No	Form 4		Father	Secondary	Farmer	No	Yes	Yes	Yes	Yes	No	No	No	Yes	No	No	Yes	No	No	Yes	No	No	Yes	No	No	No	Yes	No	No	No	No	Yes	No	No	No	Yes	No	Yes	No	12
PEMBA	North Pemba	1	Urban	Government	Day school	Primary	Girls only	17	No	Form 3		Father	Don? Know	Farmer	No	Yes	Yes	Yes	No	No	No	No	Yes	No	Yes	No	Yes	Yes	Yes	Yes	Yes	Yes	Yes	Yes	No	Yes	Yes	Yes	No	Yes	No	Yes	Yes	No	Yes	Yes	No	No	14
UNGUJA	Kaskazini	1	Urban	Government	Boarding only	Primary	Co education	14	No	Standard 6		Mother	Don? Know	Farmer	Yes	No	Yes	No	No	No	No	Yes	No	No	Yes	Yes	No	Yes	Yes	No	No	No	No	No	Yes	Yes	Yes	No	No	No	Yes	Yes	No	Yes	No	Yes	No	No	12
DODOMA	Mpwapwa	5	Urban	Government	Day school	Primary	Co education	15	No	Standard 7	MHEHE	Other	Some primary	Farmer	No	Yes	No	No	Yes	No	No	No	No	No	No	Yes	No	Yes	No	No	No	No	Yes	No	No	Yes	No	No	No	No	Yes	Yes	No	Yes	No	No	No	No	14
KAGERA	Muleba	12	Urban	Government	Day school	Primary	Co education	15	No	Standard 5	mha	Father	Primary	Farmer	No	Yes	No	No	No	No	No	Yes	Yes	No	No	No	No	Yes	Yes	No	No	Yes	Yes	No	No	Yes	No	No	No	Yes	No	No	Yes	No	No	Yes	No	No	14
KAGERA	Muleba	11	Urban	Government	Day school	Primary	Co education	14	No	Standard 7	mhaya	Father	Secondary	Farmer	No	No	Yes	Yes	Yes	No	No	No	Yes	No	Yes	Yes	Yes	Yes	Yes	No	No	Yes	Yes	No	No	Yes	No	No	Yes	No	No	Yes	Yes	Yes	No	Yes	Yes	No	13
DAR ES SALAAM	Temeke	5	Rural	Government	Day school	Primary	Co education	12	No	Standard 6		Mother	Tertiary	Self employed	No	No	Yes	Yes	Yes	No	No	No	Yes	No	No	Yes	No	Yes	No	No	No	Yes	No	No	No	No	No	No	Yes	No	Yes	Yes	No	No	No	No	Yes	No	11
UNGUJA	Kaskazini	1	Urban	Government	Boarding only	Primary	Co education	13	No	Standard 6		Mother	Secondary	Don? Know	No	Yes	Yes	Yes	Yes	No	No	No	Yes	No	No	Yes	No	Yes	Yes	No	No	Yes	Yes	No	No	No	No	No	No	Yes	Yes	Yes	Yes	No	No	No	Yes	No	11
PEMBA	North Pemba	1	Urban	Government	Day school	Secondary	Co education	18	No	Form 3		Mother	Secondary	Farmer	Yes	Yes	Yes	Yes	No	No	No	Yes	Yes	Yes	Yes	Yes	Yes	Yes	Yes	Yes	Yes	No	Yes	Yes	No	Yes	Yes	Yes	No	Yes	Yes	No	No	Yes	Yes	Yes	No	Yes	16
DAR ES SALAAM	Temeke	6	Rural	Government	Day school	Primary	Co education	11	No	Standard 5	MNDENGEREKO	Mother	Don? Know	Farmer	No	Yes	Yes	Yes	No	No	No	No	Yes	No	No	No	Yes	No	Yes	Yes	No	Yes	Yes	Yes	No	Yes	Yes	No	No	No	No	Yes	No	Yes	No	No	No	No	11
DAR ES SALAAM	Temeke	9	Rural	Government	Day school	Primary	Co education	15	No	Standard 6	MNDENGEREKO	Father	Secondary	Formal	No	Yes	No	No	No	No	No	No	No	No	Yes	No	No	Yes	No	No	No	No	No	No	No	Yes	No	No	No	No	No	Yes	Yes	No	No	No	No	No	14
PEMBA	North Pemba	1	Rural	Government	Day school	Secondary	Co education	17	No	Form 4		Mother	Secondary	Self employed	No	Yes	Yes	Yes	Yes	No	No	No	Yes	No	Yes	Yes	No	Yes	Yes	No	No	Yes	No	No	No	Yes	Yes	No	No	No	Yes	Yes	No	No	Yes	No	No	No	13
UNGUJA	Kaskazini	1	Urban	Government	Boarding only	Secondary	Co education	15	No	Form 2		Mother	Don? Know	Farmer	No	No	Yes	Yes	Yes	No	No	No	Yes	No	No	Yes	No	Yes	No	No	No	Yes	No	No	No	No	No	Yes	No	Yes	No	Yes	No	Yes	No	No	Yes	No	15
MBEYA	Mbeya dist	11	Rural	Government	Day school	Secondary	Co education	14	No	Form 2	MNYAKYUSA	Other	Don? Know	Self employed	No	Yes	No	Yes	Yes	No	No	No	Yes	No	Yes	No	No	Yes	No	No	No	Yes	No	No	No	Yes	No	No	Yes	Yes	Yes	No	No	No	No	Yes	No	No	11
PEMBA	North Pemba	1	Urban	Government	Day school	Secondary	Co education	16	No	Form 4		Father	Don? Know	Self employed	No	Yes	Yes	Yes	Yes	No	No	No	Yes	No	Yes	Yes	No	Yes	Yes	No	No	Yes	Yes	No	No	Yes	No	Yes	Yes	Yes	Yes	Yes	No	Yes	Yes	No	Yes	No	14
PEMBA	North Pemba	1	Rural	Government	Day school	Secondary	Co education	17	No	Form 4		Female guardian	Secondary	Formal	No	No	Yes	Yes	Yes	No	No	Yes	Yes	No	Yes	Yes	No	Yes	Yes	No	Yes	Yes	Yes	Yes	No	Yes	Yes	Yes	Yes	Yes	Yes	No	Yes	No	No	Yes	Yes	No	12
MBEYA	Mbeya dist	8	Rural	Government	Day school	Primary	Co education	12	Yes visionary disability	Standard 6	MNYAKYUSA	Mother	Primary	Self employed	No	Yes	Yes	Yes	Yes	No	No	No	Yes	No	No	Yes	No	Yes	Yes	No	No	Yes	Yes	Yes	No	Yes	No	Yes	Yes	Yes	No	Yes	Yes	Yes	No	No	Yes	No	12
PEMBA	North Pemba	1	Urban	Government	Day school	Secondary	Co education	18	No	Form 4		Father	Don? Know	Self employed	No	Yes	Yes	Yes	Yes	No	No	Yes	Yes	No	No	Yes	No	Yes	Yes	No	No	Yes	Yes	Yes	No	Yes	Yes	Yes	Yes	Yes	Yes	No	No	No	No	Yes	Yes	No	12
MARA	Rorya	6	Urban	Government	Day school	Primary	Co education	15	No	Standard 7	MJALUO	Mother	Secondary	Farmer	No	Yes	Yes	No	Yes	No	No	No	Yes	Yes	Yes	No	No	Yes	Yes	Yes	No	Yes	Yes	No	No	Yes	Yes	No	Yes	No	Yes	Yes	Yes	Yes	Yes	Yes	Yes	No	13
TANGA	Lushoto	4	Urban	Government	Day school	Primary	Co education	13	No	Standard 7	MSAMBAA	Father	Primary	Farmer	No	No	Yes	No	No	No	No	No	No	Yes	No	No	No	Yes	No	No	No	Yes	No	No	No	No	No	Yes	No	No	No	No	No	Yes	No	No	No	No	13
ARUSHA	Karatu	9	Urban	Government	Day school	Primary	Co education	13	No	Standard 7	MUIRAQ	Father	Primary	Farmer	No	No	No	Yes	No	No	No	No	No	No	No	Yes	No	Yes	Yes	No	No	Yes	No	No	No	No	No	No	No	No	No	Yes	Yes	No	No	No	No	No	13
TANGA	Lushoto	3	Urban	Government	Day school	Primary	Co education	14	No	Standard 6	MSAMBAA	Mother	Primary	Farmer	Yes	Yes	Yes	Yes	Yes	Yes	Yes	Yes	No	No	No	No	No	Yes	Yes	Yes	Yes	Yes	Yes	Yes	Yes	Yes	Yes	Yes	No	No	Yes	Yes	Yes	Yes	Yes	Yes	Yes	Yes	11
MBEYA	Mbeya dist	14	Urban	Government	Day school	Primary	Co education	13	No	Standard 5	Mnyakyusa	Mother	Tertiary	Formal	Yes	Yes	No	No	No	No	No	No	No	No	Yes	No	No	Yes	No	Yes	No	No	No	Yes	Yes	No	No	No	No	Yes	No	Yes	No	No	Yes	No	No	No	12
KIGOMA	Kibondo	10	Urban	Government	Day school	Primary	Co education	15	No	Standard 7	mha	Father	Primary	Farmer	No	Yes	No	Yes	No	No	No	No	Yes	No	No	No	Yes	Yes	No	Yes	Yes	No	No	No	No	Yes	Yes	No	No	No	No	Yes	No	Yes	Yes	No	No	No	13
UNGUJA	Kaskazini	1	Urban	Government	Boarding only	Secondary	Co education	17	No	Form 4		Father	Secondary	Formal	No	No	No	Yes	Yes	No	No	No	Yes	No	Yes	Yes	No	Yes	Yes	No	No	Yes	Yes	No	No	No	No	No	Yes	Yes	Yes	Yes	No	No	Yes	No	Yes	No	15
ARUSHA	Karatu	8	Urban	Government	Day school	Secondary	Co education	15	No	Form 2	MUIRAQ	Father	Some primary	Farmer	No	Yes	No	Yes	Yes	No	No	No	No	No	Yes	Yes	Yes	Yes	Yes	Yes	No	Yes	Yes	No	No	Yes	No	No	Yes	No	Yes	Yes	No	No	No	No	Yes	No	13
SHINYANGA	Msalala	6	Urban	Government	Day school	Primary	Co education	14	No	Standard 6	Msukuma	Father	Primary	Self employed	No	No	Yes	No	No	No	No	Yes	Yes	No	No	No	No	Yes	Yes	Yes	No	No	Yes	No	No	Yes	No	No	No	Yes	No	No	Yes	Yes	No	Yes	No	Yes	14
ARUSHA	Karatu	6	Urban	Government	Day school	Primary	Co education	14	No	Standard 7	MUIRAQ	Father	Primary	Farmer	No	No	No	No	No	No	Yes	No	Yes	No	No	No	No	Yes	No	No	No	No	No	No	No	Yes	No	No	No	No	Yes	No	Yes	No	No	No	No	No	14
DODOMA	Mpwapwa	8	Urban	Non_Government	Boarding only	Secondary	Girls only	19	No	Form 4	MGOGO	Female guardian	Tertiary	Formal	No	No	No	Yes	No	No	No	No	No	No	No	Yes	No	Yes	Yes	No	No	Yes	Yes	No	No	Yes	Yes	No	No	No	No	Yes	No	No	No	No	Yes	No	16
TABORA	Igunga	11	Rural	Non_Government	Boarding and day	Primary	Co education	12	No	Standard 7	Mchagga	Father	Don? Know	Self employed	No	Yes	Yes	Yes	Yes	No	No	No	Yes	No	No	Yes	No	Yes	Yes	No	No	Yes	Yes	No	No	Yes	No	No	Yes	No	Yes	Yes	Yes	Yes	No	No	Yes	No	12
DODOMA	Mpwapwa	4	Urban	Government	Boarding and day	Secondary	Co education	13	No	Form 2	MHEHE	Female guardian	Secondary	Farmer	No	No	Yes	No	No	No	No	No	Yes	No	No	Yes	No	Yes	No	Yes	No	No	Yes	No	No	No	No	No	Yes	No	No	No	Yes	Yes	No	No	No	No	11
TANGA	Lushoto	10	Rural	Non_Government	Boarding only	Secondary	Girls only	17	No	Standard 5	MCHAGA	Father	Secondary	Self employed	No	Yes	Yes	Yes	No	No	No	Yes	No	No	Yes	Yes	No	Yes	Yes	No	No	Yes	Yes	No	No	Yes	No	No	Yes	No	No	Yes	No	Yes	No	No	Yes	No	11
DODOMA	Mpwapwa	9	Rural	Government	Day school	Secondary	Co education	13	No	Form 1	MHEHE	Female guardian	Secondary	Retired officer	No	No	No	No	Yes	No	No	No	No	No	No	Yes	No	Yes	Yes	No	No	No	Yes	No	No	No	No	No	No	No	No	Yes	No	Yes	No	No	No	No	12
TANGA	Lushoto	1	Urban	Non_Government	Boarding only	Secondary	Girls only	13	No	Form 2	MKEREWE	Father	Tertiary	Formal	No	No	No	Yes	No	No	No	No	No	No	Yes	No	No	Yes	No	No	No	Yes	No	No	No	No	No	No	No	No	No	Yes	No	No	No	No	Yes	No	10
TANGA	Lushoto	4	Rural	Government	Day school	Primary	Co education	11	No	Standard 7	MBENA	Father	Don? Know	Farmer	No	Yes	Yes	Yes	Yes	Yes	Yes	Yes	Yes	Yes	No	Yes	No	Yes	Yes	No	Yes	Yes	Yes	No	No	Yes	No	Yes	No	No	No	Yes	Yes	Yes	Yes	Yes	Yes	Yes	11
KILIMANJARO	Moshi	3	Urban	Government	Day school	Primary	Co education	16	No	Standard 7	MCHAGA	Mother	Primary	Formal	No	Yes	No	Yes	Yes	No	No	Yes	Yes	No	No	Yes	No	Yes	No	No	No	Yes	No	No	No	Yes	Yes	No	Yes	No	Yes	No	No	No	Yes	Yes	Yes	No	13
ARUSHA	Karatu	9	Urban	Non_Government	Boarding only	Secondary	Girls only	14	No	Form 1	MCHAGA	Other	Secondary	Self employed	No	Yes	No	Yes	No	No	No	No	Yes	No	No	Yes	No	No	Yes	No	No	Yes	No	No	No	No	No	No	No	No	Yes	No	No	No	No	No	Yes	No	11
MBEYA	Mbeya dist	11	Urban	Non_Government	Boarding and day	Primary	Co education	13	No	Standard 7	MMAKONDE	Father	Tertiary	Formal	No	No	Yes	Yes	Yes	No	No	No	Yes	No	No	Yes	Yes	No	Yes	No	No	Yes	Yes	No	No	Yes	No	No	Yes	No	No	Yes	No	Yes	No	No	Yes	No	12
DAR ES SALAAM	Temeke	4	Rural	Government	Day school	Primary	Co education	12	No	Standard 7	MHEHE	Mother	Tertiary	Self employed	No	Yes	No	Yes	No	No	No	No	Yes	No	No	No	No	Yes	No	No	No	Yes	No	No	No	No	No	No	No	No	No	Yes	No	Yes	No	No	No	No	12
TANGA	Lushoto	1	Urban	Non_Government	Boarding only	Secondary	Girls only	15	No	Form 4	mkurya	Mother	Tertiary	Formal	No	Yes	No	No	No	No	No	No	No	No	No	Yes	No	No	Yes	No	No	Yes	Yes	No	No	Yes	No	No	No	No	No	Yes	No	Yes	No	Yes	Yes	No	11
TANGA	Lushoto	4	Rural	Non_Government	Boarding and day	Primary	Co education	15	No	Standard 7	MPARE	Father	Secondary	Self employed	No	No	Yes	No	No	No	No	No	No	No	No	Yes	No	No	Yes	No	No	Yes	No	No	No	Yes	No	No	Yes	No	No	No	No	Yes	No	No	Yes	No	13
ARUSHA	Karatu	6	Urban	Government	Day school	Primary	Co education	14	No	Standard 6	MUIRAQ	Other	Don? Know	Formal	No	No	No	No	No	No	Yes	No	No	No	No	No	Yes	No	Yes	No	No	No	No	No	No	Yes	No	No	No	No	No	Yes	No	No	No	No	Yes	No	14
KILIMANJARO	Moshi	10	Urban	Non_Government	Boarding and day	Primary	Co education	14	No	Standard 7	MCHAGA	Father	Secondary	Formal	No	Yes	Yes	No	Yes	No	No	Yes	Yes	No	No	Yes	No	Yes	No	No	No	Yes	No	Yes	No	Yes	No	No	No	Yes	No	Yes	Yes	No	No	No	No	No	11
KILIMANJARO	Moshi	10	Urban	Non_Government	Boarding and day	Primary	Co education	14	No	Standard 7	MCHAGA	Father	Secondary	Formal	No	Yes	Yes	No	Yes	No	No	Yes	Yes	No	No	Yes	No	Yes	No	No	No	Yes	No	Yes	No	Yes	No	No	No	Yes	No	Yes	Yes	No	No	No	No	No	11
ARUSHA	Karatu	11	Rural	Government	Day school	Secondary	Co education	14	No	Form 1	MCHAGA	Father	Primary	Don? Know	No	Yes	No	No	Yes	No	No	No	No	No	Yes	Yes	Yes	Yes	Yes	No	No	Yes	No	No	No	Yes	Yes	No	Yes	Yes	Yes	No	No	No	No	No	Yes	No	11
MARA	Rorya	6	Rural	Government	Day school	Primary	Co education	15	No	Standard 7	MJALUO	Mother	Secondary	Self employed	No	No	No	No	No	No	Yes	No	No	No	No	No	No	Yes	Yes	No	No	Yes	Yes	Yes	No	Yes	Yes	No	Yes	Yes	No	Yes	Yes	Yes	No	Yes	No	No	12
DODOMA	Mpwapwa	9	Rural	Government	Day school	Secondary	Co education	14	No	Form 1	MRANGI	Father	Secondary	Self employed	No	No	No	No	Yes	No	No	No	No	No	No	No	Yes	No	Yes	No	No	Yes	No	No	No	No	No	No	No	No	Yes	No	No	No	No	No	Yes	No	13
DAR ES SALAAM	Temeke	5	Rural	Government	Day school	Primary	Co education	14	No	Standard 6	MGOGO	Mother	Don? Know	Don? Know	No	No	No	Yes	No	No	No	No	No	No	No	Yes	No	Yes	Yes	No	No	Yes	No	No	No	Yes	No	No	No	No	Yes	Yes	Yes	Yes	No	Yes	No	No	12
KILIMANJARO	Moshi	2	Rural	Government	Day school	Secondary	Co education	16	No	Form 4	MCHAGA	Mother	Tertiary	Self employed	No	Yes	Yes	Yes	No	No	No	No	No	No	No	Yes	Yes	No	Yes	Yes	No	Yes	No	No	No	Yes	No	No	Yes	No	No	Yes	No	Yes	No	No	No	No	10
DODOMA	Mpwapwa	1	Urban	Government	Day school	Primary	Co education	14	No	Standard 7	MGOGO	Other	Secondary	Formal	No	No	No	Yes	No	Yes	No	Yes	No	No	No	Yes	No	Yes	Yes	No	No	Yes	Yes	No	No	Yes	No	No	Yes	No	No	Yes	Yes	Yes	No	No	No	No	14
DODOMA	Mpwapwa	1	Urban	Government	Day school	Primary	Co education	15	No	Standard 7	MHEHE	Mother	Some primary	Farmer	No	No	No	Yes	No	No	No	No	Yes	No	No	No	No	No	Yes	Yes	No	Yes	Yes	No	No	Yes	No	Yes	Yes	No	Yes	Yes	Yes	No	No	Yes	No	No	15
DAR ES SALAAM	Temeke	10	Rural	Non_Government	Day school	Secondary	Girls only	16	No	Form 2	ARAB	Father	Secondary	Self employed	No	Yes	No	Yes	No	No	No	No	Yes	No	No	Yes	No	No	No	No	No	Yes	Yes	No	No	Yes	No	No	Yes	No	Yes	Yes	No	No	No	No	Yes	No	13
KAGERA	Muleba	11	Urban	Non_Government	Day school	Primary	Co education	13	No	Standard 7	HAYA	Father	Primary	Farmer	No	No	Yes	Yes	Yes	No	No	No	Yes	No	No	No	Yes	No	Yes	No	No	No	No	No	No	Yes	No	No	Yes	No	No	No	No	No	No	No	Yes	No	12
MTWARA	Tandahimba	6	Urban	Government	Day school	Primary	Co education	15	No	Standard 6	mmakonde	Mother	None	Farmer	No	Yes	No	No	No	No	No	No	No	No	No	Yes	No	Yes	No	No	No	Yes	No	No	No	No	No	No	No	No	No	Yes	Yes	No	No	No	No	No	14
DODOMA	Mpwapwa	8	Urban	Non_Government	Boarding only	Secondary	Girls only	16	No	Form 4	MBISA	Mother	Primary	Self employed	No	No	No	Yes	No	No	No	No	No	No	No	Yes	No	Yes	Yes	No	No	Yes	No	No	No	No	No	No	No	No	No	Yes	No	Yes	No	No	No	No	12
TABORA	Igunga	11	Urban	Government	Day school	Secondary	Co education	14	No	Standard 5	Msukuma	Father	Some primary	Farmer	Yes	No	No	Yes	No	No	No	Yes	No	No	No	Yes	No	Yes	Yes	No	No	Yes	No	No	No	Yes	No	No	Yes	No	No	Yes	Yes	Yes	No	Yes	No	No	13
DAR ES SALAAM	Temeke	5	Rural	Government	Day school	Secondary	Co education	16	No	Form 2	MNDENGEREKO	Father	Some primary	Self employed	No	Yes	No	No	No	No	No	Yes	No	No	No	No	No	No	Yes	No	No	Yes	No	No	No	No	No	No	No	No	Yes	No	No	Yes	No	No	No	No	12
UNGUJA	Kaskazini	1	Urban	Government	Boarding only	Primary	Co education	12	No	Form 3		Father	Don? Know	Don? Know	No	No	No	No	No	Yes	Yes	No	Yes	No	No	No	Yes	Yes	No	No	No	Yes	Yes	No	No	No	No	No	No	Yes	No	Yes	Yes	Yes	Yes	No	Yes	No	12
ARUSHA	Karatu	5	Urban	Government	Day school	Primary	Co education	15	No	Standard 7	MUIRAQ	Other	Don? Know	Farmer	No	Yes	Yes	Yes	Yes	No	No	Yes	Yes	No	No	Yes	No	Yes	Yes	No	No	Yes	Yes	No	No	Yes	No	No	Yes	Yes	No	Yes	No	Yes	Yes	No	Yes	No	13
DAR ES SALAAM	Temeke	6	Rural	Government	Day school	Primary	Co education	10	No	Standard 5		Father	Primary	Don? Know	No	Yes	No	No	No	No	No	Yes	No	No	No	No	Yes	No	Yes	No	No	Yes	Yes	No	No	No	Yes	No	Yes	Yes	No	No	No	No	Yes	No	No	No	10
KILIMANJARO	Moshi	6	Urban	Government	Day school	Primary	Co education	11	No	Standard 7	MPARE	Female guardian	Tertiary	Farmer	No	No	No	No	No	No	Yes	No	Yes	No	No	No	No	No	Yes	No	No	No	No	No	No	Yes	No	No	Yes	No	No	No	No	Yes	No	No	No	No	10
KILIMANJARO	Moshi	1	Rural	Government	Day school	Secondary	Co education	15	No	Form 2	MPARE	Father	Primary	Self employed	No	Yes	Yes	Yes	No	No	No	Yes	No	No	No	Yes	No	No	Yes	No	No	Yes	Yes	No	No	Yes	No	Yes	Yes	No	Yes	Yes	Yes	Yes	No	No	No	No	12
TABORA	Igunga	11	Urban	Non_Government	Boarding only	Secondary	Co education	14	No	Form 2	Mnyakyusa	Father	Tertiary	Self employed	No	No	No	No	Yes	No	No	No	Yes	No	No	No	No	Yes	No	No	No	Yes	No	No	No	No	No	Yes	No	No	No	No	No	No	No	No	Yes	No	12
PEMBA	North Pemba	1	Rural	Government	Day school	Secondary	Co education	18	No	Form 4		Father	Don? Know	Farmer	No	Yes	No	Yes	No	No	No	No	Yes	No	Yes	Yes	No	Yes	Yes	No	No	Yes	Yes	No	No	No	Yes	Yes	No	Yes	No	Yes	Yes	Yes	No	No	No	No	13
RUVUMA	Namtumbo	1	Urban	Government	Day school	Secondary	Co education	16	No	Form 2	mndendeule	Father	Tertiary	Formal	No	No	No	Yes	No	No	No	No	Yes	No	No	No	No	Yes	No	No	No	Yes	No	No	No	No	No	Yes	No	No	No	No	No	Yes	No	No	No	No	13
TANGA	Lushoto	6	Urban	Government	Day school	Primary	Co education	14	No	Standard 6	msambaa	Father	Don? Know	Farmer	No	No	Yes	No	No	No	No	No	No	No	No	Yes	No	Yes	No	No	No	No	No	No	No	Yes	No	No	No	No	Yes	No	Yes	No	No	No	No	No	13
KILIMANJARO	Moshi	7	Urban	Government	Day school	Secondary	Co education	17	No	Form 4	MCHAGA	Mother	Secondary	Farmer	No	Yes	No	Yes	No	No	No	No	No	No	Yes	Yes	Yes	Yes	Yes	No	No	Yes	No	No	No	No	No	No	Yes	No	No	Yes	No	No	No	Yes	No	No	15
DODOMA	Mpwapwa	4	Urban	Government	Day school	Primary	Co education	12	No	Standard 7	MTILIKO	Father	Primary	Farmer	No	No	No	No	Yes	No	No	No	Yes	No	No	No	Yes	Yes	Yes	No	No	Yes	Yes	No	No	Yes	No	No	Yes	No	Yes	Yes	No	Yes	Yes	No	No	No	12
MTWARA	Tandahimba	4	Rural	Government	Day school	Primary	Co education	12	No	Standard 7	mmakonde	Father	Primary	Formal	No	No	No	No	No	No	Yes	No	Yes	No	Yes	No	No	No	No	Yes	No	No	No	No	Yes	No	No	No	No	Yes	No	No	No	No	No	No	No	Yes	12
UNGUJA	Kaskazini	1	Urban	Government	Boarding only	Secondary	Co education	18	No	Form 3		Father	Secondary	Retired officer	No	No	Yes	Yes	No	No	No	No	Yes	No	Yes	Yes	No	Yes	Yes	No	No	Yes	Yes	No	No	Yes	Yes	Yes	Yes	Yes	No	No	No	Yes	No	No	Yes	No	15
RUVUMA	Namtumbo	1	Urban	Government	Day school	Secondary	Co education	15	No	Form 3	mndendeule	Father	Primary	Farmer	No	Yes	Yes	Yes	Yes	No	No	No	Yes	No	No	Yes	Yes	Yes	No	No	Yes	Yes	Yes	No	No	Yes	No	Yes	Yes	Yes	Yes	Yes	No	Yes	No	No	Yes	No	12
MARA	Rorya	7	Urban	Government	Day school	Primary	Co education	16	No	Standard 7	MJALUO	Father	Some primary	Self employed	No	No	No	No	Yes	No	No	Yes	No	No	Yes	No	No	No	No	Yes	No	Yes	No	No	No	No	No	No	No	Yes	No	No	No	No	Yes	No	No	No	12
UNGUJA	Kaskazini	1	Urban	Government	Boarding only	Secondary	Co education	14	No	Standard 6		Mother	Primary	Formal	No	Yes	Yes	Yes	Yes	No	No	No	Yes	No	Yes	Yes	No	Yes	Yes	No	No	Yes	Yes	No	No	Yes	Yes	Yes	Yes	Yes	Yes	Yes	No	No	No	No	Yes	No	13
DODOMA	Mpwapwa	8	Urban	Government	Boarding and day	Secondary	Girls only	15	No	Form 4	MGOGO	Father	Primary	Self employed	No	Yes	No	Yes	Yes	No	No	No	No	No	No	Yes	No	Yes	No	No	No	No	No	No	No	Yes	No	No	Yes	No	No	No	No	Yes	No	No	No	No	12
DODOMA	Mpwapwa	9	Rural	Government	Day school	Secondary	Co education	16	No	Form 3	MHEHE	Other	Primary	Self employed	No	No	Yes	Yes	Yes	No	No	Yes	Yes	No	Yes	Yes	Yes	Yes	Yes	No	No	Yes	Yes	No	No	Yes	No	Yes	Yes	No	Yes	Yes	No	Yes	No	No	Yes	No	13
DAR ES SALAAM	Temeke	10	Rural	Non_Government	Day school	Secondary	Girls only	14	No	Form 3	EL JAMOUDY	Father	Secondary	Self employed	No	Yes	No	Yes	Yes	No	No	No	Yes	No	Yes	No	No	Yes	Yes	No	No	Yes	No	Yes	No	Yes	No	No	No	No	No	Yes	No	No	No	Yes	Yes	No	11
PEMBA	North Pemba	1	Urban	Non_Government	Day school	Secondary	Co education	17	No	Form 3		Father	Secondary	Self employed	No	No	No	Yes	No	No	No	No	No	No	No	Yes	No	No	Yes	No	No	Yes	No	No	No	No	No	No	No	Yes	No	No	No	No	No	No	Yes	No	16
MBEYA	Mbeya dist	12	Rural	Government	Day school	Secondary	Co education	15	No	Form 3	MHEHE	Female guardian	Tertiary	Retired officer	No	Yes	Yes	Yes	Yes	No	No	Yes	Yes	Yes	Yes	Yes	Yes	Yes	Yes	No	No	Yes	Yes	Yes	No	Yes	No	Yes	Yes	No	Yes	Yes	No	Yes	Yes	No	Yes	No	12
MBEYA	Mbeya dist	12	Rural	Government	Day school	Secondary	Co education	14	No	Form 1	Mngoni	Mother	Some primary	Farmer	No	Yes	No	Yes	No	No	No	Yes	No	No	Yes	Yes	No	Yes	Yes	No	No	Yes	No	No	No	Yes	No	No	No	No	Yes	No	No	No	No	Yes	Yes	No	12
UNGUJA	Kaskazini	1	Rural	Government	Boarding only	Primary	Co education	14	No	Standard 6		Father	Secondary	Formal	No	Yes	Yes	No	No	No	No	Yes	No	No	No	Yes	No	Yes	No	Yes	No	No	No	No	No	Yes	Yes	Yes	No	No	No	No	Yes	No	No	No	No	No	12
TANGA	Lushoto	4	Rural	Government	Day school	Secondary	Co education	17	No	Form 4	MSAMBAA	Female guardian	None	Self employed	No	No	No	No	Yes	No	No	No	No	No	Yes	No	Yes	Yes	Yes	No	No	Yes	Yes	No	No	No	No	No	Yes	No	No	No	No	Yes	No	No	Yes	No	14
UNGUJA	Kaskazini	1	Urban	Government	Boarding only	Secondary	Co education	17	No	Form 4		Mother	Primary	Farmer	No	No	No	No	Yes	No	Yes	No	Yes	No	Yes	Yes	No	No	No	Yes	No	No	Yes	No	No	Yes	Yes	No	Yes	Yes	Yes	Yes	Yes	Yes	No	No	Yes	Yes	11
MBEYA	Mbeya dist	6	Rural	Government	Day school	Secondary	Co education	13	No	Form 1	Mkinga	Other	Primary	Self employed	No	Yes	No	Yes	No	No	No	No	No	No	No	Yes	Yes	Yes	No	No	No	Yes	No	No	No	Yes	No	No	No	No	No	Yes	No	Yes	No	No	No	No	13
MBEYA	Mbeya dist	14	Urban	Government	Day school	Primary	Co education	12	No	Standard 7	Mngoni	Father	Secondary	Farmer	No	Yes	Yes	No	No	No	No	No	No	No	No	No	Yes	Yes	No	No	No	Yes	Yes	No	No	Yes	Yes	No	Yes	No	Yes	No	Yes	Yes	No	Yes	No	No	11
DODOMA	Mpwapwa	1	Urban	Government	Boarding and day	Secondary	Co education	17	No	Form 4	MGOGO	Other	Primary	Farmer	No	Yes	Yes	Yes	No	No	No	Yes	No	No	Yes	Yes	Yes	Yes	Yes	No	No	Yes	Yes	No	No	Yes	No	No	Yes	No	Yes	Yes	No	Yes	No	No	Yes	No	13
KIGOMA	Kibondo	4	Rural	Government	Boarding and day	Secondary	Co education	15	No	Form 3	msukuma	Mother	Primary	Self employed	No	Yes	No	Yes	No	No	No	Yes	No	No	No	Yes	No	No	Yes	No	No	Yes	No	Yes	No	No	No	No	No	No	No	Yes	No	No	No	No	No	Yes	13
ARUSHA	Karatu	5	Rural	Government	Day school	Primary	Co education	13	No	Standard 7	MRANGI	Other	Secondary	Self employed	No	No	Yes	Yes	No	No	No	No	No	No	No	Yes	No	Yes	Yes	No	No	No	No	No	No	Yes	No	No	No	Yes	Yes	No	Yes	No	No	No	Yes	No	12
KAGERA	Muleba	10	Rural	Non_Government	Boarding only	Secondary	Co education	15	No	Form 2	mhaya	Father	Secondary	Self employed	No	No	No	Yes	No	No	No	No	No	No	Yes	No	No	No	Yes	No	No	No	No	No	No	Yes	No	No	Yes	No	No	No	No	Yes	No	No	No	No	12
IRINGA	Mufindi	22	Urban	Government	Day school	Primary	Co education	15	No	Standard 7	MHEHE	Mother	Primary	Farmer	No	Yes	Yes	Yes	Yes	No	No	No	No	No	Yes	Yes	No	Yes	Yes	Yes	No	Yes	Yes	Yes	Yes	Yes	Yes	No	No	No	No	Yes	No	Yes	Yes	Yes	Yes	No	12
TANGA	Lushoto	4	Rural	Government	Day school	Primary	Co education	15	No	Standard 6	MSAMBAA	Mother	Don? Know	Self employed	No	Yes	No	No	No	No	No	No	Yes	No	No	No	No	Yes	No	No	No	Yes	No	No	No	No	No	No	Yes	No	No	No	Yes	No	No	No	No	No	12
KIGOMA	Kibondo	10	Urban	Government	Day school	Primary	Co education	14	No	Standard 6	mha	Father	Primary	Farmer	No	Yes	No	No	No	No	No	No	Yes	No	No	Yes	Yes	No	Yes	No	No	No	Yes	No	No	No	No	Yes	Yes	Yes	No	No	No	Yes	No	No	No	No	13
UNGUJA	Kaskazini	1	Urban	Government	Boarding only	Secondary	Co education	15	No	Form 2		Mother	Secondary	Self employed	No	Yes	No	No	Yes	No	No	No	No	Yes	No	Yes	No	Yes	Yes	No	No	Yes	No	Yes	No	No	No	No	Yes	No	Yes	No	No	Yes	No	No	Yes	No	14
TANGA	Lushoto	9	Urban	Government	Day school	Secondary	Co education	17	No	Form 2	MSAMBAA	Father	None	Farmer	No	No	Yes	Yes	No	No	No	Yes	Yes	No	No	Yes	No	Yes	Yes	No	No	Yes	No	Yes	No	Yes	No	Yes	Yes	No	Yes	No	No	Yes	No	No	No	Yes	14
DAR ES SALAAM	Temeke	8	Rural	Non_Government	Day school	Primary	Co education	10	No	Standard 5	MZARAMO	Father	Don? Know	Don? Know	No	No	No	No	No	No	Yes	No	No	No	No	Yes	No	Yes	No	No	No	Yes	No	No	No	No	No	No	Yes	No	No	No	No	No	No	No	Yes	No	10
DAR ES SALAAM	Temeke	9	Rural	Government	Day school	Primary	Co education	13	No	Standard 7	MNYAMWEZI	Mother	Don? Know	Self employed	No	No	No	Yes	No	No	No	Yes	No	No	No	No	No	No	Yes	No	No	Yes	No	No	No	No	No	No	Yes	No	No	No	Yes	No	No	No	No	No	10
DAR ES SALAAM	Temeke	4	Rural	Government	Day school	Primary	Co education	16	No	Standard 7	MZARAMO	Father	Don? Know	Self employed	No	Yes	No	Yes	No	No	No	No	Yes	No	No	No	Yes	Yes	Yes	No	No	Yes	No	No	No	Yes	No	No	No	Yes	No	Yes	Yes	No	Yes	No	No	No	14
DAR ES SALAAM	Temeke	9	Rural	Government	Day school	Primary	Co education	13	No	Standard 6	MHEHE	Mother	Primary	Self employed	No	Yes	No	No	No	No	No	Yes	No	No	No	No	No	Yes	No	No	No	Yes	No	No	No	No	No	No	Yes	No	No	No	No	No	No	Yes	No	No	13
IRINGA	Mufindi	24	Urban	Government	Day school	Primary	Co education	13	No	Standard 5	MHEHE	Father	Don? Know	Farmer	Yes	No	No	No	Yes	No	No	No	Yes	No	No	No	Yes	Yes	Yes	Yes	No	Yes	Yes	No	No	Yes	No	Yes	No	No	Yes	Yes	No	Yes	No	No	No	No	13
KILIMANJARO	Moshi	20	Rural	Non_Government	Day school	Primary	Co education	14	No	Form 2	MCHAGA	Mother	Don? Know	Self employed	No	Yes	Yes	Yes	Yes	No	No	Yes	No	No	Yes	Yes	No	Yes	Yes	No	No	Yes	No	Yes	No	No	No	No	No	Yes	No	No	No	No	No	No	Yes	No	14
TABORA	Igunga	11	Rural	Government	Day school	Primary	Co education	13	No	Standard 6	mnyaturu	Father	Some primary	Self employed	No	No	No	Yes	Yes	No	No	No	No	No	Yes	Yes	No	Yes	Yes	No	No	Yes	No	No	No	Yes	No	Yes	Yes	No	No	No	Yes	Yes	No	No	No	No	13
DAR ES SALAAM	Temeke	9	Rural	Government	Day school	Primary	Co education	13	No	Standard 6	MPANGWA	Father	Secondary	Farmer	No	Yes	No	No	No	No	No	Yes	No	No	No	No	No	No	Yes	No	No	No	No	No	No	Yes	Yes	No	No	No	No	No	No	Yes	No	No	No	No	13
IRINGA	Mufindi	24	Urban	Government	Day school	Primary	Co education	14	Yes physical disability	Standard 7	MHEHE	Mother	Some primary	Farmer	No	Yes	No	Yes	Yes	No	Yes	No	Yes	Yes	No	Yes	No	No	Yes	No	No	Yes	Yes	Yes	No	Yes	No	Yes	No	Yes	Yes	Yes	Yes	Yes	Yes	No	No	No	12
DODOMA	Mpwapwa	9	Rural	Government	Day school	Primary	Co education	14	No	Standard 7	MGOGO	Mother	Primary	Farmer	No	Yes	Yes	Yes	No	No	No	No	No	No	Yes	Yes	No	Yes	No	No	No	Yes	No	No	No	Yes	No	No	Yes	No	Yes	No	Yes	Yes	No	No	No	No	13
IRINGA	Mufindi	24	Urban	Government	Day school	Primary	Co education	14	No	Standard 5	MHEHE	Mother	Tertiary	Formal	No	Yes	Yes	No	No	No	No	No	Yes	Yes	Yes	No	Yes	Yes	Yes	Yes	No	Yes	Yes	No	No	Yes	No	Yes	No	No	Yes	Yes	No	Yes	No	Yes	No	No	13
IRINGA	Mufindi	24	Urban	Government	Day school	Primary	Co education	14	No	Standard 7	MHEHE	Father	Secondary	Farmer	No	Yes	No	Yes	Yes	No	No	No	Yes	No	No	Yes	No	Yes	Yes	No	No	Yes	Yes	No	No	Yes	No	Yes	No	Yes	Yes	Yes	No	Yes	Yes	No	No	No	14
UNGUJA	Kaskazini	1	Urban	Government	Boarding only	Secondary	Co education	13	No	Form 3		Father	Secondary	Self employed	No	No	Yes	No	No	No	No	No	Yes	No	Yes	No	No	Yes	Yes	No	No	Yes	Yes	Yes	No	Yes	No	No	Yes	Yes	Yes	Yes	No	Yes	Yes	Yes	No	No	12
DAR ES SALAAM	Temeke	4	Rural	Government	Day school	Primary	Co education	12	No	Standard 7	Mpare	Mother	Tertiary	Self employed	No	No	No	No	No	No	Yes	No	No	No	No	Yes	Yes	Yes	Yes	No	No	No	No	No	No	Yes	No	No	No	No	Yes	Yes	Yes	No	No	No	No	No	12
TANGA	Lushoto	6	Urban	Government	Day school	Primary	Co education	13	No	Standard 6	mpare	Mother	Don? Know	Farmer	No	No	No	No	No	No	Yes	Yes	No	No	No	No	No	No	No	Yes	Yes	No	No	No	No	No	No	No	No	Yes	No	No	No	No	Yes	No	No	No	13
TANGA	Lushoto	10	Rural	Non_Government	Boarding and day	Primary	Co education	12	No	Standard 7	MSAMBAA	Father	Tertiary	Formal	No	Yes	No	Yes	No	No	No	No	No	No	No	Yes	No	No	Yes	No	No	Yes	No	No	No	No	No	No	Yes	No	No	Yes	Yes	No	No	No	No	No	12
DAR ES SALAAM	Temeke	4	Rural	Government	Day school	Primary	Co education	14	No	Standard 7	MMWELA	Father	Don? Know	Don? Know	No	Yes	No	Yes	Yes	No	No	Yes	Yes	No	No	No	Yes	Yes	Yes	No	No	Yes	No	Yes	No	Yes	Yes	No	Yes	No	No	Yes	Yes	Yes	No	Yes	No	No	11
TANGA	Lushoto	5	Urban	Government	Day school	Primary	Co education	14	No	Standard 5	MHEHE	Father	Primary	Farmer	Yes	Yes	Yes	Yes	Yes	Yes	Yes	Yes	Yes	Yes	Yes	Yes	Yes	Yes	Yes	Yes	Yes	Yes	Yes	Yes	Yes	Yes	Yes	Yes	Yes	Yes	Yes	Yes	Yes	Yes	Yes	Yes	Yes	Yes	11
IRINGA	Mufindi	24	Urban	Government	Day school	Primary	Co education	15	No	Standard 5	MHEHE	Father	Don? Know	Farmer	No	No	Yes	No	Yes	No	No	No	Yes	No	Yes	No	Yes	Yes	No	Yes	No	Yes	Yes	No	No	Yes	No	Yes	Yes	Yes	No	Yes	No	Yes	No	Yes	No	No	14
DAR ES SALAAM	Temeke	9	Rural	Government	Day school	Primary	Co education	14	No	Standard 6	MZARAMO	Father	Secondary	Self employed	No	No	No	Yes	No	No	No	No	No	No	No	Yes	No	No	Yes	No	No	No	No	No	No	Yes	Yes	No	No	No	No	No	No	No	No	Yes	No	No	13
ARUSHA	Karatu	6	Urban	Government	Day school	Primary	Co education	12	No	Standard 6	MUIRAQ	Other	Tertiary	Formal	No	No	No	No	No	No	Yes	No	No	Yes	No	No	No	No	No	Yes	No	No	Yes	No	No	No	Yes	No	No	No	No	No	No	No	No	No	No	Yes	12
DAR ES SALAAM	Temeke	8	Rural	Non_Government	Day school	Primary	Co education	10	No	Standard 5	MPEMBA	Mother	Tertiary	Self employed	No	No	No	No	No	No	Yes	Yes	No	No	No	No	No	No	No	Yes	No	Yes	No	No	No	No	No	No	No	Yes	No	No	No	No	No	No	No	Yes	10
ARUSHA	Karatu	3	Rural	Government	Day school	Primary	Co education	11	No	Standard 5	MUIRAQ	Father	Secondary	Farmer	No	No	No	Yes	Yes	No	No	No	No	No	No	Yes	Yes	Yes	Yes	No	Yes	No	No	Yes	No	No	No	No	Yes	Yes	No	No	Yes	No	No	No	No	No	11
PEMBA	North Pemba	1	Urban	Government	Day school	Secondary	Co education	6	No	Form 4		Father	Some primary	Formal	No	Yes	Yes	Yes	Yes	No	No	Yes	Yes	No	No	Yes	Yes	Yes	Yes	No	Yes	Yes	Yes	Yes	No	Yes	Yes	Yes	Yes	Yes	Yes	Yes	Yes	Yes	No	No	Yes	No	5
TANGA	Lushoto	6	Urban	Government	Day school	Primary	Co education	12	No	Standard 6	msambaa	Father	Secondary	Farmer	Yes	No	No	No	No	No	No	Yes	No	No	No	No	No	No	No	Yes	Yes	No	No	No	No	No	Yes	No	No	No	No	No	No	No	Yes	No	No	No	11
TANGA	Lushoto	5	Rural	Government	Day school	Primary	Co education	14	No	Standard 5	MHELA	Mother	Primary	Farmer	Yes	Yes	Yes	Yes	Yes	No	No	Yes	Yes	No	Yes	Yes	Yes	Yes	Yes	Yes	Yes	No	Yes	No	Yes	Yes	Yes	Yes	Yes	Yes	Yes	Yes	Yes	Yes	Yes	Yes	Yes	Yes	14
TANGA	Lushoto	4	Rural	Government	Day school	Primary	Co education	12	No	Standard 6	MSAMBAA	Father	Primary	Self employed	No	No	No	Yes	No	No	No	No	Yes	No	No	No	Yes	No	Yes	No	No	No	Yes	No	No	Yes	No	No	Yes	No	No	Yes	No	No	Yes	No	No	No	12
UNGUJA	Kaskazini	1	Rural	Government	Boarding only	Secondary	Co education	19	No	Form 3		Friend	Tertiary	Self employed	No	No	No	Yes	No	No	No	No	Yes	No	No	No	No	Yes	No	No	No	No	No	No	No	Yes	Yes	No	No	No	No	No	Yes	No	No	No	No	No	14
MARA	Rorya	4	Urban	Government	Day school	Secondary	Co education	17	No	Form 3	MSIMSIMBITI	Father	Primary	Farmer	No	Yes	No	Yes	No	No	No	No	No	No	Yes	Yes	Yes	No	No	Yes	No	Yes	Yes	No	No	Yes	No	No	Yes	No	Yes	Yes	No	Yes	No	No	Yes	No	15
KAGERA	Muleba	9	Urban	Government	Day school	Primary	Co education	13	No	Standard 7	mhaya	Male guardian	Secondary	Self employed	No	No	No	Yes	No	No	No	No	No	No	No	No	Yes	Yes	No	No	No	No	No	No	No	Yes	No	No	No	Yes	Yes	No	No	Yes	Yes	No	No	No	12
UNGUJA	Kaskazini	1	Urban	Government	Boarding only	Secondary	Co education	16	No	Form 3		Father	Primary	Self employed	No	Yes	No	Yes	No	No	No	Yes	No	No	No	Yes	No	Yes	No	No	No	Yes	No	No	No	No	No	No	No	Yes	No	Yes	No	Yes	No	No	Yes	No	13
UNGUJA	Kaskazini	1	Urban	Government	Boarding only	Secondary	Co education	16	No	Standard 7		Father	Primary	Don? Know	No	No	No	No	No	No	Yes	No	Yes	No	No	Yes	No	No	Yes	No	No	Yes	No	No	No	Yes	No	No	Yes	No	No	Yes	No	No	No	No	Yes	No	11
TANGA	Lushoto	9	Urban	Government	Day school	Secondary	Co education	18	No	Form 4	MSAMBAA	Father	Primary	Farmer	No	No	Yes	Yes	Yes	No	No	Yes	No	No	Yes	Yes	Yes	Yes	Yes	No	No	Yes	Yes	Yes	No	Yes	Yes	No	Yes	Yes	Yes	Yes	Yes	Yes	No	No	Yes	No	15
UNGUJA	Kaskazini	1	Urban	Government	Boarding only	Primary	Co education	14	No	Standard 6		Father	Don? Know	Farmer	No	Yes	Yes	Yes	No	No	No	No	Yes	No	Yes	Yes	Yes	No	Yes	Yes	Yes	No	Yes	Yes	No	No	Yes	No	No	Yes	Yes	Yes	No	No	Yes	No	No	No	14
DAR ES SALAAM	Temeke	6	Rural	Government	Day school	Primary	Co education	12	No	Standard 7	MNYAMWEZI	Other	Secondary	Formal	No	No	No	No	No	No	Yes	Yes	No	No	No	No	No	Yes	No	No	No	No	No	No	No	Yes	No	No	No	Yes	No	No	Yes	No	No	No	No	No	12
UNGUJA	Kaskazini	1	Urban	Government	Boarding only	Secondary	Co education	15	No	Form 3		Father	Some primary	Formal	No	Yes	Yes	Yes	Yes	No	No	Yes	Yes	No	No	Yes	No	Yes	Yes	No	No	Yes	Yes	No	Yes	Yes	No	No	Yes	Yes	Yes	Yes	No	Yes	Yes	Yes	Yes	Yes	14
PEMBA	North Pemba	1	Rural	Government	Day school	Secondary	Co education	17	No	Form 4		Father	Don? Know	Farmer	No	Yes	No	Yes	Yes	No	No	Yes	Yes	No	No	Yes	No	Yes	Yes	No	No	Yes	Yes	Yes	No	Yes	Yes	No	Yes	Yes	Yes	No	No	Yes	No	Yes	No	No	13
UNGUJA	Kaskazini	1	Urban	Government	Boarding only	Secondary	Co education	18	No	Form 3		Other	Don? Know	Farmer	No	Yes	No	No	No	Yes	No	No	Yes	No	Yes	No	No	No	No	Yes	No	No	No	Yes	No	Yes	No	No	No	No	No	Yes	Yes	No	Yes	Yes	Yes	Yes	15
UNGUJA	Kaskazini	1	Urban	Government	Boarding only	Secondary	Co education	14	No	Form 3		Father	Don? Know	Don? Know	Yes	Yes	Yes	Yes	Yes	Yes	No	Yes	Yes	Yes	Yes	Yes	No	Yes	Yes	Yes	No	Yes	No	Yes	Yes	No	Yes	Yes	Yes	Yes	No	No	Yes	Yes	No	No	No	No	13
UNGUJA	Kaskazini	1	Urban	Government	Boarding only	Secondary	Co education	16	No	Form 3		Father	Secondary	Formal	No	Yes	Yes	No	Yes	No	No	No	Yes	Yes	Yes	Yes	No	Yes	Yes	No	No	No	Yes	Yes	Yes	Yes	Yes	No	Yes	Yes	No	No	Yes	Yes	Yes	No	Yes	No	14
KAGERA	Muleba	10	Rural	Government	Day school	Primary	Co education	15	No	Form 4	MHAYA	Father	Secondary	Farmer	No	No	No	No	Yes	No	No	No	No	No	No	No	Yes	No	Yes	No	No	Yes	No	No	No	No	No	No	Yes	No	No	No	No	No	No	No	Yes	No	11
DODOMA	Mpwapwa	9	Rural	Government	Day school	Primary	Co education	11	No	Standard 6	MNYAKYUSA	Female guardian	Don? Know	Don? Know	No	Yes	No	No	No	No	No	Yes	No	No	No	No	No	No	Yes	No	Yes	No	No	No	No	Yes	No	No	Yes	No	No	No	Yes	No	No	No	No	No	11
SHINYANGA	Msalala	6	Urban	Government	Day school	Primary	Co education	15	No	Standard 6	Msukuma	Mother	Primary	Farmer	No	No	Yes	No	No	No	No	No	Yes	No	No	No	No	Yes	No	No	No	No	No	No	No	Yes	No	No	Yes	No	No	No	No	No	Yes	No	No	No	13
DAR ES SALAAM	Temeke	6	Rural	Government	Day school	Primary	Co education	11	No	Form 2		Mother	None	Don? Know	Yes	No	No	No	No	No	No	Yes	No	No	No	No	No	No	Yes	No	No	Yes	No	No	No	No	Yes	No	No	No	No	No	No	Yes	No	No	No	No	11
TABORA	Igunga	11	Urban	Government	Day school	Primary	Co education	13	No	Standard 7	Msukuma	Mother	Primary	Farmer	No	Yes	Yes	Yes	Yes	No	No	Yes	No	No	Yes	Yes	Yes	No	Yes	No	No	Yes	No	No	No	Yes	No	Yes	Yes	Yes	No	No	Yes	Yes	No	No	No	No	12
ARUSHA	Karatu	3	Rural	Government	Day school	Primary	Co education	13	No	Standard 7	MUIRAQ	Other	Primary	Farmer	No	No	No	No	Yes	No	No	Yes	No	No	No	No	No	Yes	No	No	No	Yes	No	No	No	No	No	No	No	No	Yes	No	No	No	No	No	Yes	No	13
TABORA	Igunga	11	Rural	Government	Day school	Primary	Co education	13	No	Standard 7	Mnyaturu	Mother	Primary	Self employed	No	Yes	No	Yes	Yes	No	No	Yes	Yes	No	No	No	No	No	Yes	No	No	No	No	No	No	Yes	No	No	No	No	Yes	No	No	Yes	No	No	No	No	11
TANGA	Lushoto	1	Urban	Government	Day school	Primary	Co education	15	No	Standard 7	MSAMBAA	Father	Primary	Farmer	No	Yes	No	No	Yes	No	No	Yes	Yes	No	No	Yes	No	Yes	Yes	Yes	Yes	Yes	Yes	No	Yes	Yes	Yes	Yes	Yes	Yes	No	No	No	Yes	Yes	Yes	No	No	13
ARUSHA	Karatu	8	Rural	Government	Day school	Primary	Co education	13	No	Form 4	MPARE	Female guardian	Don? Know	Self employed	No	No	No	Yes	No	No	No	No	Yes	No	Yes	Yes	No	No	Yes	No	No	Yes	No	No	No	Yes	No	No	Yes	Yes	Yes	Yes	Yes	No	No	No	Yes	Yes	11
DAR ES SALAAM	Temeke	10	Rural	Non_Government	Day school	Secondary	Girls only	14	No	Form 1		Father	Don? Know	Formal	No	Yes	No	Yes	Yes	No	No	No	Yes	No	No	No	No	Yes	No	No	No	Yes	No	No	No	No	No	No	No	No	No	Yes	No	No	No	Yes	Yes	No	12
TABORA	Igunga	11	Rural	Government	Day school	Primary	Co education	14	No	Standard 7	mnyamwezi	Father	Secondary	Self employed	No	Yes	No	Yes	Yes	No	No	Yes	Yes	No	Yes	No	Yes	Yes	Yes	No	No	No	Yes	No	No	Yes	No	No	Yes	No	Yes	No	Yes	No	Yes	Yes	Yes	No	13
DAR ES SALAAM	Temeke	5	Rural	Government	Day school	Secondary	Co education	16	No	Form 4	MMAKUA	Father	Secondary	Self employed	No	No	No	Yes	No	No	No	Yes	No	No	No	No	No	Yes	No	No	No	Yes	No	No	No	No	No	No	Yes	No	No	No	Yes	No	No	No	No	No	12
SHINYANGA	Msalala	2	Urban	Government	Day school	Primary	Co education	16	No	Standard 5	Msukuma	Father	None	Farmer	Yes	No	No	Yes	Yes	No	Yes	No	No	Yes	No	Yes	No	No	Yes	Yes	No	Yes	No	Yes	Yes	No	No	No	Yes	Yes	No	Yes	No	Yes	No	Yes	No	Yes	14
IRINGA	Mufindi	28	Urban	Government	Day school	Primary	Co education	18	No	Standard 7	MHEHE	Father	Some primary	Farmer	No	Yes	No	Yes	Yes	No	No	No	No	Yes	Yes	No	Yes	Yes	Yes	No	Yes	Yes	Yes	No	No	Yes	No	No	Yes	Yes	Yes	Yes	Yes	Yes	No	Yes	No	No	12
ARUSHA	Karatu	9	Urban	Government	Day school	Primary	Co education	13	No	Standard 6	MUIRAQ	Mother	Don? Know	Farmer	No	Yes	No	Yes	No	No	No	No	No	No	Yes	No	No	No	Yes	No	No	No	Yes	No	Yes	No	Yes	No	Yes	No	Yes	No	No	Yes	Yes	No	No	No	12
DAR ES SALAAM	Temeke	10	Rural	Non_Government	Day school	Secondary	Girls only	14	No	Form 2	MZANZIBARI	Father	Primary	Don? Know	No	Yes	Yes	Yes	Yes	No	No	Yes	Yes	No	No	Yes	No	Yes	Yes	No	No	Yes	Yes	Yes	No	Yes	No	No	Yes	No	No	Yes	Yes	Yes	No	No	Yes	No	13
DAR ES SALAAM	Temeke	10	Rural	Non_Government	Day school	Secondary	Girls only	14	No	Form 2	MZANZIBARI	Father	Secondary	Formal	No	Yes	Yes	Yes	Yes	No	No	Yes	Yes	No	No	Yes	No	Yes	Yes	No	No	Yes	Yes	No	No	Yes	No	No	Yes	No	No	Yes	Yes	Yes	No	No	Yes	No	12
DAR ES SALAAM	Temeke	5	Rural	Government	Day school	Primary	Co education	18	Yes other disability	Standard 7	MZIGUA	Father	Don? Know	Self employed	No	Yes	No	Yes	Yes	No	No	No	Yes	No	Yes	Yes	No	Yes	Yes	No	No	Yes	No	No	No	Yes	No	No	Yes	Yes	No	Yes	Yes	No	Yes	No	No	No	16
TANGA	Lushoto	8	Urban	Government	Day school	Secondary	Co education	18	No	Form 4	msambaa	Father	Primary	Farmer	No	Yes	Yes	Yes	Yes	No	No	No	Yes	No	No	Yes	Yes	Yes	Yes	Yes	No	Yes	No	No	No	No	No	No	No	Yes	No	No	No	No	Yes	No	Yes	No	12
IRINGA	Mufindi	32	Urban	Government	Day school	Primary	Co education	12	No	Form 4	MHEHE	Female guardian	Secondary	Farmer	No	Yes	Yes	Yes	No	No	No	No	No	No	Yes	No	No	Yes	Yes	No	No	Yes	Yes	No	No	Yes	No	No	No	No	Yes	Yes	No	Yes	No	No	No	No	11
IRINGA	Mufindi	24	Urban	Government	Day school	Primary	Co education	16	No	Standard 7	MHEHE	Mother	Don? Know	Farmer	No	Yes	Yes	No	No	No	No	Yes	Yes	No	Yes	Yes	Yes	Yes	Yes	No	No	Yes	Yes	Yes	No	Yes	No	Yes	No	Yes	Yes	Yes	No	Yes	No	Yes	No	No	15
PEMBA	North Pemba	1	Urban	Government	Day school	Secondary	Co education	17	No	Form 3		Father	None	Farmer	No	Yes	Yes	No	No	No	No	No	Yes	No	Yes	Yes	Yes	Yes	Yes	No	No	Yes	Yes	No	No	Yes	Yes	No	No	No	Yes	No	No	Yes	No	Yes	No	No	11
IRINGA	Mufindi	24	Urban	Government	Day school	Primary	Co education	15	No	Standard 7	MHEHE	Mother	Primary	Farmer	No	No	No	Yes	Yes	No	No	No	No	No	No	No	Yes	Yes	No	No	No	No	Yes	No	No	Yes	No	Yes	No	No	No	Yes	No	Yes	No	No	Yes	No	14
DAR ES SALAAM	Temeke	10	Rural	Non_Government	Day school	Secondary	Girls only	16	No	Form 3	MWARABU	Father	Primary	Self employed	No	Yes	Yes	Yes	No	No	No	No	No	No	Yes	Yes	No	No	Yes	No	No	Yes	No	No	No	Yes	No	No	No	No	No	Yes	Yes	Yes	No	No	No	No	13
UNGUJA	Kaskazini	1	Urban	Government	Boarding only	Secondary	Co education	14	No	Form 2		Female guardian	Don? Know	Don? Know	No	Yes	Yes	Yes	Yes	No	No	Yes	Yes	No	Yes	Yes	No	Yes	Yes	No	No	Yes	Yes	No	No	Yes	Yes	Yes	No	Yes	Yes	Yes	No	No	No	Yes	Yes	Yes	13
MARA	Rorya	6	Urban	Government	Day school	Primary	Co education	12	No	Standard 7	MJALUO	Mother	Secondary	Retired officer	No	Yes	Yes	Yes	No	No	No	No	No	Yes	No	No	No	Yes	Yes	Yes	No	Yes	Yes	No	No	No	No	Yes	No	No	Yes	Yes	Yes	No	Yes	No	No	Yes	12
KAGERA	Muleba	11	Urban	Non_Government	Day school	Primary	Co education	12	No	Standard 7	MHAYA	Mother	Primary	Farmer	No	No	Yes	Yes	Yes	No	No	No	Yes	No	No	No	Yes	No	Yes	No	No	No	Yes	No	No	Yes	No	No	No	Yes	No	Yes	No	Yes	No	No	Yes	No	11
UNGUJA	Kaskazini	1	Rural	Government	Boarding only	Primary	Co education	14	No	Standard 6		Father	Secondary	Formal	No	Yes	Yes	No	No	No	No	Yes	No	No	No	Yes	No	Yes	No	Yes	Yes	No	Yes	No	No	No	Yes	Yes	Yes	No	No	No	Yes	No	No	No	No	No	12
DAR ES SALAAM	Temeke	9	Rural	Government	Day school	Primary	Co education	12	No	Standard 7	MMAKUA	Female guardian	Secondary	Farmer	No	No	No	Yes	No	No	No	No	No	No	No	Yes	No	No	Yes	No	No	No	No	No	No	Yes	No	No	Yes	No	No	No	No	No	No	No	Yes	No	12
DODOMA	Mpwapwa	9	Rural	Government	Day school	Primary	Co education	11	No	Standard 6	MGOGO	Mother	Secondary	Self employed	No	Yes	No	No	No	No	No	No	Yes	No	No	No	No	No	Yes	No	No	Yes	No	No	No	No	No	No	Yes	No	No	No	No	Yes	No	No	No	No	11
ARUSHA	Karatu	5	Urban	Government	Day school	Secondary	Co education	15	No	Form 2	MZIGUA	Other	Primary	Farmer	No	Yes	No	Yes	Yes	No	No	Yes	Yes	No	Yes	Yes	No	Yes	Yes	No	Yes	Yes	Yes	Yes	No	Yes	No	No	Yes	Yes	No	Yes	Yes	Yes	No	No	Yes	No	13
DAR ES SALAAM	Temeke	10	Rural	Non_Government	Day school	Secondary	Girls only	13	No	Form 1	ARAB	Father	Secondary	Self employed	No	Yes	Yes	Yes	Yes	No	No	Yes	Yes	No	Yes	Yes	Yes	Yes	No	No	No	Yes	No	Yes	No	Yes	No	No	Yes	No	No	Yes	No	No	No	Yes	No	No	12
UNGUJA	Kaskazini	1	Urban	Government	Boarding only	Secondary	Co education	15	No	Form 2		Father	Don? Know	Farmer	No	Yes	Yes	No	Yes	Yes	No	No	No	No	No	Yes	Yes	Yes	Yes	No	No	Yes	Yes	No	Yes	No	No	Yes	No	Yes	Yes	No	No	Yes	No	No	No	No	14
DAR ES SALAAM	Temeke	10	Rural	Non_Government	Day school	Secondary	Girls only	16	No	Form 3	MWARAB	Male guardian	Primary	Self employed	No	Yes	Yes	Yes	No	No	No	No	Yes	No	No	Yes	Yes	No	Yes	No	No	Yes	No	No	No	Yes	No	Yes	Yes	Yes	No	No	No	Yes	No	No	No	No	12
ARUSHA	Karatu	5	Rural	Government	Boarding and day	Secondary	Co education	16	No	Form 1	MPARE	Mother	Secondary	Farmer	No	Yes	Yes	Yes	No	No	No	No	No	No	No	Yes	No	Yes	Yes	No	No	No	No	No	No	Yes	No	Yes	Yes	No	Yes	Yes	Yes	Yes	No	No	No	No	14
KIGOMA	Kibondo	3	Urban	Government	Day school	Primary	Co education	14	No	Standard 5	MHA	Mother	Primary	Farmer	No	No	Yes	Yes	No	No	No	No	Yes	No	Yes	Yes	No	Yes	No	Yes	No	No	Yes	No	No	Yes	No	No	Yes	Yes	Yes	Yes	No	Yes	Yes	Yes	Yes	No	13
DODOMA	Mpwapwa	9	Rural	Government	Day school	Primary	Co education	12	No	Standard 6	Mgogo	Mother	Don? Know	Retired officer	No	Yes	Yes	Yes	Yes	No	No	No	Yes	No	No	Yes	Yes	Yes	Yes	No	No	Yes	Yes	No	No	Yes	No	No	Yes	Yes	Yes	Yes	Yes	Yes	Yes	No	No	No	11
UNGUJA	Kaskazini	1	Urban	Government	Boarding only	Primary	Co education	14	No	Standard 6		Father	Don? Know	Self employed	No	Yes	Yes	Yes	Yes	No	No	Yes	No	No	No	Yes	No	Yes	Yes	No	Yes	Yes	Yes	No	No	No	Yes	No	No	Yes	Yes	Yes	Yes	Yes	Yes	Yes	No	No	13
MARA	Rorya	6	Urban	Government	Day school	Primary	Co education	15	No	Standard 7	MJALUO	Father	Secondary	Farmer	Yes	Yes	Yes	Yes	No	No	No	No	No	Yes	Yes	Yes	No	Yes	Yes	No	No	No	No	Yes	No	No	No	No	Yes	Yes	No	Yes	Yes	Yes	No	No	Yes	No	12
DODOMA	Mpwapwa	5	Urban	Government	Day school	Primary	Co education	13	No	Form 4	MHEHE	Other	Primary	Farmer	No	Yes	No	No	No	No	No	Yes	No	No	Yes	No	Yes	Yes	Yes	No	No	No	Yes	No	No	No	Yes	No	No	No	No	No	No	No	No	No	Yes	No	12
ARUSHA	Karatu	5	Urban	Government	Day school	Primary	Co education	11	No	Standard 6	MUIRAQ	Other	Don? Know	Farmer	No	Yes	Yes	No	No	No	No	No	No	No	No	Yes	No	Yes	Yes	No	No	Yes	Yes	Yes	No	Yes	No	No	Yes	Yes	Yes	Yes	Yes	Yes	No	Yes	No	No	11
MARA	Rorya	7	Urban	Government	Day school	Primary	Co education	15	No	Standard 6		Father	Secondary	Farmer	No	No	No	No	Yes	No	No	No	No	No	No	No	No	No	Yes	No	No	No	No	No	Yes	No	No	No	No	No	Yes	No	No	Yes	No	No	No	No	15
TANGA	Lushoto	3	Urban	Government	Day school	Primary	Co education	14	No	Standard 6	MSAMBAA	Father	Primary	Farmer	No	No	No	Yes	No	No	No	No	Yes	No	No	No	No	Yes	No	No	No	No	No	No	No	Yes	Yes	No	No	No	No	No	No	Yes	No	No	No	No	13
MBEYA	Mbeya dist	8	Urban	Government	Day school	Primary	Co education	12	No	Standard 6	MMALILA	Father	Primary	Farmer	No	No	Yes	No	Yes	No	No	No	No	No	Yes	No	No	Yes	No	No	No	No	No	No	No	Yes	Yes	Yes	No	No	No	Yes	No	Yes	No	No	No	Yes	11
RUVUMA	Namtumbo	6	Rural	Government	Day school	Primary	Co education	14	No	Standard 7	Mgogo	Father	Secondary	Formal	No	Yes	No	Yes	Yes	No	No	No	No	No	No	Yes	No	Yes	Yes	No	No	Yes	No	No	No	Yes	No	No	No	Yes	Yes	Yes	Yes	No	No	No	Yes	No	12
TANGA	Lushoto	10	Rural	Non_Government	Boarding only	Secondary	Girls only	14	No	Form 1	MKEREWE	Mother	Don? Know	Self employed	No	No	No	Yes	No	No	No	No	No	No	No	Yes	No	No	Yes	No	No	Yes	No	No	No	No	No	No	No	No	No	Yes	Yes	No	No	No	No	No	13
PEMBA	North Pemba	1	Urban	Government	Day school	Secondary	Co education	15	No	Form 2		Female guardian	Secondary	Farmer	No	Yes	No	Yes	Yes	No	No	Yes	Yes	No	Yes	Yes	Yes	Yes	No	No	Yes	Yes	Yes	Yes	Yes	No	Yes	Yes	Yes	Yes	Yes	Yes	Yes	Yes	Yes	Yes	Yes	No	14
SHINYANGA	Msalala	3	Urban	Government	Day school	Primary	Co education	13	No	Standard 5	Msukuma	Father	Secondary	Self employed	No	No	Yes	No	No	No	No	No	Yes	No	No	No	Yes	Yes	Yes	No	Yes	Yes	Yes	No	No	No	Yes	Yes	No	No	No	No	No	Yes	No	Yes	No	No	12
MARA	Rorya	2	Rural	Government	Boarding and day	Secondary	Co education	17	No	Form 4	MJALUO	Mother	Some primary	Farmer	No	Yes	No	No	No	No	No	No	No	Yes	No	Yes	No	No	Yes	No	No	No	Yes	No	No	No	Yes	No	No	No	No	No	Yes	Yes	No	No	No	No	12
MARA	Rorya	1	Urban	Government	Day school	Primary	Co education	15	No	Standard 6	MJALUO	Father	Primary	Farmer	No	Yes	No	No	No	No	No	No	No	No	No	No	Yes	Yes	No	No	No	Yes	No	No	No	Yes	No	No	No	Yes	No	No	No	No	No	No	No	Yes	12
SHINYANGA	Msalala	7	Urban	Non_Government	Day school	Secondary	Co education	14	No	Form 1	Msukuma	Father	Secondary	Farmer	No	No	Yes	Yes	No	No	No	Yes	Yes	No	Yes	Yes	No	Yes	Yes	No	No	Yes	No	No	No	Yes	No	Yes	Yes	No	Yes	No	Yes	Yes	No	Yes	Yes	No	14
TANGA	Lushoto	4	Rural	Government	Day school	Primary	Co education	12	No	Standard 5	MKILINDI	Father	Primary	Self employed	No	Yes	Yes	Yes	No	No	No	No	Yes	No	Yes	No	Yes	Yes	Yes	No	No	Yes	Yes	No	No	Yes	Yes	No	No	Yes	Yes	No	Yes	No	Yes	No	Yes	No	12
TANGA	Lushoto	4	Rural	Government	Day school	Primary	Co education	16	No	Standard 6	MMBUGU	Father	Primary	Self employed	No	No	No	Yes	No	No	No	Yes	No	No	No	No	No	Yes	No	No	No	No	Yes	No	No	No	No	No	No	No	No	Yes	No	No	Yes	No	No	No	16
UNGUJA	Kaskazini	1	Urban	Government	Boarding only	Secondary	Co education	16	No	Form 3		Father	Don? Know	Farmer	No	Yes	Yes	Yes	Yes	No	No	Yes	Yes	No	No	Yes	Yes	Yes	Yes	No	No	No	Yes	No	No	Yes	No	No	Yes	Yes	Yes	Yes	No	No	No	No	No	No	12
MARA	Rorya	1	Urban	Government	Day school	Primary	Co education	15	No	Standard 6	MJALUO	Father	Primary	Farmer	Yes	No	Yes	Yes	No	Yes	No	No	Yes	No	Yes	Yes	No	Yes	Yes	Yes	No	Yes	No	Yes	No	No	No	Yes	Yes	Yes	No	No	Yes	Yes	Yes	No	Yes	No	15
UNGUJA	Kaskazini	1	Rural	Government	Boarding only	Secondary	Co education	15	No	Form 3	1312111222	Father	Primary	Farmer	No	Yes	Yes	Yes	No	No	No	Yes	No	No	Yes	Yes	No	Yes	Yes	No	No	Yes	Yes	Yes	No	Yes	Yes	No	Yes	Yes	No	No	No	Yes	No	No	Yes	No	15
DODOMA	Mpwapwa	9	Rural	Government	Day school	Secondary	Co education	18	No	Form 4	MSUKUMA	Father	Tertiary	Formal	No	Yes	Yes	Yes	Yes	No	No	Yes	No	No	No	Yes	No	Yes	Yes	No	No	Yes	No	No	No	Yes	No	No	Yes	Yes	Yes	Yes	No	No	No	No	Yes	Yes	13
KAGERA	Muleba	10	Rural	Non_Government	Boarding only	Secondary	Co education	16	No	Form 3	mhaya	Father	Secondary	Farmer	No	Yes	No	No	No	No	No	No	No	No	Yes	No	No	No	Yes	No	No	No	Yes	No	No	No	No	No	No	No	No	Yes	No	No	No	No	Yes	No	13
UNGUJA	Kaskazini	1	Urban	Government	Boarding only	Secondary	Co education	16	No	Form 4		Mother	Primary	Farmer	No	Yes	No	Yes	No	No	No	Yes	Yes	No	Yes	Yes	No	Yes	Yes	No	No	Yes	Yes	No	No	Yes	Yes	Yes	No	Yes	Yes	Yes	Yes	Yes	Yes	No	No	No	12
MTWARA	Tandahimba	12	Urban	Government	Day school	Secondary	Co education	17	No	Form 4	Mmakonde	Male guardian	Primary	Farmer	No	No	Yes	Yes	No	Yes	No	Yes	No	No	Yes	Yes	No	Yes	Yes	No	No	Yes	Yes	No	No	Yes	No	No	Yes	No	Yes	Yes	Yes	Yes	No	No	Yes	No	15
UNGUJA	Kaskazini	1	Urban	Government	Boarding only	Secondary	Co education	14	No	Form 1		Male guardian	Primary	Farmer	No	Yes	No	Yes	No	No	No	Yes	Yes	Yes	No	No	No	Yes	Yes	No	No	No	No	Yes	Yes	No	No	No	No	Yes	No	Yes	No	Yes	Yes	No	Yes	No	9
MTWARA	Tandahimba	6	Urban	Government	Day school	Primary	Co education	12	No	Standard 7	Mmakonde	Father	Primary	Farmer	No	No	No	No	No	No	Yes	No	No	No	No	Yes	No	Yes	Yes	No	No	No	No	Yes	No	Yes	No	Yes	No	Yes	No	No	Yes	Yes	No	No	Yes	No	12
PEMBA	North Pemba	1	Urban	Government	Day school	Secondary	Co education	16	No	Form 3		Father	Don? Know	Farmer	No	Yes	Yes	No	Yes	No	No	No	Yes	Yes	Yes	Yes	No	Yes	No	Yes	Yes	No	No	No	No	No	No	Yes	Yes	Yes	Yes	Yes	Yes	Yes	Yes	No	Yes	Yes	15
UNGUJA	Kaskazini	1	Rural	Government	Boarding only	Secondary	Co education	16	No	Form 3		Father	Secondary	Formal	No	No	Yes	No	No	No	No	Yes	No	No	Yes	No	Yes	Yes	Yes	No	Yes	Yes	Yes	Yes	No	Yes	Yes	No	Yes	Yes	Yes	Yes	Yes	No	No	No	Yes	No	14
MTWARA	Tandahimba	1	Urban	Government	Day school	Secondary	Co education	13	No	Form 1	Mmakonde	Other	Primary	Self employed	No	Yes	Yes	No	Yes	No	No	No	Yes	No	Yes	No	Yes	Yes	Yes	No	No	Yes	Yes	Yes	No	Yes	No	Yes	Yes	No	Yes	Yes	Yes	Yes	No	No	Yes	No	11
DODOMA	Mpwapwa	7	Urban	Government	Day school	Primary	Co education	13	No	Standard 6	MHEHE	Other	Primary	Farmer	No	Yes	No	Yes	No	No	No	No	Yes	No	No	Yes	No	No	No	Yes	No	Yes	Yes	No	No	Yes	Yes	No	Yes	No	Yes	No	Yes	No	No	No	Yes	No	12
MBEYA	Mbeya dist	15	Rural	Government	Day school	Primary	Co education	12	No	Standard 6	MNYAKYUSA	Mother	Some primary	Self employed	No	No	Yes	No	No	No	No	No	Yes	No	No	Yes	No	Yes	Yes	No	No	No	No	No	No	Yes	No	Yes	No	No	No	No	No	Yes	No	No	No	No	11
MBEYA	Mbeya dist	8	Urban	Government	Day school	Primary	Co education	11	No	Standard 5	MMALILA	Male guardian	Some primary	Farmer	No	Yes	No	No	Yes	No	No	No	Yes	No	Yes	No	Yes	Yes	Yes	No	No	Yes	Yes	Yes	No	Yes	No	No	Yes	Yes	Yes	Yes	Yes	Yes	No	Yes	No	No	10
KILIMANJARO	Moshi	21	Urban	Government	Boarding only	Primary	Co education	16	No	Form 4	MCHAGA	Mother	Primary	Self employed	No	No	Yes	Yes	Yes	No	No	No	Yes	No	Yes	Yes	Yes	Yes	No	No	No	Yes	No	Yes	No	Yes	No	No	Yes	No	Yes	Yes	No	No	No	No	Yes	No	11
MTWARA	Tandahimba	3	Urban	Government	Day school	Secondary	Co education	17	No	Form 4	Mmakonde	Mother	Primary	Farmer	No	No	No	Yes	Yes	No	No	No	No	Yes	Yes	Yes	No	No	Yes	No	No	Yes	Yes	Yes	No	Yes	No	No	Yes	No	Yes	Yes	No	No	No	Yes	No	No	14
MTWARA	Tandahimba	1	Urban	Government	Day school	Primary	Co education	13	No	Standard 7	mzalamu	Female guardian	Primary	Farmer	No	Yes	Yes	Yes	Yes	No	No	No	No	No	Yes	Yes	Yes	Yes	Yes	No	No	Yes	Yes	Yes	No	Yes	No	No	No	Yes	Yes	Yes	Yes	Yes	No	No	Yes	No	12
DODOMA	Mpwapwa	7	Urban	Government	Day school	Primary	Co education	14	No	Standard 7	MGOGO	Mother	Primary	Farmer	No	Yes	No	No	No	No	No	No	No	No	No	No	Yes	Yes	No	No	No	No	No	No	No	Yes	No	No	Yes	No	No	No	Yes	No	No	No	No	No	13
UNGUJA	Kaskazini	1	Urban	Government	Boarding only	Primary	Co education	14	No	Standard 6		Father	Don? Know	Farmer	Yes	Yes	No	Yes	Yes	Yes	No	Yes	No	Yes	Yes	Yes	Yes	Yes	No	Yes	Yes	Yes	Yes	Yes	No	Yes	Yes	No	No	Yes	No	Yes	Yes	Yes	Yes	Yes	Yes	Yes	12
UNGUJA	Kaskazini	1	Rural	Government	Boarding only	Primary	Co education	14	No	Standard 6		Father	Don? Know	Farmer	No	Yes	Yes	Yes	Yes	No	No	Yes	Yes	No	No	Yes	No	Yes	Yes	No	No	No	No	No	No	Yes	No	No	Yes	No	Yes	Yes	No	No	No	No	No	No	13
MTWARA	Tandahimba	12	Urban	Government	Day school	Secondary	Co education	13	No	Form 1	Mmakonde	Mother	Primary	Farmer	No	Yes	No	Yes	No	No	No	Yes	No	No	Yes	Yes	No	Yes	No	No	No	Yes	Yes	No	No	No	No	No	No	Yes	Yes	Yes	No	No	No	No	Yes	No	12
DODOMA	Mpwapwa	7	Urban	Government	Day school	Primary	Co education	13	No	Standard 7	MHEHE	Other	Primary	Farmer	No	Yes	No	No	No	No	No	No	No	No	No	No	Yes	Yes	No	No	No	Yes	No	Yes	No	No	Yes	No	No	No	Yes	No	Yes	Yes	No	No	No	No	12
TANGA	Lushoto	1	Urban	Non_Government	Boarding only	Secondary	Girls only	18	No	Form 4	mbena	Father	Don? Know	Formal	No	Yes	Yes	Yes	Yes	No	No	No	No	No	No	No	Yes	Yes	No	No	No	Yes	Yes	No	No	Yes	No	No	No	No	No	Yes	No	No	No	Yes	No	No	12
UNGUJA	Kaskazini	1	Rural	Government	Boarding only	Secondary	Co education	15	No	Form 3		Female guardian	Tertiary	Formal	No	Yes	Yes	No	No	No	No	No	Yes	No	Yes	Yes	No	Yes	Yes	No	No	Yes	Yes	No	No	Yes	Yes	No	No	Yes	Yes	No	No	Yes	No	Yes	Yes	No	12
TANGA	Lushoto	5	Rural	Government	Day school	Primary	Co education	11	No	Standard 5	WACHECHU	Father	Primary	Farmer	No	Yes	Yes	No	No	No	No	No	Yes	No	Yes	Yes	No	Yes	Yes	No	No	Yes	Yes	No	No	No	No	Yes	Yes	No	Yes	No	Yes	Yes	No	No	No	No	10
TABORA	Igunga	11	Rural	Government	Day school	Primary	Co education	12	No	Standard 7	mkulya	Father	Primary	Self employed	No	Yes	No	Yes	Yes	No	No	Yes	Yes	No	No	No	No	No	Yes	No	No	No	Yes	No	Yes	No	Yes	No	Yes	No	Yes	No	No	Yes	No	Yes	No	No	10
UNGUJA	Kaskazini	1	Rural	Government	Boarding only	Secondary	Co education	16	No	Form 3		Father	Don? Know	Farmer	No	Yes	No	No	No	No	No	No	Yes	No	No	Yes	No	Yes	No	No	No	No	Yes	No	Yes	Yes	Yes	No	Yes	No	No	No	Yes	Yes	No	Yes	No	No	15
PEMBA	North Pemba	1	Urban	Government	Day school	Secondary	Co education	15	No	Form 3		Father	None	Farmer	No	Yes	Yes	Yes	Yes	No	No	Yes	Yes	Yes	No	No	Yes	Yes	Yes	Yes	No	No	Yes	Yes	No	No	Yes	Yes	No	Yes	Yes	Yes	No	Yes	No	Yes	Yes	No	13
DAR ES SALAAM	Temeke	5	Rural	Government	Day school	Primary	Co education	12	No	Standard 7	MHEHE	Mother	Tertiary	Formal	No	Yes	No	Yes	No	No	No	No	Yes	No	No	Yes	Yes	Yes	No	No	No	Yes	No	No	No	Yes	Yes	No	No	Yes	No	No	Yes	No	No	No	Yes	No	12
MBEYA	Mbeya dist	12	Rural	Government	Day school	Secondary	Co education	14	No	Form 2	Mngoni	Female guardian	Don? Know	Retired officer	No	Yes	Yes	Yes	No	No	No	Yes	No	No	No	Yes	Yes	Yes	Yes	No	No	Yes	Yes	No	No	Yes	No	No	Yes	No	Yes	Yes	No	No	Yes	Yes	Yes	No	12
MBEYA	Mbeya dist	6	Rural	Government	Day school	Secondary	Co education	15	No	Form 2	Msafwa	Other	Primary	Farmer	No	Yes	No	No	No	No	No	No	No	Yes	Yes	No	Yes	Yes	Yes	No	No	Yes	No	No	No	Yes	No	No	No	Yes	No	No	Yes	No	Yes	No	Yes	No	13
DODOMA	Mpwapwa	4	Urban	Government	Boarding and day	Secondary	Co education	14	No	Form 2	MGOGO	Other	Secondary	Farmer	No	Yes	No	Yes	Yes	No	No	No	Yes	No	No	Yes	No	Yes	No	No	No	Yes	No	No	No	Yes	No	No	Yes	Yes	No	Yes	Yes	No	No	No	Yes	No	14
MTWARA	Tandahimba	11	Rural	Government	Day school	Primary	Co education	13	No	Standard 7	Mmakonde	Female guardian	Primary	Self employed	No	No	Yes	Yes	No	No	No	No	Yes	No	Yes	Yes	No	Yes	Yes	No	No	Yes	Yes	No	No	Yes	No	No	Yes	No	No	No	No	No	No	No	Yes	No	11
MARA	Rorya	6	Rural	Government	Day school	Primary	Co education	14	No	Standard 7	MJALUO	Female guardian	Secondary	Don? Know	Yes	No	Yes	Yes	Yes	No	No	Yes	Yes	Yes	No	Yes	No	Yes	No	Yes	Yes	Yes	No	Yes	No	Yes	Yes	Yes	No	Yes	Yes	Yes	Yes	Yes	No	No	Yes	Yes	13
TANGA	Lushoto	9	Urban	Government	Day school	Secondary	Co education	16	No	Form 2	MSAMBAA	Father	None	Farmer	No	Yes	No	No	No	No	No	No	No	No	No	Yes	No	Yes	No	No	No	Yes	No	No	No	No	No	No	No	No	No	Yes	No	Yes	No	No	No	No	15
MARA	Rorya	12	Urban	Non_Government	Boarding and day	Primary	Co education	13	No	Standard 7	MJITA	Mother	Tertiary	Farmer	No	Yes	Yes	Yes	Yes	No	No	No	No	No	Yes	Yes	Yes	No	Yes	Yes	No	No	Yes	No	No	Yes	No	No	Yes	No	Yes	Yes	Yes	No	No	No	Yes	No	12
MBEYA	Mbeya dist	8	Urban	Non_Government	Day school	Primary	Co education	13	No	Standard 6	MSAFWA	Father	Primary	Farmer	No	Yes	No	Yes	No	No	No	No	Yes	No	No	No	Yes	Yes	No	Yes	Yes	No	Yes	No	No	No	Yes	Yes	No	Yes	No	Yes	No	Yes	No	Yes	No	No	12
KAGERA	Muleba	13	Rural	Non_Government	Boarding only	Primary	Co education	14	No	Standard 7	MSUKUMA	Father	Don? Know	Self employed	No	Yes	No	Yes	Yes	No	No	Yes	Yes	No	No	No	No	Yes	Yes	No	Yes	No	No	Yes	No	No	No	No	Yes	No	Yes	No	No	No	No	Yes	No	No	13
TANGA	Lushoto	10	Rural	Non_Government	Boarding and day	Primary	Co education	13	Yes physical disability	Standard 5	MSAMBAA	Female guardian	Don? Know	Retired officer	No	Yes	Yes	Yes	No	No	No	Yes	No	No	No	Yes	No	No	Yes	No	No	Yes	No	No	No	No	No	No	No	Yes	No	No	Yes	No	No	No	No	No	12
RUVUMA	Namtumbo	7	Rural	Government	Day school	Primary	Co education	14	No	Standard 7	mmakua	Mother	Primary	Farmer	No	No	No	No	No	No	Yes	No	No	Yes	No	No	No	Yes	No	No	Yes	No	No	No	No	No	No	No	No	Yes	No	No	Yes	No	No	No	No	No	14
MARA	Rorya	12	Urban	Non_Government	Boarding only	Primary	Co education	12	No	Standard 7	mjaluo	Female guardian	Secondary	Formal	No	No	No	Yes	No	Yes	No	Yes	No	No	No	Yes	No	Yes	No	No	No	No	No	No	No	Yes	No	No	Yes	No	No	Yes	No	Yes	No	No	No	Yes	12
UNGUJA	Kaskazini	1	Urban	Government	Boarding only	Secondary	Co education	15	No	Form 3		Mother	Secondary	Farmer	No	Yes	No	No	No	No	No	No	Yes	No	No	Yes	No	Yes	Yes	No	No	No	Yes	No	No	Yes	Yes	No	No	Yes	No	No	No	No	No	No	Yes	No	12
UNGUJA	Kaskazini	1	Urban	Non_Government	Boarding only	Secondary	Co education	14	No	Form 3		Mother	Don? Know	Farmer	No	Yes	No	Yes	No	No	No	No	No	No	Yes	Yes	No	No	Yes	No	No	Yes	No	Yes	No	Yes	Yes	No	No	Yes	No	No	Yes	Yes	No	Yes	No	No	13
RUVUMA	Namtumbo	6	Rural	Government	Day school	Primary	Co education	12	No	Standard 6	Myao	Mother	None	Farmer	No	No	No	No	Yes	No	Yes	No	Yes	No	Yes	No	No	Yes	Yes	Yes	Yes	Yes	No	Yes	No	Yes	Yes	Yes	Yes	Yes	Yes	Yes	Yes	Yes	Yes	No	Yes	No	12
MBEYA	Mbeya dist	11	Urban	Government	Day school	Primary	Co education	14	No	Standard 5	Mndaki	Female guardian	Don? Know	Farmer	No	Yes	No	No	No	No	No	No	No	No	Yes	No	No	No	Yes	No	No	No	Yes	No	No	No	No	No	No	Yes	No	No	No	No	Yes	No	No	No	12
UNGUJA	Kaskazini	1	Rural	Government	Boarding only	Secondary	Co education	17	No	Form 4		Father	Tertiary	Formal	No	No	No	Yes	Yes	No	No	No	Yes	No	Yes	Yes	No	No	No	Yes	No	Yes	No	No	No	No	No	No	No	Yes	No	No	Yes	Yes	No	No	No	No	12
MBEYA	Mbeya dist	20	Urban	Government	Day school	Primary	Co education	13	No	Standard 7	MKINGA	Father	Primary	Farmer	No	No	Yes	No	Yes	No	No	No	Yes	No	No	Yes	No	Yes	Yes	No	No	Yes	No	Yes	No	No	No	No	Yes	No	Yes	Yes	No	Yes	No	Yes	No	No	13
KAGERA	Muleba	10	Rural	Government	Day school	Primary	Co education	14	No	Standard 7	MHAYA	Father	Secondary	Self employed	No	Yes	No	Yes	Yes	No	No	Yes	Yes	No	Yes	Yes	No	Yes	Yes	No	No	Yes	Yes	Yes	No	Yes	No	No	Yes	Yes	Yes	Yes	No	Yes	Yes	No	Yes	No	12
PEMBA	North Pemba	1	Rural	Government	Day school	Secondary	Co education	16	No	Form 4		Mother	Tertiary	Formal	No	Yes	No	Yes	Yes	No	No	No	Yes	No	No	Yes	Yes	Yes	Yes	No	No	Yes	Yes	Yes	No	Yes	Yes	Yes	Yes	Yes	Yes	No	No	Yes	Yes	No	No	No	14
KAGERA	Muleba	12	Urban	Government	Day school	Primary	Co education	15	No	Standard 6	mzinza	Father	Some primary	Farmer	Yes	No	No	No	No	No	No	Yes	No	No	No	No	No	Yes	No	No	No	Yes	No	No	No	No	No	No	No	No	No	Yes	No	Yes	No	No	No	No	14
UNGUJA	Kaskazini	1	Urban	Government	Boarding only	Secondary	Co education	16	No	Form 2		Mother	Secondary	Farmer	No	Yes	No	No	Yes	No	No	No	Yes	No	Yes	No	No	Yes	Yes	No	No	Yes	Yes	No	No	Yes	No	No	Yes	Yes	Yes	Yes	No	Yes	No	Yes	Yes	No	10
KAGERA	Muleba	10	Rural	Government	Day school	Primary	Co education	12	No	Standard 7	mhaya	Mother	Tertiary	Self employed	No	Yes	Yes	Yes	Yes	No	No	No	Yes	No	No	Yes	No	Yes	Yes	No	No	No	Yes	No	No	Yes	No	No	No	Yes	No	Yes	Yes	Yes	No	No	No	No	12
UNGUJA	Kaskazini	1	Urban	Government	Boarding only	Primary	Co education	13	No	Standard 6		Father	Don? Know	Formal	No	No	No	No	No	No	Yes	No	Yes	No	Yes	No	No	Yes	Yes	No	No	Yes	Yes	No	No	Yes	Yes	No	Yes	No	No	Yes	No	No	Yes	No	No	No	11
TANGA	Lushoto	3	Urban	Government	Day school	Primary	Co education	13	No	Standard 7	MSAMBAA	Father	Secondary	Farmer	No	Yes	No	Yes	Yes	No	No	Yes	No	Yes	No	No	No	No	Yes	No	No	No	Yes	No	No	Yes	No	No	Yes	Yes	No	Yes	No	Yes	No	Yes	No	No	10
DAR ES SALAAM	Temeke	5	Rural	Government	Day school	Secondary	Co education	16	No	Form 4	MFIPA	Father	Don? Know	Self employed	No	No	No	Yes	No	No	No	No	Yes	No	No	No	No	Yes	No	No	No	Yes	No	No	No	No	No	No	Yes	No	No	No	Yes	No	No	No	No	No	11
MBEYA	Mbeya dist	20	Rural	Government	Day school	Primary	Co education	12	No	Standard 6	MNYIA	Female guardian	Don? Know	Farmer	Yes	Yes	No	Yes	No	No	No	No	Yes	Yes	Yes	No	Yes	Yes	Yes	No	No	Yes	No	Yes	No	Yes	No	Yes	No	Yes	Yes	No	Yes	No	Yes	No	Yes	No	12
KAGERA	Muleba	11	Urban	Non_Government	Day school	Primary	Co education	11	No	Standard 6	HAYA	Mother	Tertiary	Formal	No	No	No	No	Yes	No	No	No	Yes	No	No	No	No	Yes	No	No	No	No	No	No	No	Yes	No	No	No	No	No	Yes	No	No	No	No	Yes	No	11
MBEYA	Mbeya dist	6	Rural	Government	Day school	Secondary	Co education	14	No	Form 1	Mlambya	Mother	Some primary	Self employed	No	Yes	No	Yes	No	No	No	No	No	No	No	Yes	No	Yes	No	No	No	Yes	No	No	No	Yes	No	No	Yes	Yes	No	No	No	No	Yes	No	Yes	No	11
TANGA	Lushoto	10	Rural	Non_Government	Boarding and day	Primary	Co education	13	No	Standard 7	MPARE	Father	Don? Know	Don? Know	Yes	Yes	Yes	Yes	Yes	No	No	Yes	Yes	Yes	Yes	Yes	No	No	Yes	Yes	No	Yes	Yes	Yes	No	Yes	No	Yes	Yes	No	No	Yes	No	Yes	Yes	Yes	Yes	No	13
TANGA	Lushoto	10	Rural	Non_Government	Boarding and day	Primary	Co education	12	No	Standard 6	MCHAGA	Father	Don? Know	Self employed	No	No	Yes	Yes	Yes	No	No	No	Yes	No	No	Yes	No	Yes	Yes	No	No	Yes	Yes	Yes	No	Yes	No	Yes	Yes	Yes	Yes	Yes	Yes	No	No	Yes	Yes	No	12
PEMBA	North Pemba	1	Urban	Government	Day school	Secondary	Co education	16	No	Form 4		Mother	Tertiary	Formal	No	Yes	Yes	Yes	Yes	No	No	Yes	Yes	No	Yes	Yes	No	No	Yes	Yes	No	Yes	Yes	No	No	Yes	Yes	Yes	Yes	Yes	Yes	No	No	No	No	No	Yes	Yes	13
MARA	Rorya	11	Urban	Government	Boarding and day	Secondary	Co education	16	No	Form 4	MJALUO	Mother	Secondary	Self employed	No	No	No	Yes	No	No	No	Yes	No	No	No	Yes	No	Yes	No	No	No	Yes	No	No	No	No	No	Yes	Yes	Yes	No	Yes	No	No	Yes	Yes	No	No	14
ARUSHA	Karatu	3	Rural	Government	Day school	Primary	Co education	15	No	Standard 7	MUIRAQ	Other	Secondary	Farmer	No	No	No	Yes	Yes	No	No	No	No	No	No	Yes	No	No	Yes	No	No	No	Yes	No	No	Yes	No	No	Yes	Yes	Yes	No	Yes	Yes	No	No	No	No	12
MARA	Rorya	1	Urban	Government	Day school	Primary	Co education	14	No	Standard 7	MJALUO	Father	Secondary	Farmer	No	Yes	No	No	No	No	No	Yes	No	Yes	No	No	No	Yes	No	Yes	No	Yes	No	No	No	Yes	No	No	No	Yes	Yes	No	Yes	No	No	Yes	No	No	12
IRINGA	Mufindi	35	Urban	Government	Day school	Primary	Co education	14	No	Standard 7	MNYAKYUSA	Female guardian	Secondary	Self employed	No	No	Yes	Yes	No	No	No	No	No	No	No	Yes	Yes	Yes	Yes	No	No	No	No	No	No	Yes	No	No	No	No	Yes	Yes	No	No	No	No	Yes	No	13
IRINGA	Mufindi	33	Urban	Government	Boarding and day	Secondary	Co education	15	No	Form 2	Mhehe	Male guardian	Tertiary	Formal	No	Yes	No	Yes	Yes	No	No	No	Yes	No	No	Yes	Yes	Yes	Yes	No	No	Yes	Yes	Yes	Yes	Yes	No	Yes	Yes	Yes	Yes	Yes	No	Yes	Yes	Yes	Yes	No	13
KIGOMA	Kibondo	4	Rural	Government	Day school	Primary	Co education	15	No	Standard 7	mha	Mother	Primary	Farmer	No	No	No	Yes	No	No	No	No	No	No	Yes	No	No	Yes	No	No	No	No	Yes	No	No	Yes	No	No	No	No	Yes	No	Yes	No	No	No	No	No	12
ARUSHA	Karatu	12	Urban	Government	Day school	Secondary	Co education	15	No	Form 4	MNYATURU	Father	Tertiary	Farmer	No	Yes	No	Yes	No	No	No	No	No	No	Yes	Yes	No	Yes	No	No	No	Yes	No	Yes	No	Yes	No	No	Yes	Yes	Yes	No	Yes	Yes	No	No	Yes	No	13
MARA	Rorya	2	Rural	Government	Boarding and day	Secondary	Co education	15	No	Form 2	MJALUO	Father	Secondary	Farmer	No	Yes	No	No	No	No	No	No	No	No	No	Yes	No	Yes	No	No	No	No	Yes	No	No	No	Yes	No	No	No	No	No	No	Yes	No	No	No	No	14
MBEYA	Mbeya dist	6	Rural	Government	Day school	Secondary	Co education	16	No	Form 3	Mkinga	Mother	Primary	Self employed	No	Yes	Yes	Yes	Yes	No	No	No	Yes	No	Yes	Yes	Yes	No	Yes	No	No	Yes	Yes	No	No	Yes	Yes	Yes	Yes	Yes	No	Yes	No	No	Yes	No	Yes	No	11
TANGA	Lushoto	10	Urban	Government	Boarding and day	Secondary	Co education	16	No	Form 4	MZARAMU	Father	Primary	Formal	No	Yes	No	Yes	Yes	No	No	No	Yes	No	No	Yes	No	Yes	Yes	No	No	Yes	Yes	No	No	Yes	No	No	Yes	Yes	Yes	No	Yes	No	No	No	Yes	No	13
KAGERA	Muleba	9	Urban	Government	Day school	Primary	Co education	12	No	Standard 7	mhaya	Mother	Secondary	Farmer	No	Yes	Yes	Yes	No	No	No	Yes	No	No	No	Yes	Yes	Yes	Yes	No	No	Yes	Yes	No	No	Yes	No	Yes	Yes	Yes	No	Yes	No	Yes	Yes	No	Yes	No	12
ARUSHA	Karatu	8	Rural	Government	Day school	Primary	Co education	13	No	Standard 7	MUIRAQ	Other	Don? Know	Farmer	No	Yes	Yes	Yes	Yes	Yes	No	Yes	Yes	No	Yes	Yes	Yes	Yes	Yes	No	No	Yes	Yes	No	No	Yes	No	Yes	Yes	No	Yes	Yes	Yes	No	Yes	No	Yes	No	13
SHINYANGA	Msalala	4	Urban	Government	Day school	Primary	Co education	15	No	Standard 6	Msukuma	Mother	None	Farmer	No	Yes	Yes	Yes	No	No	No	Yes	No	No	Yes	Yes	Yes	Yes	Yes	No	No	Yes	Yes	No	No	Yes	No	Yes	Yes	Yes	Yes	Yes	Yes	Yes	No	Yes	Yes	No	15
MTWARA	Tandahimba	10	Urban	Government	Day school	Secondary	Co education	20	No	Form 4	Mmakonde	Father	Primary	Farmer	No	No	Yes	Yes	Yes	No	No	No	No	No	Yes	Yes	Yes	Yes	Yes	No	No	Yes	No	No	No	Yes	No	No	No	Yes	No	Yes	Yes	Yes	No	No	Yes	No	15
TABORA	Igunga	11	Urban	Government	Day school	Secondary	Co education	17	No	Form 2	Mchaga	Father	Don? Know	Farmer	No	Yes	No	No	No	No	No	No	No	No	No	Yes	No	Yes	No	No	No	No	Yes	No	No	No	No	No	No	No	No	Yes	No	Yes	No	No	No	No	11
MARA	Rorya	9	Urban	Non_Government	Boarding only	Secondary	Girls only	16	No	Form 4	MKURYA	Father	Some primary	Self employed	No	No	Yes	Yes	Yes	No	No	No	No	No	No	Yes	No	Yes	No	No	No	Yes	No	No	No	No	No	No	No	No	Yes	Yes	No	No	Yes	No	No	Yes	14
SHINYANGA	Msalala	3	Urban	Government	Day school	Primary	Co education	14	No	Standard 5	Msukuma	Male guardian	Some primary	Farmer	No	No	Yes	Yes	Yes	No	No	Yes	No	No	Yes	No	Yes	Yes	Yes	No	No	Yes	Yes	No	No	Yes	No	No	Yes	No	No	Yes	Yes	No	No	Yes	No	No	13
PEMBA	North Pemba	1	Urban	Government	Day school	Secondary	Co education	17	No	Form 3		Father	Secondary	Self employed	No	Yes	Yes	Yes	No	No	No	Yes	Yes	No	Yes	Yes	No	Yes	Yes	No	No	Yes	Yes	No	No	Yes	Yes	Yes	Yes	No	No	Yes	No	No	Yes	No	No	No	14
ARUSHA	Karatu	11	Urban	Government	Day school	Secondary	Co education	17	No	Form 2	MUIRAQ	Female guardian	Primary	Farmer	No	Yes	Yes	No	Yes	No	No	Yes	No	Yes	Yes	No	No	Yes	Yes	No	No	Yes	Yes	No	Yes	No	Yes	No	Yes	No	No	No	No	Yes	No	Yes	No	Yes	12
MARA	Rorya	9	Urban	Non_Government	Boarding only	Secondary	Girls only	18	No	Form 4	MSUKUMA	Father	Primary	Farmer	No	No	Yes	No	No	No	No	No	Yes	No	No	Yes	Yes	Yes	No	No	No	Yes	Yes	No	No	Yes	No	No	Yes	No	No	Yes	No	No	Yes	No	Yes	No	14
SHINYANGA	Msalala	1	Urban	Government	Day school	Secondary	Co education	17	No	Form 2	msukuma	Mother	None	Farmer	No	Yes	Yes	Yes	No	No	No	Yes	No	No	Yes	No	Yes	No	Yes	No	No	Yes	No	No	No	Yes	No	No	Yes	No	No	Yes	No	Yes	No	Yes	No	No	15
MBEYA	Mbeya dist	12	Rural	Government	Day school	Primary	Co education	14	No	Standard 7	MNYAKYUSA	Mother	Primary	Formal	No	No	No	Yes	No	No	No	No	No	No	No	No	Yes	No	No	Yes	No	No	No	Yes	No	No	No	No	No	Yes	No	Yes	No	Yes	Yes	No	No	No	0
MBEYA	Mbeya dist	11	Rural	Government	Day school	Secondary	Co education	14	No	Form 1	MNYAKYUSA	Female guardian	Tertiary	Formal	No	Yes	Yes	Yes	No	No	No	Yes	No	No	Yes	Yes	Yes	No	No	No	No	Yes	Yes	No	No	Yes	No	No	Yes	No	Yes	Yes	Yes	No	Yes	No	Yes	Yes	9
MARA	Rorya	6	Rural	Government	Day school	Primary	Co education	14	No	Standard 7	MKINE	Mother	Primary	Self employed	No	Yes	Yes	Yes	Yes	No	No	Yes	Yes	No	No	Yes	No	Yes	Yes	No	No	Yes	Yes	No	No	Yes	No	No	No	Yes	Yes	No	Yes	No	No	No	Yes	No	12
PEMBA	North Pemba	1	Urban	Government	Day school	Secondary	Co education	17	No	Form 4		Father	Some primary	Formal	Yes	No	No	No	No	No	No	No	Yes	No	Yes	Yes	No	Yes	Yes	Yes	Yes	Yes	Yes	Yes	No	Yes	Yes	Yes	Yes	Yes	Yes	No	No	Yes	Yes	No	Yes	Yes	14
DODOMA	Mpwapwa	9	Rural	Government	Day school	Secondary	Co education	13	No	Form 1	MBENA	Mother	Don? Know	Self employed	No	Yes	Yes	Yes	Yes	No	No	No	Yes	No	No	Yes	No	No	Yes	No	No	Yes	No	No	No	Yes	No	No	Yes	No	Yes	No	Yes	No	No	No	Yes	No	11
KAGERA	Muleba	3	Urban	Government	Day school	Primary	Co education	15	No	Standard 7	MHAYA	Father	Primary	Farmer	No	No	No	Yes	No	No	No	No	No	No	Yes	No	No	Yes	No	No	No	No	Yes	No	No	No	No	Yes	No	No	No	No	No	No	No	Yes	No	No	14
TANGA	Lushoto	10	Urban	Government	Boarding and day	Secondary	Co education	18	No	Form 4	MSAMBAA	Male guardian	Primary	Farmer	No	Yes	Yes	Yes	Yes	No	No	Yes	Yes	No	No	Yes	Yes	Yes	Yes	No	No	Yes	Yes	No	No	Yes	No	No	Yes	No	Yes	No	No	Yes	No	No	Yes	No	11
SHINYANGA	Msalala	1	Urban	Government	Day school	Secondary	Co education	16	No	Form 2	mjita	Mother	Primary	Farmer	No	No	No	Yes	Yes	No	No	No	Yes	No	No	No	Yes	No	Yes	No	No	Yes	No	Yes	No	No	No	No	Yes	No	Yes	No	No	No	Yes	No	Yes	No	13
MTWARA	Tandahimba	11	Rural	Government	Day school	Secondary	Co education	17	No	Form 4	Mmakonde	Mother	Primary	Farmer	No	Yes	Yes	Yes	Yes	No	No	Yes	Yes	No	Yes	No	No	Yes	Yes	No	No	Yes	No	Yes	No	Yes	No	No	Yes	Yes	No	No	No	Yes	No	Yes	No	No	12
MARA	Rorya	6	Urban	Government	Boarding only	Primary	Co education	13	No	Standard 6	MSUKUMA	Father	Primary	Farmer	No	Yes	No	No	No	No	No	No	No	No	No	No	Yes	No	No	Yes	No	No	No	No	No	Yes	No	No	No	No	Yes	No	No	No	Yes	No	No	No	13
MARA	Rorya	10	Urban	Non_Government	Day school	Secondary	Co education	15	No	Form 1	MJALUO	Mother	Secondary	Farmer	No	Yes	Yes	Yes	Yes	No	No	Yes	No	No	Yes	No	Yes	Yes	Yes	Yes	Yes	Yes	No	Yes	No	Yes	Yes	No	No	Yes	Yes	No	Yes	No	No	Yes	Yes	No	13
TANGA	Lushoto	7	Urban	Government	Day school	Secondary	Co education	17	No	Form 4	mpare	Father	Primary	Farmer	Yes	Yes	No	Yes	Yes	No	No	Yes	No	No	No	Yes	Yes	Yes	Yes	Yes	No	Yes	Yes	Yes	No	No	Yes	No	No	Yes	No	Yes	Yes	No	No	Yes	Yes	No	16
DODOMA	Mpwapwa	8	Urban	Non_Government	Boarding only	Secondary	Girls only	17	No	Form 4	MGOGO	Father	Tertiary	Formal	No	No	No	Yes	Yes	No	No	No	Yes	No	No	Yes	No	No	Yes	No	No	Yes	No	No	No	Yes	No	No	Yes	No	No	No	No	No	No	No	Yes	No	12
TABORA	Igunga	11	Urban	Government	Day school	Secondary	Co education	15	No	Form 2	Mnyiramba	Father	Primary	Farmer	No	Yes	No	Yes	Yes	No	No	No	No	No	No	No	Yes	No	Yes	No	No	Yes	Yes	No	No	Yes	No	No	Yes	No	Yes	No	No	No	No	No	Yes	No	12
KILIMANJARO	Moshi	20	Rural	Non_Government	Day school	Secondary	Co education	16	No	Form 3	MCHAGA	Female guardian	Don? Know	Self employed	No	No	No	Yes	No	No	No	No	No	No	No	Yes	No	No	Yes	No	No	Yes	No	No	No	No	No	No	Yes	No	No	No	No	No	No	No	Yes	No	14
DAR ES SALAAM	Temeke	10	Rural	Non_Government	Day school	Secondary	Girls only	13	No	Form 1	MSOMALI	Father	Primary	Formal	No	No	No	Yes	No	No	No	Yes	No	No	No	Yes	No	Yes	Yes	No	No	Yes	No	No	No	Yes	No	Yes	Yes	No	No	No	No	No	No	Yes	No	No	13
DODOMA	Mpwapwa	5	Urban	Government	Boarding and day	Secondary	Co education	17	No	Form 2	MHEHE	Other	Secondary	Farmer	No	Yes	No	Yes	Yes	No	No	No	No	No	No	No	Yes	Yes	Yes	No	No	Yes	Yes	No	No	No	Yes	No	Yes	No	No	No	No	No	No	No	Yes	No	15
ARUSHA	Karatu	8	Rural	Government	Day school	Primary	Co education	12	No	Standard 7	MUIRAQ	Mother	Don? Know	Don? Know	No	Yes	Yes	No	No	No	No	No	Yes	No	No	Yes	No	Yes	No	No	Yes	Yes	No	No	No	Yes	No	No	No	No	No	Yes	No	No	No	Yes	Yes	No	12
IRINGA	Mufindi	31	Urban	Government	Boarding and day	Secondary	Co education	16	No	Form 4	MBENA	Father	Primary	Farmer	No	Yes	No	No	No	No	No	No	No	No	No	Yes	No	No	Yes	Yes	No	Yes	Yes	Yes	No	No	No	No	Yes	No	Yes	No	No	Yes	No	No	Yes	No	13
ARUSHA	Karatu	12	Urban	Government	Day school	Secondary	Co education	15	No	Form 4	MUIRAQ	Mother	Secondary	Farmer	No	Yes	No	Yes	No	No	No	No	No	No	Yes	Yes	No	Yes	No	No	No	Yes	No	Yes	No	Yes	No	Yes	Yes	No	Yes	No	Yes	Yes	No	No	Yes	No	12
IRINGA	Mufindi	33	Urban	Government	Day school	Secondary	Co education	18	No	Form 4	MHEHE	Mother	Primary	Self employed	No	No	No	Yes	Yes	No	No	Yes	Yes	No	No	Yes	Yes	Yes	No	No	No	Yes	No	No	No	Yes	No	Yes	Yes	No	Yes	Yes	No	No	No	Yes	Yes	No	14
ARUSHA	Karatu	5	Urban	Government	Day school	Secondary	Co education	15	No	Form 3	MCHAGA	Other	Secondary	Formal	No	No	No	Yes	No	No	No	No	No	No	No	Yes	No	No	Yes	No	No	Yes	No	No	No	No	No	No	Yes	No	No	No	No	No	No	No	Yes	No	11
UNGUJA	Kaskazini	1	Urban	Government	Boarding only	Primary	Co education	14	No	Form 3		Mother	Don? Know	Don? Know	No	Yes	No	Yes	Yes	No	No	Yes	Yes	No	No	Yes	No	Yes	Yes	No	No	Yes	Yes	No	No	Yes	Yes	No	No	Yes	No	Yes	No	No	No	Yes	Yes	No	12
SHINYANGA	Msalala	6	Urban	Government	Day school	Primary	Co education	16	No	Standard 7	Msukuma	Mother	Some primary	Farmer	No	Yes	Yes	Yes	No	No	No	Yes	No	No	No	No	Yes	Yes	Yes	No	No	No	Yes	Yes	No	Yes	No	No	No	No	Yes	Yes	Yes	Yes	No	Yes	No	No	15
SHINYANGA	Msalala	7	Urban	Government	Boarding and day	Secondary	Co education	14	No	Form 2	Msukuma	Mother	Primary	Farmer	No	No	No	Yes	Yes	No	No	No	No	No	No	Yes	No	Yes	Yes	No	No	Yes	No	No	No	Yes	No	No	Yes	No	Yes	Yes	No	No	No	Yes	Yes	No	12
TANGA	Lushoto	1	Urban	Non_Government	Boarding only	Secondary	Girls only	15	No	Form 2	mnyakyusa	Mother	Tertiary	Formal	No	No	Yes	Yes	Yes	No	No	No	No	No	Yes	No	No	No	Yes	No	No	Yes	Yes	No	No	Yes	No	No	No	Yes	No	Yes	No	No	No	No	Yes	No	11
TANGA	Lushoto	6	Urban	Government	Day school	Primary	Co education	13	No	Standard 7	mpare	Male guardian	Don? Know	Farmer	No	Yes	Yes	Yes	Yes	No	No	Yes	Yes	Yes	Yes	No	Yes	No	Yes	Yes	Yes	Yes	Yes	Yes	Yes	Yes	Yes	Yes	No	Yes	No	Yes	Yes	Yes	No	Yes	Yes	Yes	13
IRINGA	Mufindi	33	Urban	Government	Day school	Secondary	Co education	15	No	Form 3	MHEHE	Father	Primary	Formal	No	No	No	Yes	No	No	No	No	Yes	No	Yes	Yes	Yes	No	Yes	No	No	No	Yes	No	No	Yes	No	No	Yes	No	No	No	No	Yes	No	No	Yes	No	11
MARA	Rorya	6	Rural	Government	Day school	Primary	Co education	12	No	Standard 5	MJALUO	Mother	Tertiary	Self employed	Yes	Yes	Yes	Yes	No	No	No	Yes	Yes	No	Yes	Yes	Yes	Yes	Yes	No	Yes	Yes	Yes	No	No	Yes	No	Yes	No	Yes	Yes	Yes	Yes	Yes	Yes	Yes	No	No	12
KAGERA	Muleba	5	Urban	Government	Day school	Secondary	Co education	14	No	Standard 5	MHAYA	Other	Primary	Farmer	No	No	No	Yes	No	No	No	Yes	No	No	No	No	Yes	Yes	Yes	No	No	Yes	Yes	No	No	No	No	Yes	No	Yes	No	Yes	No	Yes	No	No	No	No	13
KILIMANJARO	Moshi	2	Rural	Government	Day school	Secondary	Co education	17	No	Form 4	MCHAGA	Father	Tertiary	Formal	No	Yes	No	Yes	No	No	No	Yes	No	No	No	No	No	Yes	No	No	No	Yes	Yes	No	No	Yes	No	Yes	No	No	Yes	Yes	No	Yes	No	No	No	No	13
DODOMA	Mpwapwa	5	Urban	Government	Boarding and day	Secondary	Co education	18	No	Form 2	MHEHE	Other	Primary	Farmer	No	Yes	Yes	Yes	Yes	No	No	No	No	Yes	Yes	Yes	No	No	Yes	No	No	Yes	Yes	No	No	Yes	No	Yes	Yes	Yes	No	Yes	Yes	Yes	Yes	No	Yes	No	16
UNGUJA	Kaskazini	1	Urban	Government	Boarding only	Primary	Co education	13	No	Form 3		Mother	Tertiary	Formal	No	Yes	Yes	No	No	No	No	Yes	No	No	No	No	No	Yes	Yes	No	No	Yes	Yes	No	No	No	Yes	No	Yes	Yes	Yes	No	No	Yes	No	No	Yes	No	12
DAR ES SALAAM	Temeke	5	Rural	Government	Day school	Secondary	Co education	17	No	Form 4	MNYAMWEZI	Female guardian	Tertiary	Formal	No	No	No	Yes	Yes	No	No	No	Yes	No	No	No	No	No	Yes	No	No	Yes	No	No	No	No	No	No	Yes	No	No	Yes	No	Yes	No	No	Yes	No	12
KIGOMA	Kibondo	6	Rural	Government	Day school	Primary	Co education	14	No	Standard 5	mha	Mother	Secondary	Farmer	No	Yes	Yes	Yes	Yes	No	No	No	Yes	No	Yes	Yes	Yes	Yes	Yes	No	No	Yes	Yes	No	No	Yes	Yes	Yes	Yes	No	Yes	Yes	Yes	Yes	No	Yes	No	No	13
KIGOMA	Kibondo	9	Urban	Government	Day school	Primary	Co education	12	No	Standard 7	mha	Father	Primary	Farmer	No	Yes	No	No	Yes	No	No	No	No	No	No	No	Yes	Yes	Yes	No	No	No	No	No	No	Yes	No	No	No	No	No	Yes	No	Yes	No	No	No	No	12
KAGERA	Muleba	6	Urban	Non_Government	Boarding and day	Secondary	Co education	16	No	Form 4	MHAYA	Mother	Tertiary	Self employed	No	Yes	No	Yes	Yes	No	No	No	Yes	No	No	Yes	No	Yes	Yes	No	No	Yes	No	No	No	Yes	No	Yes	No	No	No	Yes	No	No	No	No	Yes	No	10
KIGOMA	Kibondo	6	Rural	Government	Day school	Primary	Co education	14	No	Standard 7	mha	Father	Primary	Farmer	No	Yes	Yes	Yes	No	No	No	Yes	Yes	No	No	Yes	Yes	Yes	Yes	No	Yes	Yes	No	No	No	Yes	Yes	Yes	Yes	No	No	Yes	Yes	Yes	No	No	Yes	No	13
IRINGA	Mufindi	28	Urban	Government	Day school	Primary	Co education	14	No	Form 4	MHEHE	Father	Primary	Farmer	No	Yes	No	Yes	No	No	No	No	Yes	No	No	Yes	Yes	Yes	Yes	No	No	Yes	No	No	No	Yes	No	Yes	No	No	No	Yes	No	Yes	No	No	No	No	13
DODOMA	Mpwapwa	1	Urban	Government	Boarding and day	Secondary	Co education	17	No	Form 4	MGOGO	Other	Primary	Farmer	No	No	Yes	Yes	No	No	No	Yes	No	No	Yes	Yes	No	Yes	Yes	No	No	Yes	Yes	No	No	Yes	No	No	Yes	No	Yes	Yes	Yes	No	No	No	No	Yes	12
ARUSHA	Karatu	5	Rural	Government	Day school	Primary	Co education	13	No	Standard 7	MUIRAQ	Mother	Primary	Self employed	No	No	No	Yes	No	No	No	No	Yes	No	No	No	No	Yes	No	No	No	No	No	No	No	Yes	No	No	No	No	Yes	No	No	Yes	No	No	No	No	12
SHINYANGA	Msalala	1	Urban	Government	Day school	Secondary	Co education	16	No	Form 2	Mnyamwezi	Father	Some primary	Farmer	No	Yes	Yes	Yes	Yes	No	No	Yes	Yes	No	No	Yes	Yes	Yes	Yes	No	No	Yes	Yes	No	No	Yes	No	No	Yes	No	Yes	Yes	No	No	No	No	Yes	No	13
DODOMA	Mpwapwa	8	Urban	Non_Government	Boarding only	Secondary	Girls only	17	No	Form 4	MKAGURU	Other	Tertiary	Formal	No	No	No	Yes	No	No	No	No	Yes	No	No	No	No	Yes	Yes	No	No	Yes	Yes	No	No	Yes	No	Yes	Yes	No	No	No	No	No	No	No	Yes	No	11
MBEYA	Mbeya dist	14	Urban	Non_Government	Boarding and day	Secondary	Co education	14	No	Form 1	MMASAI	Father	Primary	Self employed	No	No	Yes	Yes	Yes	No	No	No	Yes	No	Yes	Yes	No	No	Yes	No	No	Yes	No	No	No	Yes	No	No	Yes	No	Yes	Yes	No	Yes	No	No	Yes	No	12
SHINYANGA	Msalala	3	Urban	Government	Day school	Primary	Co education	14	No	Standard 7	Msumbwa	Mother	Primary	Self employed	No	Yes	Yes	Yes	Yes	No	No	No	No	No	Yes	Yes	Yes	Yes	No	No	No	Yes	No	No	No	Yes	No	No	Yes	No	Yes	Yes	No	No	No	No	Yes	No	14
TANGA	Lushoto	4	Rural	Government	Boarding and day	Secondary	Co education	17	No	Form 4	MPARE	Father	Secondary	Self employed	No	Yes	No	Yes	Yes	No	No	No	Yes	No	Yes	Yes	No	Yes	Yes	No	No	Yes	Yes	No	No	Yes	No	No	Yes	No	Yes	Yes	No	Yes	No	Yes	Yes	No	14
TABORA	Igunga	11	Rural	Government	Day school	Primary	Co education	13	No	Standard 7	Muha	Father	Primary	Self employed	No	No	No	Yes	No	No	No	No	No	No	No	Yes	No	Yes	No	No	Yes	No	No	No	No	No	No	Yes	No	No	No	No	Yes	No	No	No	No	No	13
MARA	Rorya	6	Rural	Government	Day school	Secondary	Co education	18	No	Form 4		Father	Primary	Farmer	No	No	No	Yes	No	No	No	No	No	No	No	No	Yes	No	No	No	No	Yes	No	No	No	No	No	No	No	Yes	No	No	Yes	No	No	No	No	No	14
TANGA	Lushoto	8	Urban	Government	Day school	Secondary	Co education	18	No	Form 4	msambaa	Father	Primary	Farmer	No	Yes	Yes	Yes	Yes	No	No	Yes	Yes	No	Yes	Yes	Yes	Yes	Yes	No	No	Yes	Yes	Yes	No	Yes	No	No	Yes	Yes	No	Yes	No	Yes	No	No	Yes	No	16
ARUSHA	Karatu	5	Urban	Government	Day school	Secondary	Co education	16	No	Form 4	MUIRAQ	Other	Primary	Farmer	No	Yes	Yes	Yes	No	No	No	No	No	No	Yes	Yes	No	No	No	Yes	No	Yes	No	Yes	No	Yes	No	Yes	Yes	Yes	No	Yes	No	No	No	No	Yes	No	11
KAGERA	Muleba	11	Urban	Non_Government	Day school	Primary	Co education	11	No	Form 3	HAYA	Father	Don? Know	Self employed	No	No	Yes	No	No	No	No	No	Yes	No	No	No	No	Yes	No	No	No	No	No	No	No	Yes	No	No	No	Yes	Yes	No	No	No	No	No	Yes	No	11
SHINYANGA	Msalala	7	Urban	Non_Government	Day school	Secondary	Co education	17	Yes visionary disability	Form 3	Mnyamwezi	Father	Tertiary	Retired officer	No	Yes	Yes	Yes	Yes	No	No	No	Yes	No	Yes	Yes	No	Yes	Yes	No	No	Yes	Yes	No	No	Yes	No	No	Yes	Yes	No	Yes	No	Yes	No	Yes	Yes	No	14
SHINYANGA	Msalala	3	Urban	Government	Day school	Primary	Co education	13	No	Standard 5	Msukuma	Mother	Primary	Formal	No	Yes	No	No	No	No	No	Yes	No	No	No	No	No	Yes	No	No	No	No	Yes	No	No	No	No	No	No	No	No	Yes	Yes	Yes	No	No	No	No	12
KAGERA	Muleba	9	Urban	Government	Day school	Secondary	Co education	16	No	Form 3	mhaya	Mother	Secondary	Farmer	No	Yes	No	Yes	Yes	No	No	No	No	No	No	Yes	No	Yes	Yes	No	No	No	No	No	No	Yes	No	No	Yes	No	No	No	No	Yes	No	No	Yes	No	11
MARA	Rorya	9	Urban	Non_Government	Boarding only	Secondary	Girls only	16	No	Form 4	MSUKUMA	Father	Tertiary	Farmer	No	Yes	Yes	Yes	Yes	No	No	No	Yes	No	No	Yes	No	Yes	Yes	No	No	Yes	No	No	No	Yes	No	Yes	No	No	No	Yes	No	No	Yes	No	Yes	No	14
ARUSHA	Karatu	6	Urban	Government	Day school	Primary	Co education	16	No	Standard 6	MUIRAQ	Other	Primary	Farmer	No	No	No	No	No	No	Yes	No	No	No	No	No	Yes	No	No	Yes	No	No	No	Yes	No	No	No	No	No	No	Yes	No	No	Yes	No	No	No	No	15
IRINGA	Mufindi	30	Urban	Government	Boarding and day	Secondary	Co education	14	No	Form 1	MBENA	Father	Primary	Farmer	No	Yes	No	Yes	Yes	No	No	No	Yes	No	No	Yes	No	Yes	Yes	No	No	Yes	No	No	No	No	Yes	No	No	Yes	No	No	No	No	Yes	No	Yes	No	13
TABORA	Igunga	11	Rural	Government	Day school	Secondary	Co education	18	Yes visionary disability	Form 3	msukuma	Mother	Some primary	Self employed	No	Yes	Yes	Yes	No	No	No	Yes	Yes	No	Yes	No	Yes	Yes	Yes	No	No	Yes	No	No	No	Yes	No	No	Yes	No	No	Yes	No	Yes	No	No	No	No	15
TANGA	Lushoto	10	Urban	Government	Boarding and day	Secondary	Co education	15	No	Form 3	MSAMBAA	Father	Primary	Self employed	No	Yes	No	Yes	No	No	No	No	Yes	No	No	Yes	No	Yes	Yes	No	No	No	No	No	No	Yes	No	No	No	No	Yes	No	Yes	No	No	No	No	No	15
KAGERA	Muleba	9	Urban	Government	Day school	Secondary	Co education	18	No	Form 3	MHAYA	Mother	Primary	Farmer	No	No	Yes	Yes	Yes	No	No	No	Yes	No	No	Yes	Yes	Yes	Yes	No	No	Yes	No	No	No	Yes	No	No	Yes	No	No	Yes	No	Yes	No	No	Yes	No	15
DAR ES SALAAM	Temeke	10	Rural	Non_Government	Day school	Secondary	Girls only	14	No	Form 2	MTANGA	Father	Secondary	Self employed	No	No	Yes	No	Yes	No	No	Yes	Yes	No	No	No	Yes	No	Yes	Yes	No	No	Yes	No	No	No	Yes	No	No	Yes	No	Yes	No	No	No	Yes	Yes	No	13
ARUSHA	Karatu	6	Urban	Government	Day school	Primary	Co education	14	No	Standard 6	MUIRAQ	Other	Primary	Farmer	No	No	No	No	No	No	Yes	No	No	No	Yes	No	No	Yes	No	No	No	No	Yes	No	No	No	No	No	No	No	Yes	No	Yes	No	No	No	No	No	14
ARUSHA	Karatu	11	Rural	Government	Day school	Secondary	Co education	18	No	Form 3	MU IRAQ	Other	Primary	Farmer	No	Yes	No	Yes	Yes	No	No	No	No	No	Yes	Yes	Yes	Yes	Yes	No	No	Yes	No	No	No	No	No	Yes	Yes	Yes	No	Yes	No	Yes	No	No	No	No	14
MARA	Rorya	2	Rural	Government	Boarding and day	Secondary	Co education	16	No	Form 1	MJALUO	Father	Secondary	Farmer	No	Yes	No	No	No	No	No	Yes	No	No	No	No	No	Yes	No	No	No	Yes	No	No	No	No	No	No	Yes	No	No	No	Yes	No	No	No	No	No	13
TABORA	Igunga	11	Rural	Government	Day school	Secondary	Co education	17	No	Form 4	mnyiramba	Female guardian	Primary	Self employed	No	No	Yes	Yes	Yes	No	No	Yes	No	No	No	Yes	Yes	No	Yes	No	No	Yes	No	No	No	No	No	No	Yes	No	Yes	Yes	No	Yes	No	No	Yes	No	12
KAGERA	Muleba	3	Urban	Government	Day school	Primary	Co education	15	No	Standard 7	MHAYA	Father	Primary	Farmer	No	No	No	Yes	Yes	No	No	No	Yes	No	Yes	No	Yes	Yes	No	Yes	No	No	Yes	No	No	Yes	No	No	No	Yes	No	Yes	No	Yes	No	Yes	Yes	No	14
KAGERA	Muleba	10	Rural	Non_Government	Boarding only	Secondary	Co education	13	No	Form 2	mhaya	Father	Secondary	Self employed	No	No	No	Yes	No	No	No	No	No	Yes	No	No	No	No	Yes	No	No	Yes	No	No	No	Yes	No	No	Yes	No	No	No	No	No	No	Yes	No	No	12
SHINYANGA	Msalala	5	Urban	Non_Government	Day school	Primary	Co education	12	No	Standard 6	Mmakua	Father	Don? Know	Don? Know	No	Yes	Yes	Yes	Yes	No	No	Yes	Yes	No	Yes	Yes	Yes	Yes	No	No	No	Yes	No	No	No	Yes	No	No	Yes	Yes	Yes	Yes	No	Yes	Yes	Yes	Yes	No	12
DODOMA	Mpwapwa	4	Urban	Government	Day school	Primary	Co education	12	No	Standard 7	MGOGO	Other	Primary	Self employed	No	Yes	Yes	Yes	No	No	No	Yes	No	No	No	No	No	No	Yes	No	No	No	No	Yes	No	Yes	No	No	No	No	No	Yes	No	No	Yes	No	No	Yes	11
MARA	Rorya	13	Urban	Government	Boarding and day	Secondary	Co education	16	No	Form 3	MKINE	Other	Primary	Farmer	Yes	Yes	No	Yes	No	No	No	No	No	No	Yes	Yes	No	No	No	Yes	No	Yes	No	No	No	Yes	Yes	No	No	Yes	Yes	Yes	No	Yes	No	No	Yes	No	14
ARUSHA	Karatu	5	Urban	Government	Boarding and day	Secondary	Co education	16	No	Form 3	MUIRAQ	Father	Primary	Farmer	No	No	No	Yes	No	No	No	Yes	No	No	No	No	No	Yes	No	No	No	Yes	No	No	No	No	No	No	Yes	No	No	No	Yes	No	No	No	No	No	15
TABORA	Igunga	11	Rural	Government	Day school	Primary	Co education	13	No	Standard 7	myaturu	Father	Primary	Formal	No	Yes	Yes	Yes	No	No	No	Yes	Yes	No	No	Yes	No	Yes	Yes	No	No	Yes	Yes	No	No	Yes	No	No	Yes	Yes	No	Yes	No	No	No	Yes	Yes	No	11
ARUSHA	Karatu	6	Urban	Government	Day school	Primary	Co education	13	No	Standard 7	MUIRAQ	Other	Secondary	Farmer	No	Yes	No	Yes	No	No	No	No	No	No	Yes	No	No	Yes	No	No	No	Yes	No	No	No	No	No	No	No	No	Yes	No	No	No	No	No	Yes	No	13
IRINGA	Mufindi	33	Urban	Government	Boarding and day	Secondary	Co education	15	No	Form 3	Mhehe	Female guardian	Primary	Farmer	No	Yes	Yes	Yes	No	No	No	No	No	No	Yes	Yes	Yes	No	Yes	No	No	Yes	No	Yes	No	No	No	No	Yes	Yes	No	Yes	No	No	No	No	Yes	No	11
MARA	Rorya	2	Rural	Government	Boarding and day	Secondary	Co education	16	No	Form 3	MKINE	Mother	Secondary	Farmer	No	Yes	Yes	No	No	No	No	No	No	No	No	No	Yes	No	Yes	Yes	No	Yes	No	No	No	No	No	No	Yes	No	No	No	No	Yes	No	No	No	No	11
DODOMA	Mpwapwa	4	Urban	Government	Boarding and day	Secondary	Co education	16	No	Form 2	MGOGO	Other	Secondary	Farmer	No	Yes	No	Yes	No	No	No	No	No	No	No	Yes	Yes	No	Yes	No	No	No	Yes	No	No	No	No	No	Yes	No	Yes	No	Yes	No	No	No	No	No	14
MARA	Rorya	5	Urban	Government	Boarding and day	Secondary	Co education	17	No	Form 4	Msuba	Father	Primary	Farmer	No	Yes	No	Yes	No	No	No	Yes	Yes	No	Yes	Yes	No	Yes	Yes	No	No	Yes	Yes	No	No	Yes	No	No	Yes	No	Yes	Yes	Yes	Yes	No	No	Yes	No	13
KAGERA	Muleba	9	Urban	Government	Day school	Secondary	Co education	16	No	Standard 7	MHAYA	Father	Secondary	Farmer	No	No	Yes	Yes	Yes	No	No	No	Yes	No	No	No	Yes	No	Yes	No	No	Yes	No	No	No	Yes	No	No	Yes	No	Yes	No	No	No	No	No	Yes	No	12
KIGOMA	Kibondo	4	Rural	Government	Day school	Primary	Co education	14	No	Standard 6	MUHA	Father	Primary	Self employed	No	Yes	No	Yes	Yes	No	No	No	No	No	No	Yes	Yes	Yes	Yes	No	No	Yes	Yes	No	No	Yes	No	No	Yes	Yes	Yes	Yes	No	No	No	Yes	Yes	No	12
KAGERA	Muleba	11	Urban	Non_Government	Day school	Primary	Co education	13	No	Standard 7	HAYA	Father	Don? Know	Formal	No	No	No	No	Yes	No	No	No	Yes	No	No	No	No	Yes	No	No	No	No	No	No	No	Yes	No	No	No	No	Yes	No	No	No	No	No	Yes	No	11
SHINYANGA	Msalala	8	Urban	Government	Day school	Secondary	Co education	15	No	Form 2	Msukuma	Female guardian	Primary	Farmer	No	Yes	Yes	Yes	Yes	No	No	No	Yes	No	Yes	Yes	No	Yes	Yes	No	No	Yes	Yes	No	No	Yes	No	No	Yes	No	Yes	No	No	Yes	No	Yes	Yes	No	13
MARA	Rorya	12	Urban	Government	Day school	Primary	Co education	14	No	Form 4	MSURWA	Father	Secondary	Self employed	No	Yes	No	No	No	No	No	No	No	No	No	Yes	No	Yes	No	No	Yes	Yes	No	No	No	No	No	No	No	No	No	Yes	No	Yes	Yes	Yes	Yes	Yes	13
MARA	Rorya	13	Rural	Non_Government	Boarding and day	Secondary	Co education	18	No	Form 4	mjaluo	Father	Primary	Farmer	No	No	No	Yes	No	No	No	No	No	No	Yes	Yes	Yes	Yes	No	Yes	No	Yes	No	No	No	Yes	No	No	No	Yes	No	Yes	No	No	No	No	Yes	No	11
SHINYANGA	Msalala	4	Urban	Government	Day school	Primary	Co education	14	No	Standard 7	Msukuma	Father	Don? Know	Farmer	No	Yes	Yes	No	Yes	No	No	Yes	Yes	No	Yes	Yes	Yes	Yes	Yes	No	Yes	No	No	Yes	No	Yes	No	Yes	Yes	Yes	Yes	Yes	No	Yes	No	Yes	Yes	Yes	13
KILIMANJARO	Moshi	1	Rural	Government	Day school	Secondary	Co education	16	No	Form 1	mpare	Father	Don? Know	Self employed	No	No	No	Yes	Yes	No	No	No	Yes	No	No	Yes	No	No	Yes	No	No	No	Yes	No	No	Yes	No	No	Yes	No	Yes	No	No	Yes	No	No	Yes	No	14
DODOMA	Mpwapwa	9	Rural	Government	Day school	Secondary	Co education	15	No	Form 2	MHEHE	Other	Secondary	Self employed	No	No	No	Yes	No	No	No	No	Yes	No	No	No	No	Yes	No	No	No	Yes	No	No	No	No	No	No	No	No	Yes	No	No	No	No	No	Yes	No	13
SHINYANGA	Msalala	1	Urban	Government	Day school	Secondary	Co education	17	No	Form 3	msukuma	Father	Secondary	Farmer	No	No	No	Yes	No	No	No	No	No	No	No	No	Yes	No	Yes	No	No	Yes	No	No	No	No	No	No	No	No	Yes	No	Yes	No	No	No	No	No	14
MARA	Rorya	6	Rural	Non_Government	Day school	Primary	Co education	15	No	Standard 7	MJALUO	Father	Don? Know	Farmer	No	Yes	No	Yes	No	No	No	No	No	No	No	Yes	No	Yes	No	No	No	No	Yes	No	No	No	No	No	No	No	Yes	No	No	Yes	No	No	No	No	14
IRINGA	Mufindi	33	Urban	Government	Boarding and day	Secondary	Co education	17	No	Form 4	mhehe	Mother	Primary	Farmer	No	Yes	No	Yes	No	No	No	No	No	No	Yes	Yes	Yes	Yes	Yes	No	No	Yes	No	No	No	Yes	No	Yes	No	No	Yes	No	No	Yes	No	No	Yes	No	13
KAGERA	Muleba	3	Urban	Government	Boarding only	Primary	Co education	14	No	Standard 5	MHAYA	Father	None	Farmer	No	Yes	No	No	No	No	No	No	Yes	No	Yes	No	Yes	Yes	Yes	No	No	Yes	Yes	No	No	No	No	Yes	Yes	Yes	No	Yes	Yes	Yes	No	No	No	No	13
MARA	Rorya	13	Urban	Government	Day school	Secondary	Co education	15	No	Form 3	MJALUO	Father	Don? Know	Farmer	Yes	No	Yes	Yes	No	Yes	No	No	Yes	Yes	Yes	Yes	No	Yes	Yes	No	No	Yes	Yes	No	No	No	Yes	No	Yes	Yes	Yes	Yes	No	Yes	No	Yes	No	No	12
KAGERA	Muleba	6	Urban	Non_Government	Boarding and day	Secondary	Co education	15	No	Form 3	MZIGUA	Father	Tertiary	Formal	No	No	Yes	Yes	No	No	No	No	No	No	No	Yes	No	Yes	No	No	No	Yes	No	No	No	Yes	No	No	Yes	No	No	No	No	No	No	No	Yes	No	11
ARUSHA	Karatu	4	Urban	Government	Boarding and day	Primary	Co education	17	No	Form 4	MUIRAQ	Other	Don? Know	Farmer	No	Yes	No	No	No	No	No	No	No	No	No	Yes	No	Yes	No	No	No	Yes	No	No	No	Yes	No	No	Yes	No	Yes	No	Yes	Yes	No	No	Yes	No	14
ARUSHA	Karatu	11	Rural	Government	Day school	Secondary	Co education	16	No	Form 1	MMERU	Father	Primary	Self employed	No	Yes	Yes	No	No	No	No	No	Yes	No	Yes	No	No	Yes	No	No	Yes	No	No	No	No	Yes	No	No	Yes	No	No	No	No	Yes	No	No	No	No	16
RUVUMA	Namtumbo	4	Urban	Government	Day school	Secondary	Co education	16	No	Form 3	mnindi	Mother	Primary	Farmer	No	No	No	No	Yes	No	No	No	No	No	No	Yes	No	Yes	No	No	No	No	No	Yes	No	No	No	No	Yes	No	No	No	No	No	No	Yes	No	No	15
TABORA	Igunga	11	Rural	Government	Day school	Primary	Co education	13	No	Standard 7	Mnyaturu	Mother	Primary	Self employed	No	No	No	Yes	No	No	No	No	No	No	No	Yes	No	Yes	No	No	No	Yes	No	No	No	No	No	No	No	No	No	Yes	No	Yes	No	No	No	No	12
IRINGA	Mufindi	33	Urban	Government	Day school	Secondary	Co education	18	No	Form 3	MBENA	Father	Primary	Farmer	No	Yes	No	Yes	Yes	No	No	Yes	Yes	No	No	Yes	No	No	Yes	No	No	Yes	No	Yes	No	No	No	No	Yes	No	No	Yes	No	Yes	No	No	No	No	15
MARA	Rorya	9	Urban	Non_Government	Boarding only	Secondary	Girls only	17	No	Form 4	MSUKUMA	Father	Primary	Farmer	No	No	No	No	Yes	No	No	No	Yes	No	No	Yes	No	Yes	Yes	No	No	Yes	Yes	No	No	Yes	No	No	No	No	Yes	No	No	No	No	No	No	No	13
DODOMA	Mpwapwa	9	Rural	Government	Day school	Primary	Co education	13	No	Standard 7	MHEHE	Other	Don? Know	Farmer	No	No	Yes	Yes	Yes	No	No	No	No	No	Yes	Yes	No	Yes	Yes	No	No	Yes	Yes	Yes	No	Yes	No	No	Yes	Yes	Yes	Yes	Yes	No	No	No	Yes	No	12
DODOMA	Mpwapwa	10	Rural	Government	Day school	Primary	Co education	13	No	Standard 7	MHEHE	Mother	Primary	Farmer	No	Yes	No	No	No	No	No	No	No	No	No	No	Yes	No	Yes	No	No	No	No	No	No	Yes	No	No	Yes	No	No	No	No	Yes	No	No	No	No	12
TANGA	Lushoto	1	Urban	Non_Government	Boarding only	Secondary	Girls only	14	No	Form 2	mnyiha	Father	Tertiary	Self employed	No	Yes	No	Yes	No	No	No	No	No	No	Yes	Yes	No	Yes	No	No	Yes	No	No	No	Yes	No	No	No	No	No	No	Yes	No	Yes	No	No	Yes	No	11
DAR ES SALAAM	Temeke	8	Rural	Government	Day school	Secondary	Co education	16	No	Form 3	MMWELA	Mother	Primary	Self employed	No	No	Yes	Yes	Yes	No	No	Yes	No	No	No	No	Yes	Yes	Yes	No	No	Yes	Yes	No	No	Yes	No	Yes	Yes	Yes	Yes	Yes	No	Yes	No	No	No	No	12
KIGOMA	Kibondo	4	Rural	Government	Day school	Primary	Co education	13	No	Standard 7	mha	Mother	Primary	Farmer	No	No	No	No	Yes	No	No	No	No	No	No	Yes	No	No	Yes	No	No	Yes	No	No	No	No	No	No	No	No	Yes	No	No	Yes	No	No	No	No	12
TANGA	Lushoto	6	Urban	Government	Day school	Primary	Co education	14	No	Standard 7	mbungu	Father	Don? Know	Farmer	No	Yes	Yes	Yes	Yes	No	No	No	Yes	No	No	Yes	Yes	Yes	Yes	No	No	Yes	Yes	No	No	No	No	No	No	Yes	No	Yes	Yes	No	Yes	No	Yes	No	14
ARUSHA	Karatu	6	Urban	Government	Day school	Primary	Co education	13	No	Standard 6	MUIRAQ	Other	Primary	Don? Know	No	Yes	No	No	No	No	No	No	Yes	No	Yes	No	Yes	Yes	Yes	No	No	No	Yes	No	Yes	No	Yes	Yes	No	Yes	Yes	Yes	Yes	No	Yes	No	Yes	No	13
MARA	Rorya	13	Rural	Non_Government	Boarding and day	Secondary	Co education	18	No	Form 4	MJALUO	Other	Don? Know	Farmer	No	Yes	No	Yes	Yes	No	No	No	No	No	Yes	Yes	Yes	Yes	Yes	No	No	Yes	Yes	No	No	Yes	No	No	Yes	No	Yes	Yes	No	Yes	No	Yes	Yes	No	12
SHINYANGA	Msalala	4	Urban	Government	Day school	Primary	Co education	14	No	Standard 7	Mnyamwezi	Friend	Don? Know	Farmer	No	Yes	No	Yes	No	No	No	Yes	No	No	No	No	No	Yes	No	No	No	No	No	No	No	Yes	No	No	Yes	No	Yes	Yes	No	Yes	No	No	Yes	No	13
ARUSHA	Karatu	8	Urban	Government	Day school	Secondary	Co education	13	No	Form 1	MUIRAQ	Other	Secondary	Formal	No	Yes	No	Yes	No	No	No	Yes	Yes	No	No	Yes	Yes	Yes	No	No	No	Yes	No	Yes	No	Yes	No	No	Yes	No	Yes	Yes	No	Yes	No	No	Yes	No	12
MARA	Rorya	9	Urban	Non_Government	Boarding only	Secondary	Girls only	17	No	Form 4	MKURYA	Mother	Some primary	Self employed	No	Yes	Yes	No	Yes	No	No	No	Yes	No	No	Yes	No	No	Yes	No	No	Yes	Yes	No	No	Yes	No	No	Yes	No	Yes	Yes	No	No	Yes	No	Yes	No	14
IRINGA	Mufindi	30	Urban	Government	Boarding and day	Secondary	Co education	16	No	Form 3	MHEHE	Father	Primary	Farmer	No	Yes	Yes	Yes	Yes	No	No	No	Yes	No	No	Yes	Yes	Yes	Yes	No	No	No	No	No	No	Yes	No	Yes	Yes	No	Yes	Yes	No	Yes	No	No	Yes	No	14
ARUSHA	Karatu	4	Urban	Government	Boarding and day	Secondary	Co education	15	No	Form 2	MSUKUMA	Mother	Primary	Farmer	No	Yes	Yes	Yes	No	No	No	No	Yes	No	Yes	Yes	Yes	Yes	No	Yes	No	Yes	No	No	No	Yes	No	No	Yes	Yes	Yes	No	No	No	No	No	Yes	No	12
ARUSHA	Karatu	4	Urban	Government	Boarding and day	Secondary	Co education	15	No	Form 2	MUIRAQ	Other	Primary	Retired officer	No	Yes	Yes	Yes	Yes	No	No	No	Yes	No	No	Yes	Yes	Yes	No	No	No	No	Yes	No	No	No	No	Yes	No	No	No	Yes	No	No	No	No	Yes	No	12
MBEYA	Mbeya dist	11	Rural	Government	Day school	Secondary	Co education	14	No	Form 1	MSAFWA	Father	Primary	Farmer	No	Yes	Yes	Yes	Yes	No	No	Yes	No	No	Yes	Yes	Yes	No	Yes	No	No	Yes	Yes	No	No	No	No	No	Yes	Yes	No	Yes	No	No	No	No	Yes	No	12
KAGERA	Muleba	6	Urban	Non_Government	Boarding and day	Secondary	Co education	14	No	Form 3	MNYATURU	Father	Tertiary	Self employed	No	No	No	Yes	No	No	No	No	No	No	No	Yes	No	Yes	No	No	No	Yes	No	No	No	Yes	No	No	No	No	No	Yes	No	No	No	Yes	Yes	No	11
ARUSHA	Karatu	4	Urban	Government	Boarding and day	Secondary	Co education	16	No	Form 2	MZIGUA	Female guardian	Tertiary	Formal	No	Yes	No	Yes	No	No	No	No	No	No	No	Yes	No	No	Yes	No	No	No	No	No	No	Yes	No	No	Yes	No	No	No	No	No	No	No	Yes	No	14
IRINGA	Mufindi	33	Urban	Non_Government	Boarding only	Secondary	Co education	15	No	Form 2	Mbena	Father	Primary	Farmer	No	Yes	Yes	No	No	No	No	No	No	No	No	Yes	Yes	No	Yes	No	No	Yes	No	No	No	No	No	No	Yes	No	No	No	No	No	No	No	Yes	No	12
TABORA	Igunga	11	Urban	Non_Government	Boarding only	Secondary	Co education	15	No	Form 2	Mnyakyusa	Father	Tertiary	Formal	No	Yes	No	Yes	No	No	No	No	No	No	No	Yes	No	Yes	No	No	No	Yes	No	No	No	No	No	No	No	Yes	No	No	No	No	No	Yes	No	No	10
TANGA	Lushoto	1	Urban	Non_Government	Boarding only	Secondary	Girls only	17	No	Form 1	mchaga	Mother	Secondary	Self employed	No	No	No	No	Yes	No	No	No	Yes	No	No	No	No	Yes	No	No	No	Yes	No	No	No	No	No	No	Yes	No	No	No	No	No	No	No	Yes	No	13
ARUSHA	Karatu	5	Rural	Government	Day school	Primary	Co education	13	No	Standard 7	MU IRAQ	Other	Primary	Formal	No	Yes	Yes	Yes	Yes	No	No	No	Yes	Yes	No	No	No	No	Yes	No	No	Yes	Yes	No	No	No	No	No	No	No	Yes	Yes	Yes	Yes	No	No	Yes	No	12
KAGERA	Muleba	10	Rural	Non_Government	Boarding only	Secondary	Co education	15	No	Form 3	mhaya	Female guardian	Secondary	Self employed	No	Yes	No	Yes	Yes	No	No	No	Yes	No	No	No	No	No	Yes	No	No	Yes	No	No	No	No	No	No	No	No	Yes	Yes	No	Yes	No	No	No	No	14
SHINYANGA	Msalala	8	Urban	Government	Day school	Secondary	Co education	14	No	Form 2	Mnyamwezi	Mother	Primary	Farmer	No	Yes	No	Yes	No	No	No	No	Yes	No	No	Yes	Yes	Yes	Yes	Yes	No	Yes	Yes	No	No	Yes	Yes	No	Yes	No	Yes	No	No	No	No	No	Yes	No	13
MBEYA	Mbeya dist	7	Rural	Non_Government	Boarding only	Secondary	Co education	13	No	Form 2	Mnyakyusa	Father	Don? Know	Formal	No	Yes	No	Yes	Yes	No	No	No	No	No	No	No	Yes	Yes	No	No	No	Yes	No	No	No	Yes	No	No	No	No	Yes	No	No	No	Yes	No	Yes	No	10
DAR ES SALAAM	Temeke	8	Rural	Government	Day school	Secondary	Co education	14	No	Form 2	MSOMALI	Father	Secondary	Farmer	No	No	No	Yes	No	No	No	Yes	No	No	No	No	No	Yes	No	No	No	Yes	No	No	No	No	No	No	Yes	No	No	No	No	No	No	Yes	No	No	11
TABORA	Igunga	11	Rural	Government	Boarding and day	Secondary	Co education	15	No	Form 4	Msukuma	Father	Primary	Farmer	No	Yes	No	Yes	Yes	No	No	No	Yes	No	No	Yes	Yes	Yes	Yes	No	No	Yes	Yes	No	No	Yes	No	Yes	Yes	No	Yes	Yes	No	Yes	No	Yes	Yes	No	11
MTWARA	Tandahimba	7	Urban	Government	Day school	Secondary	Co education	18	No	Form 3	Mmakonde	Father	Primary	Farmer	No	Yes	Yes	Yes	Yes	No	No	No	No	No	Yes	Yes	Yes	No	Yes	No	No	No	Yes	No	No	No	No	Yes	No	Yes	No	Yes	Yes	Yes	No	No	Yes	No	15
ARUSHA	Karatu	3	Rural	Government	Day school	Primary	Co education	14	No	Standard 7	MRANGI	Mother	Tertiary	Farmer	No	Yes	No	No	No	No	No	No	No	Yes	No	No	No	Yes	No	No	No	Yes	No	No	No	No	No	No	No	No	Yes	No	Yes	No	No	No	No	No	13
KIGOMA	Kibondo	4	Rural	Government	Day school	Primary	Co education	14	No	Standard 7	mha	Mother	Primary	Farmer	No	Yes	Yes	Yes	Yes	No	No	Yes	No	No	No	Yes	Yes	Yes	Yes	No	No	Yes	Yes	No	No	Yes	No	Yes	Yes	No	Yes	Yes	Yes	Yes	Yes	No	Yes	No	13
DODOMA	Mpwapwa	1	Urban	Government	Boarding and day	Secondary	Co education	14	No	Form 2	MGOGO	Other	Primary	Farmer	No	No	No	Yes	No	No	No	Yes	No	No	No	No	No	Yes	No	No	No	Yes	No	No	No	No	No	No	No	No	Yes	No	No	No	No	No	Yes	No	12
SHINYANGA	Msalala	8	Urban	Government	Day school	Secondary	Co education	17	No	Form 4	Msukuma	Father	Primary	Farmer	No	No	No	Yes	No	No	No	No	No	No	No	Yes	No	Yes	No	No	No	Yes	No	No	No	No	No	No	Yes	No	No	No	No	No	No	No	Yes	No	12
TANGA	Lushoto	4	Rural	Government	Day school	Primary	Co education	12	No	Standard 7	MTAITA	Father	Tertiary	Formal	No	Yes	Yes	Yes	Yes	No	No	Yes	No	No	No	No	No	Yes	No	No	No	Yes	No	No	No	No	No	Yes	Yes	No	No	Yes	Yes	No	No	No	No	Yes	12
ARUSHA	Karatu	4	Urban	Government	Boarding and day	Secondary	Co education	16	No	Form 2	MUIRAQ	Other	Primary	Self employed	No	Yes	Yes	No	No	No	No	No	No	No	Yes	Yes	No	Yes	Yes	No	No	Yes	Yes	No	No	Yes	No	Yes	Yes	No	Yes	Yes	No	No	No	No	Yes	No	13
KILIMANJARO	Moshi	19	Rural	Government	Day school	Secondary	Co education	16	No	Form 4	MZARAMO	Mother	Don? Know	Self employed	No	Yes	Yes	Yes	Yes	No	No	Yes	Yes	No	Yes	Yes	No	Yes	Yes	No	No	Yes	Yes	No	No	Yes	No	Yes	Yes	No	Yes	Yes	Yes	Yes	No	No	Yes	No	12
DODOMA	Mpwapwa	8	Urban	Non_Government	Boarding only	Secondary	Girls only	17	No	Form 4	MSANGU	Other	Primary	Farmer	No	No	Yes	Yes	Yes	No	No	No	No	No	No	Yes	No	Yes	No	No	No	Yes	No	No	No	Yes	No	No	No	No	No	Yes	No	Yes	No	No	No	No	11
KAGERA	Muleba	3	Urban	Government	Day school	Primary	Co education	15	No	Standard 7	MHAYA	Father	Primary	Farmer	No	Yes	Yes	No	No	No	No	No	Yes	No	Yes	No	Yes	Yes	Yes	No	No	Yes	Yes	No	No	No	No	Yes	Yes	Yes	No	Yes	Yes	Yes	No	No	Yes	No	14
DODOMA	Mpwapwa	9	Rural	Government	Day school	Primary	Co education	14	No	Standard 7	MNYATURU	Mother	Primary	Farmer	No	Yes	Yes	Yes	Yes	No	No	No	Yes	No	Yes	Yes	No	Yes	Yes	No	No	Yes	Yes	No	No	Yes	No	No	Yes	No	No	Yes	Yes	Yes	No	Yes	Yes	No	14
ARUSHA	Karatu	4	Urban	Government	Boarding and day	Secondary	Co education	16	No	Form 4	MNYERAMBA	Other	Secondary	Farmer	No	Yes	No	Yes	Yes	No	No	No	No	No	Yes	Yes	No	No	Yes	No	No	Yes	Yes	No	No	Yes	No	No	No	No	Yes	Yes	No	No	No	No	Yes	No	12
SHINYANGA	Msalala	8	Urban	Government	Day school	Secondary	Co education	13	No	Form 2	Mnyamwezi	Mother	Primary	Farmer	No	Yes	No	Yes	Yes	No	No	Yes	No	No	No	Yes	No	No	Yes	No	No	Yes	No	No	No	Yes	No	No	Yes	No	Yes	Yes	No	No	No	Yes	Yes	No	12
TANGA	Lushoto	1	Urban	Government	Boarding and day	Secondary	Co education	16	No	Form 4	MPARE	Father	Primary	Self employed	No	Yes	Yes	Yes	Yes	No	No	Yes	Yes	No	Yes	Yes	No	Yes	Yes	No	No	Yes	No	No	No	Yes	No	No	Yes	Yes	No	Yes	No	Yes	No	Yes	Yes	No	14
RUVUMA	Namtumbo	6	Rural	Government	Day school	Primary	Co education	13	No	Standard 7	mnindi	Father	Primary	Farmer	No	Yes	No	No	No	No	No	Yes	No	No	No	Yes	No	Yes	No	No	No	Yes	Yes	No	No	No	Yes	No	No	No	No	No	No	No	No	Yes	Yes	No	13
SHINYANGA	Msalala	6	Urban	Government	Day school	Secondary	Co education	14	No	Form 1	Msukuma	Father	Primary	Farmer	No	Yes	Yes	Yes	Yes	No	No	No	Yes	No	No	No	Yes	Yes	Yes	No	No	Yes	Yes	No	No	Yes	No	No	Yes	No	Yes	Yes	No	Yes	Yes	No	Yes	No	13
MARA	Rorya	6	Rural	Non_Government	Day school	Primary	Co education	13	No	Standard 6	MJALUO	Mother	Primary	Farmer	No	Yes	No	No	No	Yes	No	No	Yes	No	No	No	No	Yes	No	No	No	Yes	No	No	No	Yes	No	No	Yes	No	Yes	No	No	No	No	No	Yes	No	12
DAR ES SALAAM	Temeke	11	Urban	Government	Boarding and day	Secondary	Co education	16	No	Form 4	MNGONI	Other	Don? Know	Farmer	No	Yes	No	Yes	Yes	No	No	No	Yes	No	No	Yes	Yes	Yes	Yes	No	No	Yes	No	Yes	No	No	No	No	Yes	No	No	Yes	No	No	No	No	Yes	No	12
KILIMANJARO	Moshi	10	Urban	Non_Government	Boarding and day	Primary	Co education	14	No	Standard 7	MCHAGA	Mother	Don? Know	Self employed	No	No	No	Yes	No	No	No	No	No	No	Yes	No	No	No	Yes	No	No	Yes	No	No	No	Yes	No	No	Yes	No	Yes	No	No	No	No	No	Yes	No	11
MBEYA	Mbeya dist	8	Rural	Non_Government	Boarding only	Secondary	Girls only	20	No	Form 4	MHEHE	Father	Secondary	Formal	No	Yes	Yes	Yes	No	No	No	No	No	No	No	Yes	No	No	Yes	No	No	Yes	Yes	No	No	Yes	No	No	No	No	No	Yes	No	Yes	Yes	No	Yes	No	13
ARUSHA	Karatu	5	Urban	Government	Boarding and day	Secondary	Co education	16	No	Form 3	MUIRAQ	Father	Secondary	Farmer	No	No	No	Yes	No	No	No	No	No	No	No	Yes	No	Yes	Yes	No	No	Yes	No	No	No	No	No	No	Yes	No	No	No	No	No	No	No	Yes	No	12
TABORA	Igunga	11	Rural	Government	Boarding and day	Secondary	Co education	15	No	Form 2	Mnyamwezi	Mother	Don? Know	Farmer	No	Yes	Yes	Yes	Yes	No	No	Yes	Yes	No	Yes	Yes	No	Yes	No	No	No	Yes	Yes	No	No	Yes	No	No	No	No	Yes	Yes	No	Yes	No	No	No	No	12
DODOMA	Mpwapwa	7	Urban	Government	Day school	Secondary	Co education	17	No	Form 2	MTIRIKO	Other	None	Farmer	No	Yes	Yes	Yes	Yes	No	No	No	No	No	Yes	No	No	Yes	No	No	No	Yes	Yes	No	No	Yes	No	No	Yes	Yes	Yes	Yes	No	Yes	No	No	Yes	No	14
SHINYANGA	Msalala	2	Urban	Government	Day school	Primary	Co education	14	No	Standard 6	Msukuma	Mother	Primary	Farmer	No	Yes	No	No	No	No	No	No	No	Yes	No	Yes	No	Yes	No	No	No	Yes	No	No	No	No	No	No	No	No	No	Yes	Yes	No	No	No	No	No	14
DODOMA	Mpwapwa	4	Urban	Government	Boarding and day	Secondary	Co education	18	No	Form 4	MGOGO	Other	Primary	Farmer	No	No	No	Yes	Yes	No	No	No	Yes	No	No	No	No	Yes	No	No	No	No	No	No	No	Yes	No	No	No	Yes	No	No	No	Yes	No	No	No	No	12
DAR ES SALAAM	Temeke	10	Rural	Non_Government	Day school	Secondary	Co education	15	No	Form 3	MARAMO	Father	Primary	Formal	No	Yes	Yes	Yes	Yes	No	No	No	Yes	No	Yes	Yes	No	Yes	No	No	No	Yes	No	No	No	No	No	No	Yes	No	No	No	Yes	No	No	No	No	No	13
RUVUMA	Namtumbo	1	Urban	Non_Government	Boarding only	Secondary	Girls only	13	No	Form 1	Mhehe	Father	Primary	Farmer	No	Yes	No	No	No	No	No	No	Yes	No	No	No	No	Yes	Yes	No	No	No	No	No	No	Yes	No	No	No	No	Yes	No	No	No	No	Yes	No	No	13
SHINYANGA	Msalala	2	Urban	Government	Day school	Secondary	Co education	17	No	Form 3	Msukuma	Father	Primary	Farmer	No	Yes	No	Yes	No	No	No	No	No	No	Yes	Yes	Yes	Yes	No	No	No	Yes	Yes	No	No	Yes	No	Yes	Yes	No	Yes	No	No	No	Yes	Yes	Yes	No	13
MARA	Rorya	2	Rural	Government	Boarding and day	Secondary	Co education	14	No	Form 1	MKINE	Other	Primary	Farmer	No	Yes	Yes	Yes	No	No	No	No	No	No	No	Yes	No	Yes	No	No	Yes	No	No	No	No	No	No	No	No	Yes	No	No	Yes	No	No	No	No	No	13
MARA	Rorya	6	Urban	Non_Government	Day school	Primary	Co education	13	No	Standard 7	MKINE	Mother	Secondary	Self employed	No	Yes	No	Yes	No	No	No	No	No	No	Yes	Yes	No	Yes	No	No	No	Yes	No	No	No	No	No	No	No	No	Yes	No	No	No	No	Yes	No	No	12
DODOMA	Mpwapwa	5	Urban	Government	Boarding and day	Secondary	Co education	18	No	Form 4	MHEHE	Other	Primary	Farmer	No	No	No	Yes	Yes	No	No	No	Yes	No	No	Yes	No	No	Yes	No	No	No	Yes	No	No	Yes	No	No	No	No	Yes	No	No	Yes	No	No	Yes	No	13
TANGA	Lushoto	1	Urban	Government	Boarding and day	Secondary	Co education	15	No	Form 3	MPARE	Father	Primary	Self employed	No	Yes	No	No	Yes	No	No	No	Yes	No	No	Yes	No	Yes	Yes	No	No	Yes	No	No	No	Yes	No	No	Yes	No	No	Yes	No	No	No	Yes	Yes	No	12
TABORA	Igunga	11	Urban	Government	Day school	Secondary	Co education	14	No	Form 2	Mnyamwezi	Father	Primary	Farmer	No	No	No	Yes	No	No	No	Yes	Yes	No	No	No	No	Yes	No	No	No	Yes	Yes	No	No	No	No	No	No	Yes	Yes	No	No	Yes	No	Yes	No	No	13
KILIMANJARO	Moshi	20	Rural	Non_Government	Day school	Secondary	Co education	16	No	Form 4	MSAMBAA	Mother	Primary	Formal	No	No	Yes	No	No	No	No	Yes	No	No	Yes	No	No	Yes	Yes	No	No	No	Yes	Yes	No	Yes	No	No	Yes	No	No	Yes	No	No	Yes	No	No	No	12
TANGA	Lushoto	1	Urban	Non_Government	Boarding only	Secondary	Girls only	14	No	Form 3	nyakyusa	Father	Tertiary	Formal	No	No	Yes	No	No	No	No	No	No	No	No	Yes	No	Yes	No	No	No	Yes	No	No	No	No	No	No	Yes	No	No	No	No	No	No	No	Yes	No	11
DAR ES SALAAM	Temeke	6	Rural	Government	Day school	Primary	Co education	14	No	Standard 7	MHAYA	Female guardian	Tertiary	Self employed	No	No	No	Yes	No	No	No	No	No	No	No	Yes	No	Yes	No	No	No	Yes	No	No	No	No	No	Yes	No	No	No	No	No	No	No	No	Yes	No	13
MARA	Rorya	12	Urban	Government	Boarding only	Primary	Co education	13	No	Standard 7	MKURYA	Father	Tertiary	Farmer	No	Yes	No	Yes	No	No	No	No	No	Yes	Yes	Yes	No	Yes	Yes	No	No	Yes	No	No	No	Yes	No	No	Yes	No	Yes	No	No	No	No	No	No	No	12
MBEYA	Mbeya dist	7	Rural	Non_Government	Boarding only	Secondary	Co education	14	No	Form 1	Mnyiramba	Mother	Secondary	Self employed	No	No	Yes	Yes	No	No	No	No	No	No	No	Yes	No	No	Yes	No	No	Yes	Yes	No	No	Yes	No	No	Yes	No	Yes	Yes	No	No	No	Yes	No	No	11
SHINYANGA	Msalala	8	Urban	Government	Day school	Secondary	Co education	16	No	Form 2	Mnyamwezi	Mother	Some primary	Farmer	No	Yes	No	Yes	No	No	No	Yes	No	No	No	No	Yes	No	Yes	No	No	Yes	Yes	No	No	No	No	No	Yes	No	No	No	Yes	No	No	No	No	No	14
IRINGA	Mufindi	24	Urban	Government	Boarding only	Primary	Co education	14	No	Standard 7	MHEHE	Father	Don? Know	Farmer	No	Yes	No	Yes	No	No	No	No	Yes	No	No	Yes	Yes	Yes	Yes	No	No	Yes	No	Yes	No	Yes	No	Yes	No	Yes	No	Yes	No	Yes	No	Yes	Yes	No	10
MARA	Rorya	6	Rural	Government	Day school	Primary	Co education	14	No	Standard 7	MJALUO	Mother	Secondary	Farmer	Yes	No	Yes	No	No	No	No	No	Yes	No	No	Yes	No	Yes	Yes	No	No	Yes	No	No	No	Yes	Yes	No	Yes	No	No	Yes	Yes	Yes	No	No	No	Yes	13
MARA	Rorya	10	Urban	Non_Government	Day school	Secondary	Co education	17	No	Form 3	mjaluo	Female guardian	Primary	Farmer	No	Yes	No	Yes	No	No	No	No	Yes	No	No	No	No	No	No	Yes	No	No	No	No	No	Yes	No	No	No	Yes	Yes	No	No	Yes	No	No	No	Yes	14
TANGA	Lushoto	4	Rural	Government	Day school	Primary	Co education	13	No	Standard 7	MCHAGA	Mother	Secondary	Don? Know	No	Yes	No	Yes	No	No	No	No	No	Yes	Yes	No	No	No	Yes	No	No	Yes	No	No	No	Yes	No	No	Yes	No	No	Yes	Yes	No	No	Yes	No	No	13
KIGOMA	Kibondo	10	Urban	Government	Day school	Primary	Co education	14	No	Standard 7	mha	Father	Primary	Farmer	No	Yes	No	No	No	No	No	No	No	Yes	No	No	No	Yes	No	No	No	Yes	No	No	No	No	Yes	No	No	Yes	No	No	No	Yes	No	No	No	No	11
MARA	Rorya	12	Urban	Non_Government	Boarding and day	Primary	Co education	14	No	Standard 7	MSIMBITI	Father	Don? Know	Self employed	No	No	No	Yes	Yes	No	No	No	Yes	No	Yes	Yes	Yes	Yes	Yes	Yes	No	No	Yes	No	No	Yes	No	No	No	Yes	Yes	No	No	No	No	No	Yes	No	12
MARA	Rorya	6	Rural	Government	Day school	Secondary	Co education	15	No	Form 2	MJALUO	Father	Primary	Farmer	No	No	Yes	No	Yes	No	No	Yes	No	No	No	Yes	No	Yes	Yes	No	No	Yes	No	No	No	Yes	No	No	Yes	No	No	Yes	No	No	No	No	Yes	No	13
KILIMANJARO	Moshi	2	Rural	Government	Day school	Secondary	Co education	17	No	Form 4	mpare	Father	Primary	Self employed	No	No	No	Yes	Yes	No	No	Yes	Yes	No	No	No	No	Yes	Yes	No	No	Yes	Yes	No	No	No	No	No	Yes	No	Yes	Yes	No	No	No	No	Yes	No	12
KAGERA	Muleba	3	Urban	Government	Day school	Primary	Co education	14	No	Standard 7	MUHAYA	Father	Secondary	Farmer	Yes	Yes	Yes	No	No	No	No	No	Yes	No	Yes	Yes	Yes	Yes	Yes	Yes	No	Yes	Yes	Yes	No	Yes	No	No	Yes	Yes	Yes	Yes	Yes	Yes	No	Yes	Yes	No	13
MTWARA	Tandahimba	7	Urban	Government	Day school	Secondary	Co education	18	No	Form 4	Mmakonde	Mother	None	Farmer	No	No	Yes	Yes	Yes	No	No	Yes	Yes	No	No	Yes	Yes	Yes	Yes	No	No	Yes	Yes	No	No	Yes	No	No	Yes	No	Yes	Yes	No	Yes	Yes	No	Yes	No	15
DODOMA	Mpwapwa	10	Rural	Government	Day school	Primary	Co education	12	No	Standard 7	MBENA	Father	Some primary	Farmer	No	Yes	No	Yes	No	No	No	Yes	No	No	No	No	Yes	Yes	Yes	No	No	Yes	No	No	No	Yes	No	No	No	Yes	Yes	No	No	Yes	No	Yes	No	No	11
TABORA	Igunga	11	Rural	Government	Day school	Primary	Co education	13	No	Standard 7	Mnyiramba	Mother	Primary	Self employed	No	No	No	Yes	No	No	No	Yes	No	No	No	No	No	Yes	No	No	No	Yes	No	No	No	No	No	No	No	No	No	Yes	No	Yes	No	No	No	No	13
DODOMA	Mpwapwa	8	Urban	Non_Government	Boarding only	Secondary	Girls only	16	No	Form 4	MGOGO	Other	Tertiary	Farmer	No	No	No	Yes	No	No	No	No	No	No	No	No	Yes	Yes	No	No	No	No	No	No	No	Yes	Yes	No	No	No	No	No	No	Yes	No	No	No	No	11
KILIMANJARO	Moshi	1	Rural	Government	Day school	Secondary	Co education	17	No	Form 4	mpare	Father	Secondary	Self employed	No	No	No	Yes	Yes	No	No	No	Yes	No	Yes	No	Yes	Yes	Yes	No	No	Yes	Yes	No	No	Yes	No	No	Yes	No	Yes	Yes	No	No	No	No	Yes	No	12
DAR ES SALAAM	Temeke	4	Rural	Government	Day school	Primary	Co education	14	No	Standard 7	MNYAMWEZI	Female guardian	Secondary	Don? Know	No	Yes	Yes	No	No	No	No	No	No	No	No	Yes	No	Yes	No	No	No	Yes	No	No	No	No	No	No	Yes	No	No	No	No	Yes	No	No	No	No	12
MARA	Rorya	11	Urban	Government	Boarding and day	Secondary	Co education	16	No	Form 2	MJALUO	Other	Tertiary	Self employed	No	Yes	Yes	No	Yes	No	No	No	No	No	Yes	Yes	No	No	Yes	No	No	Yes	Yes	No	No	Yes	No	No	Yes	Yes	No	Yes	No	Yes	No	No	Yes	No	13
MARA	Rorya	6	Rural	Non_Government	Day school	Primary	Co education	15	No	Form 3	MJALUO	Female guardian	Tertiary	Retired officer	No	Yes	No	No	No	No	No	No	No	No	Yes	No	No	Yes	No	No	No	Yes	No	No	No	No	No	No	No	No	Yes	No	Yes	No	No	No	No	No	13
DAR ES SALAAM	Temeke	8	Rural	Government	Day school	Secondary	Co education	13	No	Form 2	MJITA	Father	Secondary	Self employed	No	Yes	No	Yes	No	No	No	Yes	No	No	Yes	Yes	Yes	Yes	No	No	No	Yes	Yes	No	No	Yes	No	No	Yes	Yes	No	Yes	No	Yes	No	No	Yes	No	13
ARUSHA	Karatu	6	Urban	Government	Day school	Primary	Co education	14	No	Standard 6	MUIRAQ	Other	Tertiary	Self employed	No	No	No	Yes	No	No	No	No	Yes	No	No	No	Yes	Yes	No	No	No	No	Yes	No	No	No	No	No	No	No	No	Yes	No	No	No	No	Yes	No	14
DAR ES SALAAM	Temeke	6	Rural	Government	Day school	Secondary	Co education	15	No	Form 2	MZIGUA	Father	Some primary	Formal	No	No	No	Yes	Yes	No	No	No	No	No	No	Yes	No	No	Yes	No	No	Yes	No	No	No	No	No	No	No	No	Yes	No	Yes	No	No	No	Yes	No	14
ARUSHA	Karatu	11	Rural	Government	Day school	Secondary	Co education	14	No	Form 1	MCHAGA	Other	Primary	Farmer	No	No	No	Yes	No	No	No	No	No	No	No	Yes	No	Yes	No	No	No	No	Yes	No	No	No	No	No	Yes	No	No	No	Yes	No	No	No	No	No	12
MARA	Rorya	5	Urban	Government	Boarding and day	Secondary	Co education	14	No	Form 1	Mjaluo	Female guardian	None	Farmer	No	Yes	No	Yes	No	No	No	No	No	No	Yes	Yes	No	Yes	Yes	No	No	Yes	Yes	No	No	No	No	Yes	Yes	Yes	No	Yes	No	Yes	No	No	Yes	No	14
DODOMA	Mpwapwa	9	Rural	Government	Day school	Primary	Co education	13	No	Standard 7	MGOGO	Mother	Primary	Farmer	No	Yes	Yes	Yes	No	No	No	No	Yes	No	No	Yes	Yes	Yes	Yes	No	No	No	No	No	No	Yes	No	No	Yes	No	Yes	Yes	No	No	No	Yes	Yes	No	12
MARA	Rorya	11	Urban	Government	Boarding and day	Secondary	Co education	14	No	Form 2	MJALUO	Other	Tertiary	Self employed	No	Yes	No	Yes	Yes	No	No	Yes	No	No	No	Yes	No	Yes	Yes	No	No	Yes	No	No	No	Yes	No	Yes	Yes	No	No	No	No	Yes	No	No	Yes	No	10
KILIMANJARO	Moshi	20	Rural	Non_Government	Day school	Secondary	Co education	16	No	Form 4	MSUKUMA	Mother	Secondary	Farmer	No	No	Yes	No	No	No	No	No	No	Yes	No	No	No	No	Yes	No	No	Yes	No	No	No	No	No	No	No	No	No	Yes	No	No	No	No	Yes	No	11
PEMBA	North Pemba	1	Rural	Government	Day school	Secondary	Co education	17	No	Form 4		Mother	None	Farmer	No	No	No	Yes	No	No	No	No	No	No	No	Yes	No	No	Yes	No	No	Yes	No	No	No	No	No	No	Yes	No	No	No	No	Yes	No	No	No	No	13
SHINYANGA	Msalala	7	Urban	Non_Government	Day school	Secondary	Co education	20	No	Form 4	Msukuma	Mother	Secondary	Farmer	No	No	No	Yes	No	No	No	No	No	No	Yes	No	No	Yes	No	No	No	Yes	No	No	No	No	No	No	No	No	No	Yes	Yes	Yes	No	No	No	No	16
KIGOMA	Kibondo	9	Urban	Government	Day school	Primary	Co education	13	No	Standard 6	mha	Mother	Primary	Self employed	No	Yes	Yes	Yes	No	No	No	Yes	Yes	No	Yes	Yes	No	Yes	Yes	No	No	Yes	No	No	No	Yes	No	No	Yes	No	Yes	Yes	Yes	Yes	No	No	No	No	13
ARUSHA	Karatu	5	Rural	Government	Boarding and day	Secondary	Co education	16	Yes visionary disability	Form 3	MUIRAQ	Father	Secondary	Farmer	No	No	Yes	Yes	No	No	No	No	No	No	No	Yes	No	Yes	Yes	No	No	Yes	No	No	No	No	No	No	No	No	Yes	Yes	No	No	No	No	Yes	No	13
KIGOMA	Kibondo	4	Rural	Government	Day school	Primary	Co education	13	No	Standard 7	mha	Female guardian	Primary	Farmer	No	No	No	Yes	Yes	No	No	Yes	No	No	No	Yes	Yes	No	Yes	No	No	No	Yes	No	No	Yes	No	No	Yes	No	No	Yes	No	Yes	Yes	No	No	No	11
TABORA	Igunga	11	Rural	Government	Day school	Secondary	Co education	17	No	Form 4	Mnyiramba	Mother	Primary	Farmer	No	Yes	No	Yes	No	No	No	Yes	No	No	No	Yes	No	Yes	Yes	No	No	Yes	Yes	No	No	Yes	No	No	No	No	No	Yes	No	Yes	Yes	No	No	No	13
DAR ES SALAAM	Temeke	10	Rural	Non_Government	Day school	Secondary	Girls only	15	No	Form 2	MZANZIBARI	Father	Secondary	Self employed	No	Yes	Yes	Yes	Yes	No	No	Yes	Yes	No	No	Yes	No	Yes	Yes	No	No	Yes	No	No	No	Yes	No	No	Yes	No	Yes	Yes	No	No	No	No	Yes	No	13
MARA	Rorya	6	Urban	Government	Day school	Primary	Co education	14	No	Standard 7	MJALUO	Father	Secondary	Self employed	No	Yes	No	Yes	Yes	Yes	No	Yes	No	No	Yes	Yes	No	Yes	No	No	No	Yes	No	Yes	No	Yes	No	Yes	Yes	No	Yes	No	Yes	No	Yes	Yes	No	No	13
KAGERA	Muleba	10	Rural	Non_Government	Boarding only	Secondary	Co education	15	No	Form 3	mhaya	Father	Primary	Self employed	No	No	No	Yes	No	No	No	No	No	No	No	Yes	No	Yes	No	No	No	Yes	No	No	No	No	No	No	No	No	No	Yes	No	No	No	No	Yes	No	12
IRINGA	Mufindi	33	Urban	Government	Boarding and day	Secondary	Co education	15	No	Form 3	Mgogo	Father	Primary	Self employed	No	Yes	Yes	Yes	Yes	No	No	Yes	Yes	No	Yes	Yes	No	No	Yes	No	No	Yes	Yes	No	No	Yes	No	Yes	Yes	No	Yes	Yes	No	No	No	No	Yes	No	12
ARUSHA	Karatu	5	Rural	Government	Day school	Primary	Co education	12	Yes visionary disability	Standard 7	MUIRAQ	Other	Tertiary	Formal	No	Yes	Yes	No	No	No	Yes	Yes	No	Yes	No	Yes	No	Yes	Yes	No	No	Yes	Yes	No	No	Yes	No	Yes	No	Yes	Yes	No	No	Yes	No	Yes	Yes	No	11
ARUSHA	Karatu	8	Urban	Government	Day school	Secondary	Co education	17	No	Form 4	MUIRAQ	Father	Primary	Farmer	No	Yes	Yes	Yes	Yes	No	No	No	Yes	No	Yes	Yes	Yes	Yes	Yes	No	No	Yes	Yes	Yes	No	Yes	No	Yes	Yes	No	Yes	Yes	No	No	No	No	Yes	Yes	12
ARUSHA	Karatu	9	Urban	Non_Government	Boarding only	Secondary	Girls only	15	No	Form 1	MUIRAQ	Other	Primary	Farmer	No	Yes	No	Yes	No	No	No	No	No	No	Yes	No	No	Yes	No	No	No	Yes	No	No	No	No	No	No	No	No	No	Yes	No	No	No	Yes	No	No	13
KIGOMA	Kibondo	4	Rural	Non_Government	Boarding and day	Secondary	Co education	19	No	Form 4	mkurya	Mother	Secondary	Farmer	No	Yes	Yes	Yes	Yes	No	No	No	No	No	No	No	Yes	Yes	No	No	No	Yes	No	No	No	No	No	No	Yes	No	No	No	No	No	Yes	No	No	No	12
DAR ES SALAAM	Temeke	8	Rural	Government	Day school	Secondary	Co education	16	No	Form 4	MNYATURU	Father	Tertiary	Self employed	No	No	Yes	Yes	Yes	No	No	No	No	No	Yes	Yes	No	Yes	Yes	No	No	Yes	No	No	No	Yes	No	No	Yes	No	No	Yes	No	Yes	No	No	Yes	No	14
RUVUMA	Namtumbo	4	Urban	Government	Day school	Secondary	Co education	15	No	Form 3	mndendeule	Mother	Primary	Farmer	No	No	Yes	Yes	Yes	No	No	No	Yes	No	No	Yes	No	Yes	Yes	No	No	No	No	No	No	Yes	No	No	Yes	No	No	No	No	Yes	No	Yes	Yes	No	15
MARA	Rorya	5	Urban	Government	Boarding and day	Secondary	Co education	18	No	Form 2	Mkine	Female guardian	Secondary	Farmer	Yes	Yes	Yes	Yes	No	Yes	No	Yes	Yes	No	No	Yes	Yes	No	Yes	Yes	No	Yes	Yes	Yes	No	No	Yes	Yes	No	No	Yes	Yes	Yes	Yes	Yes	Yes	Yes	No	15
MBEYA	Mbeya dist	7	Rural	Non_Government	Boarding only	Secondary	Co education	13	No	Form 1	Mfipa	Male guardian	Tertiary	Self employed	No	No	No	Yes	No	No	No	Yes	No	No	No	No	Yes	Yes	No	No	No	No	No	No	No	Yes	No	No	Yes	No	No	No	No	No	No	No	Yes	No	11
KILIMANJARO	Moshi	2	Rural	Government	Day school	Secondary	Co education	17	No	Form 4	MCHAGA	Mother	Primary	Self employed	No	Yes	No	No	No	No	No	No	No	No	No	Yes	No	Yes	No	No	No	No	No	No	No	Yes	No	No	Yes	No	No	No	No	No	No	No	No	No	14
MBEYA	Mbeya dist	14	Urban	Non_Government	Boarding and day	Secondary	Co education	15	No	Form 1	MNYIRAMBA	Father	Tertiary	Self employed	No	Yes	Yes	Yes	Yes	No	No	Yes	No	Yes	Yes	Yes	No	Yes	Yes	No	No	Yes	No	No	No	Yes	No	Yes	No	No	Yes	Yes	Yes	Yes	Yes	Yes	No	Yes	14
SHINYANGA	Msalala	1	Urban	Government	Day school	Secondary	Co education	14	No	Form 2	msukuma	Father	Primary	Farmer	No	Yes	Yes	Yes	No	No	No	Yes	Yes	No	No	Yes	Yes	Yes	Yes	No	Yes	Yes	Yes	No	No	Yes	No	No	Yes	No	Yes	Yes	No	No	No	No	Yes	No	12
MARA	Rorya	6	Urban	Government	Day school	Primary	Co education	13	No	Standard 7	MJALUO	Mother	Secondary	Farmer	No	Yes	Yes	No	Yes	No	No	No	Yes	Yes	Yes	No	No	Yes	No	No	No	Yes	Yes	Yes	No	No	No	No	Yes	Yes	No	Yes	Yes	Yes	Yes	No	No	No	12
ARUSHA	Karatu	3	Rural	Government	Day school	Primary	Co education	14	No	Standard 7	MUIRAQ	Mother	Some primary	Don? Know	No	No	No	Yes	No	No	No	No	No	No	No	Yes	No	No	Yes	No	No	Yes	No	No	No	No	No	No	Yes	No	No	No	No	Yes	No	No	No	No	13
ARUSHA	Karatu	5	Rural	Government	Day school	Primary	Co education	13	No	Form 4	MJALUO	Other	Secondary	Self employed	No	No	No	Yes	No	No	No	Yes	No	No	No	No	No	Yes	No	No	No	No	No	No	No	Yes	No	Yes	No	No	No	No	No	Yes	No	No	No	No	12
RUVUMA	Namtumbo	4	Urban	Government	Day school	Secondary	Co education	15	No	Form 1	myao	Father	Primary	Farmer	No	No	Yes	Yes	Yes	No	No	No	Yes	No	No	Yes	No	Yes	Yes	No	No	No	No	No	No	Yes	No	No	Yes	No	No	Yes	No	Yes	Yes	Yes	No	No	14
DAR ES SALAAM	Temeke	4	Rural	Government	Day school	Primary	Co education	15	No	Standard 7	MSAMBAA	Other	Secondary	Farmer	No	No	Yes	Yes	Yes	No	No	Yes	Yes	No	Yes	Yes	No	Yes	Yes	No	No	Yes	Yes	No	No	Yes	No	No	Yes	No	Yes	Yes	No	Yes	No	No	No	No	14
MARA	Rorya	9	Urban	Non_Government	Boarding only	Secondary	Girls only	13	No	Form 1	MSUKUMA	Mother	Secondary	Self employed	No	Yes	Yes	No	Yes	No	No	Yes	Yes	No	No	Yes	No	No	Yes	No	No	Yes	No	No	No	No	No	No	Yes	No	No	No	No	No	No	Yes	Yes	No	11
ARUSHA	Karatu	3	Rural	Government	Day school	Primary	Co education	13	No	Standard 7	MUIRAQ	Mother	Don? Know	Farmer	No	Yes	No	No	No	No	No	No	No	No	No	No	No	No	Yes	No	No	No	Yes	No	No	No	No	No	No	Yes	No	No	Yes	No	No	No	No	No	13
ARUSHA	Karatu	5	Rural	Government	Boarding and day	Secondary	Co education	16	No	Form 2	MUIRAQ	Father	Secondary	Farmer	No	No	No	Yes	No	No	No	No	No	No	No	No	Yes	No	Yes	No	No	Yes	No	No	No	No	No	No	No	No	Yes	No	Yes	No	No	No	No	No	15
ARUSHA	Karatu	5	Rural	Government	Boarding and day	Secondary	Co education	14	No	Form 2	MNYAMWEZI	Mother	Tertiary	Formal	No	Yes	No	Yes	No	No	No	Yes	No	No	No	Yes	No	Yes	No	No	Yes	No	No	No	No	No	No	Yes	No	No	No	No	Yes	No	No	No	No	No	11
TABORA	Igunga	11	Urban	Government	Day school	Secondary	Co education	17	No	Form 4	Msukuma	Father	Some primary	Farmer	Yes	Yes	No	Yes	Yes	No	No	Yes	No	No	No	Yes	No	Yes	Yes	No	No	Yes	Yes	Yes	No	Yes	No	Yes	No	No	No	Yes	No	Yes	Yes	No	No	No	16
KAGERA	Muleba	5	Urban	Government	Day school	Secondary	Co education	17	No	Form 4	MHAYA	Father	Primary	Farmer	No	Yes	No	No	Yes	No	No	No	No	No	No	Yes	No	Yes	Yes	No	No	Yes	Yes	No	No	Yes	No	No	Yes	Yes	No	No	No	Yes	No	No	No	No	14
DODOMA	Mpwapwa	7	Urban	Government	Day school	Secondary	Co education	15	No	Form 2	MHEHE	Other	Primary	Farmer	No	No	Yes	No	Yes	No	No	No	Yes	No	No	Yes	No	Yes	No	No	No	Yes	No	No	No	Yes	Yes	No	No	No	No	No	No	No	No	Yes	No	No	14
MARA	Rorya	11	Urban	Government	Boarding and day	Secondary	Co education	15	No	Form 3	MJALUO	Mother	Don? Know	Don? Know	No	Yes	Yes	Yes	No	No	No	Yes	No	No	No	Yes	Yes	Yes	Yes	No	No	Yes	No	No	Yes	No	No	Yes	Yes	Yes	Yes	Yes	No	Yes	Yes	Yes	No	No	11
DODOMA	Mpwapwa	8	Urban	Government	Boarding and day	Secondary	Girls only	14	No	Form 2	MGOGO	Other	Primary	Farmer	No	Yes	No	Yes	No	Yes	No	No	Yes	No	No	Yes	No	Yes	Yes	No	No	Yes	Yes	No	No	Yes	No	No	Yes	No	Yes	Yes	Yes	No	No	Yes	No	No	13
TABORA	Igunga	11	Rural	Government	Day school	Secondary	Co education	18	Yes visionary disability	Form 4	Msukuma	Father	Primary	Farmer	No	No	Yes	Yes	Yes	No	No	No	No	No	Yes	Yes	Yes	Yes	Yes	No	No	Yes	No	Yes	No	Yes	No	No	Yes	Yes	No	Yes	No	Yes	No	No	Yes	No	13
SHINYANGA	Msalala	8	Urban	Government	Day school	Secondary	Co education	13	No	Form 2	Msukuma	Father	Primary	Farmer	No	Yes	Yes	Yes	Yes	No	No	No	Yes	No	No	Yes	Yes	Yes	Yes	No	No	Yes	Yes	No	No	Yes	No	No	Yes	No	Yes	Yes	No	No	No	Yes	No	No	10
SHINYANGA	Msalala	1	Urban	Government	Day school	Secondary	Co education	15	No	Form 2	msukuma	Female guardian	Secondary	Formal	No	No	Yes	Yes	Yes	No	No	Yes	Yes	No	No	Yes	Yes	Yes	No	Yes	No	No	Yes	No	No	Yes	No	No	Yes	Yes	Yes	No	No	No	Yes	No	No	No	13
TANGA	Lushoto	1	Urban	Government	Boarding and day	Secondary	Co education	17	No	Form 4	MSAMBAA	Father	Some primary	Farmer	No	No	Yes	Yes	No	No	No	Yes	No	Yes	No	Yes	No	Yes	Yes	No	No	Yes	Yes	No	No	Yes	No	No	Yes	No	Yes	Yes	No	Yes	No	Yes	No	No	12
TANGA	Lushoto	4	Rural	Government	Boarding and day	Secondary	Co education	18	No	Form 4	MPARE	Mother	Primary	Self employed	No	Yes	No	Yes	Yes	No	No	Yes	Yes	No	Yes	Yes	No	Yes	Yes	No	No	Yes	Yes	No	No	Yes	No	No	Yes	No	Yes	Yes	Yes	No	No	No	No	No	13
MARA	Rorya	5	Urban	Government	Day school	Primary	Co education	14	No	Standard 7	MJALUO	Other	Primary	Farmer	No	Yes	No	No	Yes	No	No	Yes	No	Yes	No	Yes	No	No	Yes	Yes	Yes	No	No	Yes	No	No	No	Yes	No	No	Yes	No	No	Yes	Yes	No	Yes	No	14
KILIMANJARO	Moshi	2	Rural	Government	Day school	Secondary	Co education	14	No	Form 2	MNYAMWEZI	Father	Primary	Farmer	No	Yes	No	Yes	Yes	No	Yes	No	No	No	No	No	No	Yes	Yes	No	No	Yes	No	No	No	No	No	No	Yes	No	No	Yes	No	Yes	No	Yes	No	No	13
KAGERA	Muleba	5	Urban	Government	Day school	Secondary	Co education	17	No	Form 4	MHAYA	Father	Primary	Farmer	No	No	No	Yes	No	No	No	No	Yes	No	Yes	No	No	Yes	Yes	No	No	No	No	No	No	Yes	No	No	Yes	Yes	No	Yes	No	Yes	No	Yes	No	No	14
SHINYANGA	Msalala	1	Urban	Government	Day school	Secondary	Co education	16	No	Form 3	mnyakyusa	Mother	Tertiary	Formal	No	Yes	No	Yes	No	No	No	No	No	No	No	Yes	Yes	Yes	Yes	No	No	Yes	No	No	No	Yes	No	No	Yes	No	Yes	No	Yes	No	No	No	No	No	13
MARA	Rorya	9	Urban	Non_Government	Boarding only	Secondary	Girls only	15	No	Form 2	MCHAGGA	Father	Secondary	Farmer	No	Yes	No	No	No	No	No	No	Yes	No	No	No	No	Yes	No	No	No	Yes	No	No	No	No	No	Yes	No	No	No	No	No	No	No	Yes	No	No	11
MTWARA	Tandahimba	11	Rural	Government	Day school	Primary	Co education	14	No	Standard 7	Mmakonde	Mother	Secondary	Farmer	No	No	Yes	Yes	No	No	No	Yes	Yes	No	No	Yes	No	Yes	Yes	No	No	No	Yes	No	No	Yes	No	No	Yes	Yes	Yes	No	Yes	No	No	No	Yes	No	12
MBEYA	Mbeya dist	12	Rural	Government	Day school	Secondary	Co education	15	No	Form 2	Msafwa	Female guardian	Primary	Formal	No	No	No	No	Yes	No	No	No	No	No	No	No	Yes	No	Yes	No	No	No	No	No	No	Yes	No	No	Yes	No	No	No	No	No	No	Yes	Yes	No	12
MBEYA	Mbeya dist	11	Rural	Government	Day school	Primary	Co education	13	No	Form 1	MNYAKYUSA	Father	Don? Know	Self employed	No	No	No	Yes	No	No	No	No	Yes	No	No	No	No	Yes	No	No	No	Yes	No	No	No	Yes	No	No	Yes	No	No	No	No	No	No	No	Yes	No	12
KILIMANJARO	Moshi	1	Rural	Government	Day school	Secondary	Co education	14	No	Form 2	MPARE	Father	Secondary	Self employed	No	Yes	No	Yes	No	No	No	Yes	Yes	No	Yes	Yes	No	No	Yes	No	No	Yes	Yes	No	No	Yes	No	Yes	Yes	No	Yes	Yes	No	No	No	Yes	Yes	No	13
KAGERA	Muleba	6	Urban	Non_Government	Boarding and day	Secondary	Co education	16	No	Form 2	MHAYA	Father	Primary	Farmer	No	No	No	No	Yes	No	No	No	Yes	No	No	No	Yes	Yes	Yes	No	No	Yes	Yes	No	No	Yes	No	No	Yes	No	Yes	No	No	No	No	No	Yes	No	13
IRINGA	Mufindi	36	Urban	Government	Boarding and day	Secondary	Co education	15	No	Form 3	MHEHE	Father	Primary	Farmer	No	Yes	No	Yes	No	No	No	Yes	No	No	No	Yes	No	Yes	No	No	No	Yes	No	No	No	Yes	No	No	No	No	Yes	No	No	Yes	No	No	Yes	No	12
KIGOMA	Kibondo	9	Urban	Government	Day school	Primary	Co education	15	No	Standard 7	mha	Mother	Don? Know	Don? Know	No	Yes	No	Yes	No	No	No	No	Yes	Yes	No	Yes	No	Yes	Yes	Yes	Yes	Yes	No	No	Yes	Yes	Yes	No	Yes	Yes	Yes	Yes	Yes	Yes	Yes	No	Yes	Yes	13
MARA	Rorya	11	Urban	Government	Boarding and day	Secondary	Co education	19	No	Form 4	MJALUO	Father	Secondary	Farmer	No	Yes	No	No	No	No	No	No	No	No	No	No	Yes	Yes	No	No	No	Yes	No	No	No	No	No	No	Yes	No	No	No	No	Yes	No	No	No	No	15
DODOMA	Mpwapwa	7	Urban	Government	Day school	Secondary	Co education	14	No	Form 2	MGOGO	Other	None	Farmer	No	Yes	No	No	No	No	No	Yes	No	No	No	No	Yes	No	Yes	No	No	Yes	No	No	No	Yes	No	No	No	Yes	No	Yes	Yes	No	No	No	No	No	12
SHINYANGA	Msalala	5	Urban	Non_Government	Day school	Primary	Co education	13	No	Form 3	Msukuma	Father	Don? Know	Farmer	No	No	Yes	Yes	Yes	No	No	Yes	Yes	No	No	No	Yes	Yes	No	No	No	Yes	No	No	No	Yes	No	No	Yes	No	Yes	Yes	No	Yes	No	Yes	Yes	No	13
KILIMANJARO	Moshi	2	Rural	Government	Day school	Secondary	Co education	17	No	Form 4	MCHAGA	Father	Primary	Self employed	No	Yes	No	Yes	Yes	No	No	Yes	Yes	No	Yes	Yes	No	Yes	Yes	No	No	Yes	Yes	No	No	Yes	No	No	Yes	Yes	Yes	Yes	No	Yes	No	No	Yes	No	13
MBEYA	Mbeya dist	7	Rural	Non_Government	Boarding only	Secondary	Co education	12	No	Form 1	Mmarila	Father	Tertiary	Self employed	No	No	No	No	Yes	No	No	No	No	No	No	Yes	No	No	Yes	No	No	Yes	No	No	Yes	Yes	No	Yes	No	No	No	Yes	No	No	No	No	Yes	No	11
MBEYA	Mbeya dist	14	Urban	Non_Government	Boarding and day	Secondary	Co education	15	No	Form 3	MNDALI	Father	Secondary	Self employed	No	No	Yes	No	Yes	No	No	No	No	No	No	Yes	Yes	Yes	Yes	No	No	Yes	No	No	No	Yes	No	No	Yes	No	No	Yes	No	Yes	No	No	No	No	13
KAGERA	Muleba	9	Urban	Government	Day school	Secondary	Co education	16	No	Form 3	mhaya	Mother	Secondary	Self employed	No	No	Yes	Yes	Yes	No	No	No	No	No	Yes	Yes	No	Yes	Yes	No	No	Yes	Yes	No	No	No	No	Yes	Yes	No	No	No	No	Yes	No	No	Yes	No	12
TABORA	Igunga	11	Rural	Government	Boarding and day	Secondary	Co education	16	No	Form 2	Msukuma	Father	Primary	Self employed	No	No	No	Yes	No	No	No	Yes	No	No	No	No	No	Yes	No	No	No	Yes	No	No	No	Yes	No	No	No	No	No	Yes	No	Yes	No	No	No	No	14
DODOMA	Mpwapwa	8	Urban	Non_Government	Boarding only	Secondary	Girls only	16	No	Form 4	MGOGO	Father	Primary	Farmer	No	Yes	Yes	Yes	Yes	No	No	Yes	Yes	No	No	Yes	No	Yes	Yes	No	No	Yes	Yes	No	No	Yes	No	No	No	Yes	No	Yes	No	No	No	No	Yes	No	12
ARUSHA	Karatu	5	Rural	Government	Day school	Primary	Co education	13	No	Standard 7	MNYISANZU	Other	Primary	Self employed	No	Yes	No	No	Yes	No	No	No	Yes	No	No	Yes	No	Yes	Yes	No	No	Yes	No	No	No	Yes	No	No	No	No	Yes	No	Yes	No	No	Yes	No	Yes	12
MARA	Rorya	9	Urban	Non_Government	Boarding only	Secondary	Girls only	15	No	Form 2	MKWAYA	Father	Primary	Self employed	No	Yes	No	No	No	No	No	No	Yes	No	No	No	No	No	No	No	Yes	No	No	No	No	No	No	No	No	No	No	Yes	No	No	No	Yes	No	No	11
SHINYANGA	Msalala	3	Urban	Government	Day school	Primary	Co education	15	No	Standard 7	Msumbwa	Female guardian	Primary	Self employed	No	Yes	Yes	Yes	Yes	No	No	No	No	No	Yes	Yes	Yes	Yes	No	No	No	Yes	No	No	No	No	No	No	Yes	No	Yes	Yes	No	No	No	No	Yes	No	13
MBEYA	Mbeya dist	10	Rural	Government	Boarding and day	Secondary	Co education	14	No	Form 2	Msafwa	Father	Don? Know	Farmer	No	Yes	Yes	Yes	No	No	No	No	No	No	Yes	Yes	No	Yes	No	No	No	No	Yes	No	No	Yes	No	No	No	No	No	Yes	No	No	No	Yes	No	No	12
MARA	Rorya	9	Urban	Non_Government	Boarding only	Secondary	Girls only	18	No	Form 3	MSIMBITI	Father	Primary	Farmer	No	Yes	Yes	Yes	No	No	No	Yes	Yes	No	No	Yes	Yes	Yes	Yes	No	No	Yes	Yes	No	No	Yes	No	No	Yes	No	Yes	Yes	Yes	No	Yes	Yes	Yes	No	15
IRINGA	Mufindi	36	Urban	Government	Boarding and day	Secondary	Co education	15	No	Form 3	MHEHE	Father	Primary	Farmer	No	Yes	No	Yes	No	No	No	Yes	No	No	No	Yes	Yes	Yes	Yes	No	No	Yes	No	No	No	Yes	No	Yes	Yes	No	Yes	Yes	No	Yes	No	Yes	Yes	No	13
KIGOMA	Kibondo	3	Urban	Government	Day school	Primary	Co education	14	No	Standard 6	MUHA	Mother	Secondary	Farmer	No	Yes	Yes	Yes	Yes	No	No	No	No	Yes	Yes	Yes	No	Yes	Yes	No	No	Yes	Yes	No	No	No	No	No	Yes	No	Yes	Yes	Yes	Yes	No	Yes	Yes	No	13
ARUSHA	Karatu	8	Rural	Government	Day school	Primary	Co education	12	Yes visionary disability	Standard 7	mmeru	Other	Secondary	Self employed	No	No	No	Yes	No	No	No	Yes	No	No	No	No	No	Yes	No	No	No	Yes	Yes	Yes	No	Yes	No	No	Yes	No	Yes	Yes	Yes	Yes	No	No	Yes	No	12
ARUSHA	Karatu	4	Urban	Government	Boarding and day	Secondary	Co education	17	No	Form 3	MSUKUMA	Other	Primary	Self employed	No	No	No	Yes	Yes	No	No	No	No	No	No	Yes	Yes	No	Yes	No	No	No	No	No	No	Yes	No	No	Yes	No	No	No	No	No	Yes	No	Yes	No	13
MARA	Rorya	5	Urban	Government	Day school	Secondary	Co education	16	No	Form 3	MSUBA	Father	Secondary	Farmer	No	No	No	No	Yes	No	No	Yes	Yes	No	No	Yes	No	Yes	Yes	No	No	Yes	No	No	No	Yes	No	No	No	No	No	Yes	No	No	No	Yes	Yes	No	12
DAR ES SALAAM	Temeke	8	Rural	Government	Day school	Secondary	Co education	17	No	Form 4	MHEHE	Mother	Some primary	Formal	No	Yes	Yes	Yes	Yes	No	No	No	Yes	No	No	Yes	Yes	Yes	Yes	No	No	Yes	No	No	No	Yes	No	Yes	Yes	No	Yes	Yes	No	No	No	Yes	Yes	No	11
IRINGA	Mufindi	24	Urban	Government	Day school	Primary	Co education	12	Yes other disability	Standard 7	IRINGA	Male guardian	Tertiary	Formal	Yes	No	No	No	No	No	No	No	No	No	Yes	No	No	No	No	Yes	No	No	No	No	No	Yes	No	No	No	Yes	No	No	No	Yes	No	No	No	No	12
ARUSHA	Karatu	4	Urban	Government	Boarding and day	Secondary	Co education	18	No	Form 3	MUIRAQ	Father	None	Farmer	No	No	No	Yes	Yes	No	No	No	No	No	No	Yes	Yes	No	Yes	Yes	No	Yes	No	No	No	Yes	No	No	Yes	No	Yes	Yes	No	No	Yes	No	Yes	No	15
SHINYANGA	Msalala	1	Urban	Government	Day school	Secondary	Co education	15	No	Form 2	msukuma	Father	Primary	Farmer	No	Yes	Yes	Yes	Yes	No	No	No	Yes	No	No	Yes	Yes	Yes	Yes	No	No	Yes	Yes	No	No	Yes	No	No	Yes	Yes	No	Yes	No	Yes	No	No	Yes	No	12
MARA	Rorya	5	Urban	Government	Boarding and day	Secondary	Co education	17	No	Form 3	Mjaluo	Father	Some primary	Farmer	No	Yes	Yes	Yes	Yes	No	No	No	Yes	No	Yes	Yes	No	Yes	Yes	No	No	Yes	Yes	No	Yes	Yes	No	No	Yes	Yes	Yes	Yes	No	Yes	Yes	No	Yes	No	13
ARUSHA	Karatu	5	Rural	Government	Day school	Primary	Co education	12	No	Standard 7	MUIRAQ	Other	Primary	Formal	No	Yes	No	Yes	Yes	No	No	Yes	Yes	No	No	Yes	No	Yes	Yes	No	No	No	No	No	No	Yes	No	No	No	No	Yes	No	No	Yes	No	No	Yes	No	11
ARUSHA	Karatu	11	Rural	Government	Day school	Secondary	Co education	14	No	Form 1	MSAMBAA	Other	Primary	Formal	No	Yes	No	Yes	No	No	No	No	No	No	No	Yes	No	No	Yes	No	No	Yes	No	No	No	No	No	No	Yes	No	No	No	No	No	No	No	Yes	No	11
MARA	Rorya	5	Urban	Government	Boarding and day	Secondary	Co education	13	No	Form 1	Msukuma	Male guardian	Secondary	Self employed	No	No	Yes	Yes	No	No	No	Yes	No	No	Yes	Yes	Yes	Yes	Yes	No	No	Yes	Yes	No	No	No	Yes	No	Yes	Yes	No	No	Yes	Yes	No	Yes	Yes	No	13
DODOMA	Mpwapwa	1	Urban	Government	Day school	Primary	Co education	14	No	Standard 6	MGOGO	Mother	Some primary	Farmer	Yes	No	No	No	No	No	No	No	Yes	No	No	No	Yes	Yes	No	No	No	Yes	No	No	No	Yes	No	No	Yes	No	No	Yes	No	Yes	No	No	No	No	13
DODOMA	Mpwapwa	9	Rural	Government	Day school	Primary	Co education	13	No	Standard 7	MMERU	Other	Don? Know	Farmer	No	Yes	Yes	Yes	Yes	No	No	No	No	No	Yes	Yes	No	Yes	Yes	No	No	Yes	Yes	Yes	No	Yes	No	No	Yes	Yes	Yes	Yes	Yes	No	No	No	Yes	No	12
ARUSHA	Karatu	12	Urban	Government	Day school	Secondary	Co education	15	No	Form 2	MRANGI	Other	Primary	Farmer	No	Yes	Yes	Yes	Yes	No	No	Yes	Yes	No	No	Yes	No	Yes	Yes	No	No	No	Yes	No	No	Yes	No	No	Yes	No	Yes	No	Yes	No	No	Yes	No	No	12
ARUSHA	Karatu	12	Urban	Government	Day school	Secondary	Co education	16	No	Form 3	MUIRAQ	Father	Primary	Self employed	No	No	Yes	Yes	Yes	No	No	Yes	No	No	No	Yes	No	Yes	No	No	No	Yes	No	No	No	Yes	No	No	Yes	No	Yes	No	No	No	No	Yes	Yes	No	13
MARA	Rorya	1	Urban	Government	Day school	Primary	Co education	10	No	Standard 5		Female guardian	Some primary	Farmer	No	No	No	No	Yes	No	No	Yes	No	No	No	No	No	No	No	Yes	Yes	No	No	No	No	No	Yes	No	No	No	No	No	No	No	No	No	Yes	No	10
KIGOMA	Kibondo	9	Urban	Government	Day school	Primary	Co education	13	No	Standard 7	mha	Father	Primary	Farmer	No	Yes	No	Yes	Yes	No	No	No	No	No	Yes	Yes	Yes	No	Yes	No	No	Yes	No	No	No	Yes	No	No	Yes	No	Yes	No	No	Yes	No	No	Yes	No	13
SHINYANGA	Msalala	8	Urban	Government	Day school	Secondary	Co education	15	No	Form 2	Msukuma	Female guardian	Secondary	Farmer	No	Yes	No	Yes	Yes	No	No	No	Yes	No	Yes	Yes	Yes	No	Yes	No	No	Yes	Yes	No	No	Yes	No	No	Yes	No	Yes	No	No	Yes	No	No	Yes	No	12
KAGERA	Muleba	6	Urban	Non_Government	Boarding and day	Secondary	Co education	15	No	Form 1	MHAYA	Father	Primary	Farmer	No	Yes	No	Yes	Yes	No	No	No	Yes	No	No	Yes	Yes	Yes	No	No	No	Yes	Yes	No	No	Yes	No	No	No	No	No	Yes	No	Yes	Yes	No	Yes	No	12
DODOMA	Mpwapwa	10	Rural	Government	Day school	Primary	Co education	15	No	Standard 7	MSUKUMA	Mother	Primary	Self employed	No	No	No	Yes	Yes	No	No	No	Yes	No	No	Yes	No	Yes	Yes	No	No	No	Yes	No	No	Yes	No	No	No	No	Yes	Yes	Yes	No	No	No	No	No	15
MARA	Rorya	13	Urban	Government	Day school	Secondary	Co education	16	No	Form 2	MJALUO	Mother	Primary	Farmer	No	Yes	Yes	Yes	Yes	Yes	No	No	No	No	Yes	Yes	No	Yes	Yes	No	No	Yes	Yes	No	No	Yes	Yes	No	Yes	Yes	No	Yes	No	No	Yes	No	Yes	No	11
SHINYANGA	Msalala	1	Urban	Government	Day school	Secondary	Co education	15	No	Form 2	msukuma	Father	Secondary	Farmer	No	Yes	No	Yes	No	No	No	Yes	No	No	No	Yes	No	Yes	Yes	No	No	Yes	Yes	No	No	Yes	No	No	Yes	No	Yes	No	No	Yes	No	Yes	No	No	14
ARUSHA	Karatu	6	Urban	Government	Day school	Primary	Co education	14	No	Standard 6	MUIRAQ	Other	Don? Know	Don? Know	No	No	No	No	No	No	Yes	No	No	Yes	Yes	No	No	No	Yes	No	No	No	Yes	No	No	No	No	Yes	No	No	No	No	No	Yes	No	No	No	Yes	12
MBEYA	Mbeya dist	7	Rural	Non_Government	Boarding only	Secondary	Co education	14	No	Form 1	Safwa	Father	Tertiary	Formal	No	No	No	Yes	No	No	No	No	No	No	No	Yes	No	Yes	No	No	No	Yes	No	No	No	No	No	No	No	No	No	Yes	No	Yes	No	No	No	No	12
TABORA	Igunga	11	Rural	Government	Boarding and day	Secondary	Co education	18	No	Form 4	Msukuma	Father	Secondary	Farmer	No	Yes	Yes	Yes	Yes	No	No	No	No	No	No	Yes	No	Yes	No	No	No	Yes	No	No	No	Yes	No	No	Yes	No	No	No	No	Yes	No	No	No	No	13
MARA	Rorya	4	Urban	Government	Day school	Secondary	Co education	14	No	Standard 5	MJALUO	Female guardian	Tertiary	Retired officer	No	Yes	No	Yes	No	No	No	No	No	No	Yes	Yes	Yes	Yes	Yes	No	No	Yes	Yes	No	No	Yes	No	No	Yes	Yes	Yes	No	No	Yes	No	Yes	No	No	14
MARA	Rorya	2	Rural	Government	Boarding and day	Secondary	Co education	17	No	Form 4	MJALUO	Other	Tertiary	Formal	No	No	Yes	Yes	No	No	No	No	Yes	No	Yes	Yes	No	Yes	Yes	No	No	Yes	Yes	No	No	Yes	No	No	Yes	Yes	Yes	Yes	No	No	No	No	Yes	No	11
SHINYANGA	Msalala	8	Urban	Government	Day school	Secondary	Co education	15	No	Form 2	Msukuma	Mother	Primary	Formal	No	Yes	No	Yes	No	No	No	Yes	No	No	No	Yes	No	No	Yes	No	No	Yes	No	No	No	Yes	No	No	Yes	No	No	No	No	No	No	Yes	No	No	13
IRINGA	Mufindi	26	Urban	Government	Day school	Primary	Co education	15	No	Standard 7	MKINGA	Mother	Secondary	Farmer	No	No	No	Yes	No	No	No	Yes	No	No	No	No	No	Yes	No	No	No	Yes	No	No	No	Yes	No	No	Yes	No	Yes	No	Yes	Yes	No	No	No	No	13
MARA	Rorya	13	Rural	Non_Government	Boarding and day	Secondary	Co education	16	No	Form 3	MSUKUMA	Father	Secondary	Formal	No	Yes	No	No	No	No	No	Yes	No	No	No	No	No	Yes	No	No	No	Yes	No	No	No	No	Yes	No	No	No	No	No	No	No	No	Yes	No	No	10
MARA	Rorya	6	Rural	Non_Government	Day school	Primary	Co education	16	No	Standard 7	MJALUO	Father	Primary	Farmer	No	Yes	Yes	No	Yes	No	No	Yes	No	No	No	Yes	No	Yes	Yes	No	No	Yes	No	No	No	Yes	No	No	Yes	No	Yes	No	No	Yes	No	No	No	No	13
KILIMANJARO	Moshi	1	Rural	Government	Day school	Secondary	Co education	16	No	Form 4	MPARE	Father	Secondary	Formal	No	Yes	Yes	Yes	Yes	No	No	No	No	No	Yes	No	No	Yes	Yes	No	No	No	Yes	Yes	No	Yes	No	No	Yes	Yes	Yes	No	No	No	No	No	Yes	No	15
ARUSHA	Karatu	4	Urban	Government	Boarding and day	Secondary	Co education	15	No	Form 1	MMANG'ATI	Other	Primary	Farmer	No	No	No	Yes	Yes	No	No	No	No	No	No	Yes	Yes	No	Yes	No	No	No	No	No	No	Yes	No	No	Yes	No	Yes	Yes	No	No	Yes	No	Yes	No	14
KIGOMA	Kibondo	4	Rural	Government	Day school	Primary	Co education	14	No	Standard 7	mha	Father	Primary	Farmer	No	Yes	No	Yes	No	No	No	No	Yes	No	Yes	Yes	No	Yes	Yes	No	No	Yes	Yes	No	No	Yes	No	No	No	Yes	Yes	Yes	No	Yes	No	Yes	No	No	13
MBEYA	Mbeya dist	7	Rural	Non_Government	Boarding only	Secondary	Co education	14	No	Form 1	Mpare	Mother	Tertiary	Formal	No	No	No	No	Yes	No	No	No	No	No	No	Yes	No	Yes	No	No	No	No	No	No	No	Yes	No	No	Yes	No	No	No	No	No	No	No	Yes	No	13
MTWARA	Tandahimba	10	Urban	Government	Day school	Secondary	Co education	17	No	Form 4	Mmakonde	Father	Primary	Farmer	No	Yes	No	Yes	Yes	No	No	No	No	No	Yes	Yes	No	Yes	Yes	No	No	Yes	No	No	No	Yes	No	No	Yes	No	Yes	Yes	No	Yes	No	No	No	No	14
SHINYANGA	Msalala	8	Urban	Government	Day school	Secondary	Co education	17	No	Form 2	Msukuma	Father	Primary	Farmer	No	Yes	Yes	Yes	Yes	No	No	No	Yes	No	Yes	Yes	Yes	Yes	Yes	No	No	Yes	Yes	No	No	Yes	No	No	Yes	No	Yes	No	No	No	Yes	No	Yes	No	13
MARA	Rorya	6	Rural	Non_Government	Boarding only	Primary	Co education	15	No	Standard 6	MJALUO	Father	Primary	Farmer	No	Yes	Yes	No	Yes	No	No	No	Yes	No	Yes	Yes	No	No	Yes	No	No	Yes	Yes	No	No	Yes	No	No	Yes	No	Yes	Yes	No	Yes	No	Yes	Yes	No	13
ARUSHA	Karatu	4	Urban	Government	Boarding and day	Secondary	Co education	15	No	Form 1	MUIRAQ	Other	Secondary	Farmer	No	Yes	No	Yes	No	No	No	Yes	Yes	No	No	Yes	No	No	No	Yes	No	Yes	Yes	No	No	Yes	No	No	Yes	Yes	Yes	No	No	No	No	No	Yes	No	14
SHINYANGA	Msalala	5	Urban	Non_Government	Day school	Primary	Co education	13	No	Standard 7	Msukuma	Father	Don? Know	Farmer	No	No	Yes	Yes	Yes	No	No	Yes	Yes	No	Yes	Yes	Yes	Yes	Yes	No	No	Yes	Yes	Yes	No	Yes	No	No	Yes	Yes	Yes	Yes	No	Yes	No	Yes	Yes	No	13
MARA	Rorya	12	Urban	Non_Government	Boarding and day	Primary	Co education	14	No	Standard 7	MSUKUMA	Father	Don? Know	Farmer	No	Yes	No	No	Yes	No	No	Yes	No	No	No	Yes	No	Yes	Yes	No	No	Yes	No	No	No	Yes	No	No	No	No	Yes	No	No	No	No	Yes	Yes	No	13
DODOMA	Mpwapwa	9	Rural	Government	Day school	Primary	Co education	13	No	Standard 7	MSUKUMA	Other	Secondary	Self employed	No	Yes	No	Yes	No	No	No	No	Yes	No	No	Yes	No	Yes	Yes	No	No	No	No	Yes	No	Yes	No	No	Yes	No	Yes	No	Yes	No	No	No	Yes	No	11
MARA	Rorya	5	Urban	Government	Boarding and day	Secondary	Co education	14	No	Form 2	Mjaluo	Father	Tertiary	Formal	No	Yes	Yes	Yes	Yes	No	No	Yes	No	No	Yes	Yes	No	Yes	Yes	No	No	Yes	Yes	No	No	Yes	No	No	Yes	No	Yes	Yes	No	No	No	Yes	No	No	13
ARUSHA	Karatu	5	Urban	Government	Day school	Secondary	Co education	16	No	Form 4	MUIRAQ	Other	Don? Know	Farmer	No	No	No	Yes	Yes	No	No	Yes	No	No	Yes	Yes	No	Yes	Yes	No	No	Yes	Yes	No	No	No	No	No	Yes	No	Yes	Yes	No	No	No	No	Yes	No	12
ARUSHA	Karatu	4	Urban	Government	Boarding and day	Secondary	Co education	15	No	Form 2	MUIRAQ	Other	Secondary	Farmer	No	Yes	No	Yes	No	No	No	No	No	No	No	Yes	Yes	No	Yes	No	No	Yes	No	No	No	Yes	No	Yes	No	Yes	No	No	No	No	No	No	Yes	No	12
MBEYA	Mbeya dist	8	Urban	Government	Boarding and day	Primary	Co education	14	No	Standard 5	ISANGATI	Mother	Primary	Farmer	No	No	No	No	No	No	Yes	Yes	No	No	Yes	No	Yes	Yes	No	Yes	No	Yes	Yes	No	No	Yes	No	Yes	Yes	No	No	Yes	No	Yes	No	Yes	No	No	11
DAR ES SALAAM	Temeke	8	Rural	Government	Day school	Secondary	Co education	13	No	Form 2		Mother	Tertiary	Formal	No	No	No	No	Yes	No	No	No	No	No	No	Yes	No	Yes	No	No	No	Yes	No	No	No	No	No	No	Yes	No	No	No	No	No	No	No	Yes	No	10
TANGA	Lushoto	4	Rural	Non_Government	Boarding and day	Primary	Co education	13	No	Standard 7	mmatumbi	Father	Primary	Formal	No	Yes	Yes	Yes	Yes	No	No	Yes	Yes	No	Yes	Yes	Yes	No	Yes	No	No	Yes	Yes	No	No	Yes	No	No	Yes	No	Yes	Yes	No	Yes	No	No	Yes	No	12
MBEYA	Mbeya dist	12	Rural	Government	Day school	Secondary	Co education	15	No	Form 3	Mnyakyusa	Mother	Primary	Self employed	No	No	No	Yes	No	No	No	Yes	Yes	No	No	No	No	Yes	Yes	No	No	Yes	No	No	No	Yes	No	No	Yes	No	Yes	No	Yes	No	Yes	Yes	No	No	12
KILIMANJARO	Moshi	1	Rural	Government	Day school	Secondary	Co education	17	No	Form 4	MPARE	Father	Primary	Farmer	No	No	Yes	Yes	Yes	No	No	No	Yes	No	No	Yes	No	Yes	Yes	No	No	Yes	Yes	No	No	Yes	No	No	Yes	Yes	Yes	Yes	No	No	Yes	No	Yes	No	13
MARA	Rorya	11	Urban	Government	Boarding and day	Secondary	Co education	16	No	Form 3	MJALUO	Mother	Primary	Farmer	No	Yes	Yes	Yes	Yes	No	No	No	Yes	No	Yes	Yes	Yes	Yes	Yes	No	No	Yes	Yes	No	No	Yes	No	No	Yes	No	Yes	No	Yes	Yes	No	No	Yes	No	13
KIGOMA	Kibondo	6	Rural	Government	Day school	Primary	Co education	16	No	Standard 7	mha	Other	Tertiary	Retired officer	No	Yes	Yes	Yes	No	No	No	Yes	Yes	No	No	Yes	Yes	Yes	Yes	No	Yes	Yes	No	No	No	Yes	Yes	Yes	Yes	No	No	Yes	Yes	Yes	No	No	Yes	No	15
DODOMA	Mpwapwa	5	Urban	Government	Boarding and day	Secondary	Co education	14	No	Form 2	MHEHE	Mother	Primary	Farmer	No	Yes	Yes	Yes	Yes	No	No	Yes	No	No	No	Yes	Yes	Yes	Yes	No	No	Yes	Yes	Yes	No	Yes	No	No	No	Yes	Yes	Yes	No	No	No	Yes	Yes	No	12
MARA	Rorya	5	Urban	Government	Boarding and day	Secondary	Co education	16	No	Form 3	Mjaluo	Father	Tertiary	Formal	No	Yes	No	Yes	Yes	No	No	No	No	Yes	Yes	No	No	No	Yes	No	Yes	Yes	No	No	No	Yes	No	No	Yes	Yes	No	Yes	No	Yes	No	Yes	Yes	No	13
RUVUMA	Namtumbo	4	Urban	Government	Day school	Secondary	Co education	14	No	Form 3	mnyasa	Father	Secondary	Formal	No	Yes	No	No	Yes	No	No	Yes	No	No	No	Yes	Yes	Yes	Yes	No	No	Yes	No	No	No	Yes	No	No	Yes	No	Yes	No	No	Yes	No	No	No	No	13
ARUSHA	Karatu	6	Urban	Government	Day school	Primary	Co education	12	No	Standard 6	MUIRAQ	Other	Primary	Self employed	No	No	No	No	No	No	Yes	No	No	No	Yes	No	No	Yes	No	No	No	No	Yes	No	No	No	No	No	No	No	Yes	No	Yes	No	No	No	No	No	12
DODOMA	Mpwapwa	9	Rural	Government	Day school	Secondary	Co education	15	No	Form 1	MDIGO	Female guardian	Don? Know	Self employed	No	Yes	Yes	Yes	Yes	No	No	No	Yes	No	Yes	Yes	No	No	Yes	No	No	Yes	Yes	No	No	Yes	No	Yes	No	Yes	No	Yes	No	Yes	Yes	No	No	No	12
ARUSHA	Karatu	3	Rural	Government	Day school	Primary	Co education	16	No	Standard 7	MMASAI	Other	Primary	Farmer	No	No	No	No	No	No	Yes	No	Yes	No	Yes	No	No	Yes	Yes	No	No	Yes	No	No	No	Yes	Yes	No	Yes	No	Yes	Yes	No	No	Yes	No	No	No	14
KILIMANJARO	Moshi	20	Rural	Non_Government	Day school	Secondary	Co education	17	No	Form 4	MCHAGA	Father	Secondary	Farmer	No	No	No	Yes	Yes	No	No	No	Yes	No	Yes	No	No	No	Yes	No	No	Yes	No	No	No	No	No	No	No	No	No	Yes	No	No	No	No	Yes	No	12
MARA	Rorya	10	Urban	Non_Government	Day school	Secondary	Co education	16	No	Form 3	MKURYA	Father	Primary	Farmer	No	Yes	No	Yes	No	No	No	No	No	No	No	Yes	No	Yes	No	No	No	Yes	No	No	No	No	No	No	Yes	No	Yes	Yes	No	Yes	No	No	No	Yes	15
SHINYANGA	Msalala	8	Urban	Government	Day school	Secondary	Co education	13	No	Form 2	Msumbwa	Father	Tertiary	Self employed	No	Yes	No	Yes	Yes	No	No	No	Yes	No	Yes	Yes	Yes	No	Yes	No	No	Yes	Yes	No	No	Yes	No	No	Yes	No	Yes	No	No	Yes	No	No	Yes	No	11
ARUSHA	Karatu	4	Urban	Government	Boarding and day	Secondary	Co education	17	No	Form 4	MUIRAQ	Mother	Primary	Farmer	No	Yes	No	Yes	No	No	No	No	No	No	No	Yes	No	Yes	No	No	No	Yes	No	No	No	No	No	No	Yes	No	No	No	No	Yes	No	No	No	No	11
MBEYA	Mbeya dist	14	Urban	Non_Government	Boarding and day	Secondary	Co education	18	No	Form 2	MBUNGU	Father	Primary	Farmer	No	No	No	Yes	Yes	No	No	No	No	No	No	Yes	No	No	Yes	No	No	Yes	Yes	No	No	Yes	Yes	No	No	Yes	No	Yes	Yes	No	No	Yes	No	No	13
DAR ES SALAAM	Temeke	8	Rural	Government	Day school	Secondary	Co education	14	No	Form 2	MLUYA	Father	Secondary	Formal	No	Yes	No	Yes	Yes	No	No	Yes	Yes	Yes	Yes	Yes	Yes	Yes	Yes	No	No	Yes	No	No	No	Yes	No	No	Yes	No	No	No	Yes	No	No	No	Yes	No	10
KIGOMA	Kibondo	4	Rural	Government	Day school	Primary	Co education	15	No	Standard 7	mha	Mother	Primary	Farmer	No	Yes	No	Yes	Yes	No	No	No	No	No	No	No	Yes	Yes	No	No	No	Yes	Yes	No	No	No	No	Yes	Yes	No	No	No	No	No	No	No	Yes	No	12
MARA	Rorya	9	Urban	Non_Government	Boarding only	Secondary	Girls only	15	No	Form 1	MKURYA	Father	Don? Know	Formal	No	No	No	Yes	Yes	No	No	No	Yes	No	No	Yes	Yes	No	Yes	No	No	Yes	Yes	No	No	No	No	No	Yes	No	No	Yes	No	No	No	No	Yes	No	13
RUVUMA	Namtumbo	4	Urban	Government	Day school	Secondary	Co education	15	No	Form 1	mnindi	Mother	Primary	Self employed	Yes	No	No	No	No	Yes	Yes	No	Yes	No	No	Yes	Yes	No	Yes	No	No	Yes	Yes	No	No	Yes	No	No	Yes	Yes	Yes	Yes	No	Yes	No	No	No	No	15
MARA	Rorya	6	Rural	Government	Day school	Secondary	Co education	15	No	Form 3	MJALUO	Father	Secondary	Farmer	No	No	No	Yes	No	No	No	No	No	No	No	No	Yes	No	Yes	No	No	Yes	No	No	No	No	No	No	Yes	No	No	No	No	No	No	No	Yes	No	12
MBEYA	Mbeya dist	7	Rural	Non_Government	Boarding only	Secondary	Co education	17	No	Form 4	Mkinga	Father	Tertiary	Self employed	No	Yes	Yes	Yes	Yes	No	No	No	No	No	No	Yes	Yes	Yes	No	No	No	Yes	Yes	No	No	Yes	No	No	Yes	No	Yes	Yes	No	No	No	No	Yes	No	13
ARUSHA	Karatu	8	Rural	Government	Day school	Primary	Co education	16	No	Standard 7	MUIRAQ	Mother	Primary	Farmer	No	No	Yes	No	Yes	Yes	No	No	No	No	No	Yes	Yes	No	No	Yes	No	Yes	No	Yes	No	Yes	No	No	Yes	No	Yes	Yes	Yes	No	Yes	No	No	No	14
MARA	Rorya	1	Urban	Government	Day school	Primary	Co education	13	No	Standard 7	MJALUO	Father	Primary	Formal	No	No	No	Yes	No	No	No	Yes	No	No	No	No	No	Yes	No	No	No	Yes	No	No	No	No	No	No	Yes	No	No	Yes	No	Yes	No	No	No	No	13
MARA	Rorya	5	Urban	Government	Boarding and day	Secondary	Co education	17	No	Form 4	Mjaluo	Father	Primary	Farmer	No	Yes	No	Yes	No	No	No	No	Yes	No	Yes	Yes	No	Yes	Yes	No	No	Yes	No	No	No	No	No	No	Yes	No	No	Yes	Yes	Yes	No	No	Yes	No	16
TANGA	Lushoto	10	Rural	Non_Government	Boarding only	Secondary	Girls only	14	No	Form 3	MHEHE	Father	Secondary	Farmer	No	Yes	Yes	Yes	Yes	No	No	No	Yes	No	No	Yes	Yes	No	No	Yes	No	No	Yes	Yes	No	No	No	No	No	No	No	Yes	No	No	No	No	Yes	No	10
RUVUMA	Namtumbo	4	Urban	Government	Day school	Secondary	Co education	15	No	Form 3	mndendeule	Mother	Primary	Farmer	No	No	Yes	Yes	Yes	No	No	No	Yes	No	No	Yes	No	Yes	Yes	No	No	No	No	No	No	Yes	No	No	Yes	No	No	No	No	Yes	No	Yes	No	No	14
RUVUMA	Namtumbo	4	Urban	Government	Day school	Secondary	Co education	14	No	Form 1	mngoni	Father	Secondary	Farmer	No	Yes	Yes	Yes	Yes	No	No	Yes	No	Yes	Yes	No	No	Yes	Yes	No	No	No	Yes	No	No	Yes	No	No	Yes	Yes	Yes	Yes	No	Yes	No	Yes	No	No	14
IRINGA	Mufindi	33	Urban	Non_Government	Boarding only	Secondary	Co education	15	No	Form 3	Mhehe	Father	Secondary	Farmer	No	Yes	Yes	Yes	No	No	No	No	No	No	No	Yes	Yes	No	Yes	No	No	Yes	Yes	No	No	Yes	No	No	Yes	No	Yes	No	No	No	No	Yes	No	No	10
ARUSHA	Karatu	9	Urban	Government	Day school	Primary	Co education	14	No	Standard 7	MUIRAQ	Other	Secondary	Farmer	No	Yes	No	Yes	No	No	No	No	No	No	Yes	Yes	No	No	Yes	Yes	Yes	No	No	No	No	Yes	No	No	Yes	No	Yes	No	Yes	Yes	No	Yes	No	No	13
TANGA	Lushoto	4	Rural	Government	Boarding and day	Secondary	Co education	20	No	Form 4	MCHAGA	Mother	Tertiary	Retired officer	No	No	Yes	Yes	Yes	No	No	No	No	No	Yes	Yes	No	Yes	Yes	No	No	Yes	Yes	No	No	Yes	No	No	Yes	No	Yes	No	No	Yes	No	Yes	Yes	No	15
MARA	Rorya	13	Urban	Government	Day school	Secondary	Co education	15	No	Form 3	MJALUO	Father	Primary	Farmer	No	No	Yes	Yes	Yes	No	No	Yes	No	No	Yes	Yes	Yes	No	Yes	No	No	No	Yes	No	No	Yes	No	Yes	Yes	No	Yes	Yes	Yes	No	No	Yes	Yes	No	13
TANGA	Lushoto	1	Urban	Non_Government	Boarding only	Secondary	Girls only	13	No	Form 1	mchaga	Mother	Tertiary	Self employed	No	No	No	Yes	No	No	No	No	No	No	Yes	Yes	No	No	Yes	No	No	Yes	No	Yes	No	No	No	No	Yes	No	No	Yes	No	No	No	Yes	Yes	No	12
TABORA	Igunga	11	Rural	Government	Day school	Secondary	Co education	17	No	Form 4	Mnyiramba	Father	Secondary	Farmer	No	No	No	Yes	Yes	No	No	No	No	No	Yes	Yes	Yes	Yes	Yes	No	No	Yes	Yes	No	No	Yes	No	Yes	Yes	No	Yes	No	No	Yes	No	No	Yes	No	12
KILIMANJARO	Moshi	5	Urban	Government	Day school	Primary	Co education	15	No	Standard 7	mgogo	Mother	Primary	Formal	No	No	Yes	Yes	Yes	No	No	No	Yes	No	No	Yes	Yes	Yes	Yes	No	No	Yes	No	No	No	Yes	No	No	Yes	Yes	Yes	No	Yes	Yes	No	No	No	No	14
RUVUMA	Namtumbo	4	Urban	Government	Day school	Secondary	Co education	15	No	Form 3	mndendeule	Father	Primary	Farmer	No	Yes	No	No	Yes	No	No	No	No	Yes	No	No	No	No	Yes	No	No	No	No	No	No	Yes	No	No	Yes	No	No	No	No	Yes	No	No	No	No	15
ARUSHA	Karatu	4	Urban	Government	Boarding and day	Secondary	Co education	15	No	Form 2	MUIRAQ	Other	Tertiary	Retired officer	No	No	Yes	No	Yes	No	No	No	No	No	Yes	Yes	No	Yes	Yes	Yes	No	Yes	No	No	No	Yes	No	Yes	Yes	No	Yes	Yes	Yes	Yes	No	No	No	No	14
TANGA	Lushoto	10	Urban	Government	Boarding and day	Secondary	Co education	18	No	Form 4	MSAMBAA	Father	Primary	Farmer	No	Yes	Yes	No	Yes	No	No	Yes	Yes	Yes	No	Yes	No	Yes	No	No	No	Yes	No	No	No	No	No	Yes	Yes	No	No	No	No	Yes	No	No	No	No	12
MARA	Rorya	13	Rural	Non_Government	Boarding and day	Secondary	Co education	18	No	Form 3	mjaluo	Father	Primary	Formal	No	No	Yes	Yes	Yes	No	No	Yes	Yes	No	No	No	Yes	Yes	Yes	No	No	Yes	Yes	No	No	Yes	No	No	No	No	Yes	No	Yes	No	No	Yes	No	Yes	13
KIGOMA	Kibondo	9	Urban	Government	Day school	Primary	Co education	14	No	Standard 7	mha	Father	Primary	Farmer	No	Yes	No	Yes	Yes	No	No	No	No	No	Yes	Yes	Yes	Yes	Yes	No	No	Yes	No	No	No	Yes	No	No	Yes	No	Yes	No	No	Yes	No	No	Yes	No	13
DODOMA	Mpwapwa	8	Urban	Non_Government	Boarding only	Secondary	Girls only	17	No	Form 4	MPARE	Other	Secondary	Formal	No	No	No	No	Yes	No	No	No	No	No	No	Yes	No	Yes	No	No	No	Yes	Yes	No	No	No	No	No	Yes	No	No	No	No	Yes	No	No	No	No	13
ARUSHA	Karatu	5	Rural	Government	Boarding and day	Secondary	Co education	14	No	Form 2	MUIRAQ	Other	Secondary	Farmer	No	No	No	Yes	No	No	No	No	No	No	No	No	Yes	No	Yes	No	No	Yes	Yes	No	No	No	No	Yes	Yes	No	No	No	No	No	No	No	Yes	No	13
DODOMA	Mpwapwa	8	Urban	Non_Government	Boarding only	Secondary	Girls only	16	No	Form 4	MGOGO	Other	Tertiary	Formal	No	Yes	No	No	No	No	No	No	No	No	No	Yes	No	Yes	No	No	No	Yes	No	No	No	No	No	Yes	No	No	No	Yes	No	Yes	No	No	No	No	12
RUVUMA	Namtumbo	4	Urban	Government	Day school	Secondary	Co education	15	No	Form 3	mndendeule	Father	Primary	Farmer	No	No	No	No	Yes	No	No	No	Yes	No	No	No	No	Yes	No	Yes	No	No	No	No	No	Yes	No	No	Yes	No	No	No	No	Yes	No	No	No	No	14
RUVUMA	Namtumbo	1	Urban	Non_Government	Boarding only	Secondary	Girls only	15	No	Form 3	Mjaluo	Mother	Tertiary	Formal	No	Yes	No	Yes	No	No	No	No	No	No	No	Yes	No	Yes	Yes	No	No	Yes	Yes	No	No	No	No	No	No	No	No	Yes	No	No	No	Yes	Yes	No	14
ARUSHA	Karatu	4	Urban	Government	Boarding and day	Secondary	Co education	16	No	Form 2	MUIRAQ	Other	Primary	Farmer	No	Yes	No	Yes	No	No	No	No	No	No	No	Yes	No	Yes	No	No	No	Yes	No	No	No	Yes	No	No	No	No	No	Yes	No	No	No	No	Yes	No	13
IRINGA	Mufindi	33	Urban	Government	Boarding and day	Secondary	Co education	16	No	Form 3	Mhehe	Father	Primary	Farmer	No	Yes	Yes	Yes	Yes	No	No	No	Yes	No	No	Yes	Yes	Yes	Yes	No	No	No	No	No	No	Yes	No	Yes	Yes	No	Yes	Yes	No	Yes	No	No	Yes	No	14
DODOMA	Mpwapwa	5	Urban	Government	Boarding and day	Secondary	Co education	16	No	Form 4	MGOGO	Other	Primary	Farmer	No	Yes	No	Yes	No	No	No	No	No	No	No	Yes	No	Yes	No	No	No	Yes	No	No	No	No	No	No	No	Yes	No	No	No	Yes	No	No	No	No	16
SHINYANGA	Msalala	7	Urban	Non_Government	Day school	Secondary	Co education	20	No	Form 3	Msukuma	Father	Tertiary	Formal	No	No	No	Yes	No	No	No	No	No	No	Yes	No	No	Yes	No	No	No	Yes	No	No	No	No	No	No	No	No	No	Yes	Yes	Yes	No	No	No	No	16
IRINGA	Mufindi	32	Urban	Government	Boarding and day	Secondary	Co education	16	No	Form 4	Mhehe	Father	Primary	Farmer	No	Yes	No	Yes	No	No	No	No	No	No	Yes	Yes	No	No	Yes	No	No	Yes	No	No	No	Yes	No	Yes	No	No	Yes	No	No	No	No	No	Yes	No	15
ARUSHA	Karatu	11	Rural	Government	Day school	Secondary	Co education	18	No	Form 4	MU IRAQ	Other	Primary	Self employed	No	Yes	No	Yes	No	No	No	No	No	No	Yes	Yes	Yes	No	Yes	No	No	Yes	Yes	No	No	Yes	No	Yes	Yes	Yes	Yes	Yes	No	Yes	No	No	Yes	No	14
MARA	Rorya	11	Urban	Government	Boarding and day	Secondary	Co education	18	No	Form 4	MJALUO	Mother	Don? Know	Farmer	No	No	No	No	Yes	No	No	Yes	Yes	No	Yes	Yes	No	Yes	Yes	No	No	Yes	Yes	No	No	Yes	Yes	Yes	Yes	Yes	Yes	Yes	Yes	Yes	Yes	No	No	No	13
IRINGA	Mufindi	36	Urban	Government	Boarding and day	Secondary	Co education	16	No	Form 3	MBENA	Mother	Primary	Farmer	No	Yes	No	Yes	Yes	No	No	No	No	No	Yes	Yes	No	Yes	Yes	No	No	Yes	No	No	No	Yes	No	Yes	No	No	Yes	No	No	No	Yes	No	Yes	No	12
IRINGA	Mufindi	30	Urban	Government	Boarding and day	Secondary	Co education	15	No	Form 4	MHEHE	Father	Tertiary	Formal	No	No	No	Yes	No	No	No	No	No	No	No	Yes	No	No	Yes	No	No	No	Yes	No	No	No	No	No	No	Yes	No	No	No	Yes	No	No	No	No	13
DODOMA	Mpwapwa	9	Rural	Government	Day school	Primary	Co education	13	No	Standard 7	MHEHE	Father	Some primary	Farmer	No	Yes	Yes	Yes	Yes	No	No	Yes	Yes	No	No	Yes	Yes	Yes	Yes	No	Yes	Yes	Yes	Yes	No	Yes	No	No	Yes	Yes	Yes	Yes	No	Yes	Yes	Yes	No	No	13
DODOMA	Mpwapwa	8	Urban	Non_Government	Boarding only	Secondary	Girls only	16	No	Form 4	MGOGO	Mother	Tertiary	Formal	No	No	No	No	Yes	No	No	No	Yes	No	No	Yes	No	No	Yes	No	No	Yes	No	No	No	No	No	No	No	Yes	No	Yes	No	No	No	No	Yes	No	11
TANGA	Lushoto	10	Rural	Non_Government	Boarding only	Secondary	Girls only	15	No	Form 4	MLUGURU	Mother	Don? Know	Formal	No	No	No	Yes	Yes	No	No	No	No	No	No	Yes	No	No	Yes	No	No	Yes	No	Yes	No	Yes	No	No	No	No	Yes	Yes	No	No	No	No	Yes	No	9
MARA	Rorya	9	Urban	Non_Government	Boarding only	Secondary	Girls only	14	No	Form 2	MJALUO	Father	Tertiary	Self employed	No	No	No	No	Yes	No	No	No	No	No	No	Yes	Yes	No	Yes	No	No	Yes	Yes	No	No	No	No	No	Yes	No	Yes	Yes	No	No	Yes	Yes	No	No	14
SHINYANGA	Msalala	4	Urban	Government	Boarding and day	Secondary	Co education	16	No	Form 2	Msukuma	Mother	Primary	Farmer	No	Yes	Yes	Yes	No	No	No	Yes	Yes	No	No	Yes	Yes	Yes	No	No	No	Yes	Yes	No	No	No	No	No	No	Yes	Yes	Yes	No	Yes	Yes	No	Yes	No	13
TANGA	Lushoto	1	Urban	Non_Government	Boarding only	Secondary	Girls only	17	No	Form 4	mpare	Mother	Tertiary	Self employed	No	No	No	Yes	Yes	No	No	No	No	No	No	Yes	No	Yes	Yes	Yes	No	No	Yes	No	No	No	Yes	No	No	Yes	No	Yes	No	No	No	Yes	Yes	No	11
MARA	Rorya	13	Urban	Government	Day school	Secondary	Co education	14	No	Form 2	MJALUO	Father	Primary	Farmer	No	No	Yes	No	No	No	No	Yes	No	No	No	No	Yes	Yes	Yes	No	No	Yes	No	No	No	Yes	No	Yes	Yes	No	No	No	No	No	No	No	Yes	No	12
DODOMA	Mpwapwa	9	Rural	Government	Day school	Primary	Co education	13	Yes visionary disability	Standard 7	MPARE	Other	Don? Know	Retired officer	No	Yes	Yes	Yes	Yes	No	No	No	No	No	Yes	Yes	No	Yes	Yes	No	No	Yes	Yes	Yes	No	Yes	No	No	Yes	Yes	Yes	Yes	Yes	No	No	No	Yes	No	12
SHINYANGA	Msalala	7	Urban	Government	Boarding and day	Secondary	Co education	16	No	Form 4	msukuma	Father	Primary	Farmer	No	Yes	No	Yes	No	No	No	No	No	No	No	Yes	No	Yes	No	No	No	No	No	No	No	Yes	No	No	Yes	No	Yes	Yes	No	Yes	No	No	Yes	No	15
SHINYANGA	Msalala	1	Urban	Government	Day school	Secondary	Co education	15	No	Form 2	msukuma	Father	Tertiary	Formal	No	No	Yes	No	Yes	No	No	Yes	No	No	No	Yes	Yes	Yes	No	No	No	Yes	No	No	No	Yes	No	No	Yes	No	Yes	Yes	No	Yes	No	No	Yes	No	13
KILIMANJARO	Moshi	10	Urban	Non_Government	Boarding and day	Primary	Co education	14	No	Standard 7	MCHAGA	Mother	Don? Know	Self employed	No	No	No	Yes	No	No	No	No	No	No	Yes	No	No	No	Yes	No	No	Yes	No	No	No	Yes	No	No	Yes	No	Yes	No	No	No	No	No	Yes	No	11
ARUSHA	Karatu	5	Rural	Government	Day school	Primary	Co education	12	No	Standard 7	MJALUO	Female guardian	Tertiary	Formal	No	No	Yes	No	No	No	No	No	No	No	Yes	Yes	No	Yes	No	No	No	Yes	Yes	No	No	Yes	No	Yes	No	Yes	Yes	Yes	No	No	Yes	No	No	No	11
MARA	Rorya	2	Rural	Government	Boarding and day	Secondary	Co education	13	No	Form 1	MJALUO	Other	Tertiary	Farmer	No	No	No	No	No	Yes	No	No	Yes	No	No	No	No	Yes	No	No	No	No	No	No	No	Yes	No	No	Yes	No	No	No	No	Yes	No	No	No	No	13
KAGERA	Muleba	11	Urban	Non_Government	Day school	Primary	Co education	11	No	Standard 6	HAYA	Father	Don? Know	Self employed	No	Yes	Yes	Yes	Yes	No	No	Yes	Yes	No	No	No	Yes	No	Yes	No	No	No	Yes	No	No	No	No	No	Yes	No	No	No	No	Yes	Yes	No	No	No	11
ARUSHA	Karatu	8	Rural	Government	Day school	Primary	Co education	13	Yes visionary disability	Standard 7	muiraq	Other	Secondary	Self employed	No	Yes	Yes	No	Yes	No	No	No	No	No	No	Yes	No	No	Yes	No	Yes	No	No	No	Yes	No	Yes	No	No	No	No	No	No	Yes	No	No	Yes	No	11
KIGOMA	Kibondo	4	Rural	Government	Day school	Primary	Co education	14	No	Standard 7	mha	Mother	Primary	Farmer	No	Yes	No	Yes	No	No	No	No	No	No	No	No	Yes	Yes	No	No	No	No	No	No	No	Yes	No	No	Yes	No	Yes	No	No	Yes	No	No	Yes	No	12
SHINYANGA	Msalala	1	Urban	Government	Day school	Secondary	Co education	16	No	Form 2	msukuma	Father	Tertiary	Self employed	No	No	Yes	No	No	No	No	Yes	No	No	No	Yes	No	Yes	No	No	No	Yes	No	No	No	No	No	No	Yes	No	No	Yes	No	Yes	No	No	Yes	No	14
SHINYANGA	Msalala	1	Urban	Government	Day school	Secondary	Co education	15	No	Form 2	msukuma	Father	Primary	Farmer	No	Yes	Yes	Yes	Yes	No	No	Yes	Yes	No	No	Yes	No	Yes	Yes	No	No	Yes	Yes	No	No	Yes	No	No	Yes	No	Yes	No	Yes	Yes	No	No	No	No	13
KIGOMA	Kibondo	6	Rural	Government	Day school	Primary	Co education	17	No	Standard 5	mha	Father	Primary	Farmer	No	Yes	Yes	Yes	No	No	No	Yes	Yes	No	Yes	No	Yes	Yes	Yes	No	No	Yes	Yes	Yes	Yes	Yes	Yes	Yes	Yes	No	No	Yes	Yes	Yes	Yes	No	Yes	No	13
KIGOMA	Kibondo	6	Rural	Government	Day school	Primary	Co education	13	No	Standard 7	mha	Female guardian	Primary	Self employed	No	Yes	Yes	Yes	No	No	No	Yes	Yes	No	No	Yes	Yes	Yes	Yes	No	Yes	Yes	No	No	No	Yes	No	Yes	Yes	No	Yes	Yes	Yes	Yes	No	No	Yes	No	13
SHINYANGA	Msalala	8	Urban	Government	Day school	Secondary	Co education	18	No	Form 3	Muha	Male guardian	Tertiary	Formal	No	Yes	Yes	Yes	Yes	No	No	No	Yes	No	Yes	Yes	Yes	Yes	Yes	No	No	Yes	No	No	No	Yes	No	No	Yes	No	Yes	Yes	No	Yes	No	No	No	No	12
TABORA	Igunga	11	Rural	Non_Government	Boarding and day	Primary	Co education	14	No	Standard 7	Msukuma	Father	Secondary	Formal	No	Yes	Yes	Yes	Yes	No	No	No	Yes	No	No	Yes	No	Yes	Yes	No	No	Yes	Yes	No	No	Yes	No	Yes	Yes	Yes	Yes	Yes	No	No	No	No	Yes	No	13
ARUSHA	Karatu	11	Rural	Government	Day school	Secondary	Co education	16	No	Form 1	MMERU	Other	Primary	Self employed	No	No	No	Yes	No	No	No	No	No	No	No	Yes	No	Yes	No	No	No	No	No	No	No	Yes	No	No	Yes	No	No	No	No	Yes	No	No	No	No	16
KAGERA	Muleba	11	Urban	Non_Government	Day school	Primary	Co education	12	No	Standard 7	HAYA	Father	Don? Know	Self employed	No	Yes	Yes	Yes	Yes	No	No	Yes	Yes	No	No	No	Yes	No	Yes	No	No	No	Yes	No	No	No	No	No	Yes	No	No	No	No	Yes	Yes	No	No	No	11
TABORA	Igunga	11	Rural	Government	Day school	Secondary	Co education	14	No	Form 2	muhaya	Female guardian	Don? Know	Farmer	No	No	Yes	Yes	Yes	No	No	No	No	No	No	Yes	No	No	Yes	No	No	No	Yes	No	No	No	No	No	Yes	No	No	No	No	No	No	No	Yes	No	13
MARA	Rorya	4	Urban	Government	Day school	Secondary	Co education	18	No	Form 3	MSIMBITI	Father	None	Farmer	No	Yes	No	Yes	No	No	No	Yes	Yes	No	Yes	No	No	Yes	Yes	No	No	Yes	No	Yes	No	Yes	No	No	Yes	Yes	Yes	Yes	No	Yes	No	No	No	Yes	13
MARA	Rorya	13	Rural	Non_Government	Boarding and day	Secondary	Co education	19	No	Form 2	MSULUA	Father	Primary	Self employed	No	No	Yes	Yes	Yes	No	Yes	Yes	No	Yes	No	No	Yes	No	No	No	Yes	No	No	No	Yes	No	No	Yes	No	Yes	No	No	No	Yes	No	Yes	Yes	No	16
IRINGA	Mufindi	28	Urban	Government	Day school	Primary	Co education	15	No	Standard 7	MHEHE	Father	Secondary	Farmer	No	Yes	Yes	No	Yes	No	No	Yes	Yes	No	No	Yes	No	Yes	Yes	No	No	No	Yes	No	No	Yes	No	No	No	Yes	Yes	Yes	No	Yes	No	No	Yes	No	13
MARA	Rorya	6	Urban	Government	Day school	Primary	Co education	12	No	Standard 7	MJALUO	Father	Secondary	Farmer	No	Yes	Yes	Yes	No	No	No	Yes	No	No	No	No	No	No	Yes	No	No	No	No	No	No	Yes	No	No	No	No	Yes	No	No	No	No	No	No	Yes	12
TANGA	Lushoto	4	Rural	Government	Boarding and day	Secondary	Co education	18	No	Form 4	MPARE	Mother	Primary	Farmer	No	No	Yes	No	No	No	No	No	No	No	Yes	Yes	No	Yes	Yes	No	No	Yes	No	No	No	Yes	No	No	Yes	Yes	No	No	No	Yes	No	No	No	No	12
MARA	Rorya	10	Urban	Non_Government	Day school	Secondary	Co education	15	No	Form 3	MJALUO	Mother	Primary	Farmer	No	No	Yes	Yes	Yes	No	No	No	Yes	No	Yes	Yes	No	Yes	Yes	No	No	Yes	Yes	Yes	No	Yes	No	No	Yes	Yes	Yes	Yes	No	Yes	No	No	Yes	No	13
KILIMANJARO	Moshi	7	Urban	Government	Day school	Secondary	Co education	17	No	Form 3	MCHAGA	Mother	Secondary	Farmer	No	Yes	Yes	Yes	No	No	No	No	No	No	Yes	Yes	Yes	Yes	Yes	Yes	No	Yes	Yes	No	No	Yes	No	No	Yes	No	No	Yes	No	Yes	No	Yes	No	No	13
KIGOMA	Kibondo	4	Rural	Government	Day school	Primary	Co education	12	No	Standard 7	MHA	Mother	Secondary	Farmer	No	No	Yes	Yes	No	No	No	No	No	No	No	Yes	No	Yes	Yes	No	No	Yes	Yes	No	No	Yes	No	No	Yes	Yes	Yes	Yes	No	Yes	No	Yes	No	No	12
KILIMANJARO	Moshi	10	Urban	Non_Government	Boarding and day	Primary	Co education	12	No	Standard 7	MCHAGA	Mother	Tertiary	Self employed	No	No	No	Yes	Yes	No	No	No	Yes	No	No	Yes	No	No	Yes	No	No	Yes	No	No	No	Yes	No	No	Yes	No	No	No	No	No	No	Yes	Yes	No	11
IRINGA	Mufindi	28	Urban	Government	Day school	Primary	Co education	14	No	Standard 7	MHEHE	Father	Some primary	Farmer	No	Yes	No	Yes	Yes	No	No	No	No	No	No	Yes	No	Yes	No	No	No	Yes	No	No	No	No	No	No	No	No	No	Yes	No	Yes	No	No	No	No	12
KAGERA	Muleba	13	Rural	Non_Government	Boarding only	Primary	Co education	14	No	Standard 7	MSUKUMA	Father	Tertiary	Formal	No	Yes	No	Yes	Yes	No	No	No	Yes	No	No	Yes	No	No	Yes	No	No	No	Yes	No	No	Yes	No	No	Yes	No	Yes	No	No	Yes	No	Yes	No	No	12
TANGA	Lushoto	2	Urban	Government	Day school	Primary	Co education	12	No	Form 3	MSAMBAA	Mother	Don? Know	Farmer	Yes	Yes	No	Yes	Yes	No	No	No	Yes	No	Yes	No	Yes	No	Yes	Yes	No	Yes	Yes	No	Yes	No	Yes	Yes	Yes	Yes	No	Yes	Yes	Yes	Yes	Yes	Yes	No	12
TABORA	Igunga	11	Rural	Government	Day school	Primary	Co education	14	No	Standard 7	Mnyiramba	Mother	Primary	Self employed	No	No	No	Yes	No	No	No	Yes	No	No	No	No	No	Yes	No	No	No	Yes	No	No	No	No	No	No	No	No	No	Yes	No	Yes	No	No	No	No	14
ARUSHA	Karatu	8	Rural	Non_Government	Boarding only	Secondary	Co education	18	No	Form 2	MPARE	Father	Tertiary	Formal	No	No	Yes	No	No	No	No	No	No	No	No	Yes	No	Yes	No	No	No	No	Yes	No	No	No	No	Yes	No	No	No	No	Yes	No	No	No	No	No	15
IRINGA	Mufindi	33	Urban	Government	Boarding and day	Secondary	Co education	16	No	Form 4	Mhehe	Mother	Primary	Farmer	No	Yes	Yes	Yes	No	No	No	No	Yes	No	Yes	Yes	No	No	Yes	No	No	No	Yes	No	No	No	No	No	Yes	No	No	No	No	No	No	No	Yes	No	13
TABORA	Igunga	11	Rural	Government	Boarding and day	Secondary	Co education	16	No	Form 4	Mnyaturu	Father	Primary	Farmer	No	No	Yes	Yes	Yes	No	No	No	No	No	No	Yes	Yes	Yes	Yes	No	No	Yes	No	No	No	Yes	No	No	Yes	No	No	No	No	Yes	No	No	Yes	No	13
TABORA	Igunga	11	Rural	Government	Day school	Primary	Co education	12	No	Standard 7	msukuma	Father	Tertiary	Formal	No	Yes	Yes	Yes	No	No	No	Yes	Yes	No	No	Yes	No	Yes	Yes	No	No	Yes	Yes	No	No	Yes	No	No	Yes	Yes	No	Yes	No	No	No	Yes	Yes	No	11
MARA	Rorya	6	Urban	Government	Day school	Primary	Co education	15	No	Standard 7	mjaluo	Father	Secondary	Formal	No	No	Yes	No	No	No	No	No	No	Yes	No	No	No	Yes	No	No	No	No	No	No	No	Yes	No	No	Yes	No	No	No	Yes	No	No	No	No	No	13
SHINYANGA	Msalala	5	Urban	Non_Government	Day school	Primary	Co education	12	No	Form 3	Msukuma	Mother	Tertiary	Formal	No	No	Yes	Yes	Yes	No	No	Yes	No	No	No	Yes	No	Yes	No	No	No	Yes	No	No	No	Yes	No	No	Yes	No	Yes	Yes	No	Yes	No	Yes	Yes	No	12
MARA	Rorya	6	Rural	Non_Government	Day school	Primary	Co education	13	No	Form 4	MJALUO	Mother	Primary	Farmer	No	Yes	No	No	No	No	No	Yes	No	No	No	No	No	No	Yes	No	No	No	Yes	No	No	No	No	No	No	No	Yes	No	Yes	No	No	No	No	No	12
MBEYA	Mbeya dist	12	Rural	Government	Day school	Primary	Co education	13	No	Standard 7	Mkinga	Female guardian	Secondary	Farmer	No	No	No	Yes	No	No	No	No	No	No	Yes	No	No	Yes	No	No	No	Yes	No	No	No	Yes	No	No	No	No	Yes	No	No	Yes	No	No	No	No	12
ARUSHA	Karatu	12	Urban	Government	Day school	Secondary	Co education	16	No	Form 4	MNYESANZU	Other	Primary	Self employed	No	Yes	No	Yes	No	No	No	No	Yes	No	Yes	Yes	No	No	Yes	No	No	No	Yes	No	No	Yes	No	No	Yes	Yes	Yes	Yes	No	Yes	No	No	Yes	No	15
IRINGA	Mufindi	33	Urban	Government	Boarding and day	Secondary	Co education	16	No	Form 4	Mhehe	Father	Primary	Farmer	No	No	Yes	No	No	No	No	No	No	No	No	Yes	No	Yes	Yes	No	No	No	Yes	No	No	No	No	No	Yes	No	No	No	No	No	No	No	Yes	No	12
IRINGA	Mufindi	33	Urban	Government	Boarding and day	Secondary	Co education	16	No	Form 4	Mhehe	Father	Secondary	Self employed	No	No	No	Yes	No	No	No	No	No	No	No	Yes	No	No	Yes	No	No	Yes	No	No	No	Yes	No	No	Yes	Yes	No	No	No	No	No	No	Yes	No	12
ARUSHA	Karatu	4	Urban	Government	Boarding and day	Secondary	Co education	16	No	Form 4	MUIRAQ	Other	Secondary	Farmer	No	Yes	No	Yes	No	No	No	No	No	No	Yes	Yes	No	No	Yes	No	No	Yes	Yes	No	No	Yes	No	No	Yes	No	Yes	Yes	No	No	No	No	Yes	No	11
DAR ES SALAAM	Temeke	8	Rural	Government	Day school	Secondary	Co education	17	No	Form 3	MHAYA	Father	Secondary	Self employed	No	Yes	Yes	Yes	Yes	No	No	No	Yes	No	Yes	Yes	No	Yes	Yes	No	No	Yes	Yes	No	No	Yes	No	No	Yes	No	Yes	Yes	Yes	Yes	No	No	Yes	No	12
TABORA	Igunga	11	Urban	Non_Government	Boarding only	Secondary	Co education	16	No	Form 3	Msukuma	Father	Tertiary	Formal	No	Yes	Yes	Yes	No	No	No	Yes	Yes	No	No	No	No	Yes	No	No	No	Yes	No	No	No	No	No	No	No	Yes	Yes	Yes	No	No	No	No	Yes	No	13
DAR ES SALAAM	Temeke	8	Rural	Government	Day school	Secondary	Co education	14	No	Form 2	NGONI	Father	Secondary	Formal	No	Yes	No	Yes	No	No	No	No	No	Yes	Yes	Yes	No	Yes	Yes	No	No	Yes	No	No	No	Yes	No	No	Yes	No	No	No	No	No	No	Yes	Yes	No	12
ARUSHA	Karatu	8	Rural	Government	Day school	Primary	Co education	13	No	Standard 7	muiraq	Other	Tertiary	Self employed	No	No	Yes	No	Yes	No	No	No	No	No	Yes	No	No	Yes	No	No	No	No	No	No	No	Yes	No	No	No	Yes	No	No	No	Yes	No	No	No	No	12
RUVUMA	Namtumbo	4	Urban	Government	Day school	Secondary	Co education	15	No	Form 3	mndendeule	Father	Don? Know	Farmer	No	Yes	No	No	No	No	No	No	Yes	No	No	Yes	No	Yes	No	No	No	No	No	No	No	Yes	No	No	Yes	No	No	No	No	Yes	No	No	No	No	14
SHINYANGA	Msalala	5	Urban	Non_Government	Day school	Primary	Co education	13	No	Standard 7	Msukuma	Father	Tertiary	Formal	No	No	Yes	Yes	Yes	No	No	Yes	No	No	No	Yes	No	Yes	No	No	No	Yes	No	No	No	Yes	No	No	Yes	No	Yes	Yes	No	Yes	No	Yes	Yes	No	12
SHINYANGA	Msalala	3	Urban	Government	Day school	Primary	Co education	15	No	Standard 5	Mtusi	Mother	Primary	Farmer	No	No	Yes	No	No	No	No	Yes	No	No	No	No	No	Yes	No	No	No	Yes	No	No	No	No	Yes	No	No	No	No	No	No	No	No	Yes	No	No	11
DAR ES SALAAM	Temeke	5	Rural	Government	Day school	Primary	Co education	13	No	Standard 6	MSUKUMA	Mother	Secondary	Self employed	No	Yes	No	Yes	No	No	No	No	Yes	No	No	No	No	No	Yes	No	No	Yes	Yes	No	No	No	No	No	Yes	Yes	No	Yes	Yes	Yes	No	No	No	No	12
KAGERA	Muleba	10	Rural	Non_Government	Boarding only	Secondary	Co education	19	No	Form 3	mfipa	Other	Don? Know	Don? Know	No	Yes	Yes	Yes	Yes	No	No	Yes	No	No	Yes	Yes	Yes	Yes	Yes	No	No	Yes	Yes	Yes	No	Yes	Yes	Yes	Yes	Yes	No	Yes	No	No	No	No	Yes	No	13
MARA	Rorya	6	Rural	Non_Government	Day school	Primary	Co education	14	No	Standard 6	MKURYA	Father	Secondary	Self employed	No	Yes	No	No	Yes	No	No	No	Yes	No	No	No	No	Yes	Yes	No	No	Yes	Yes	No	No	Yes	No	No	Yes	No	Yes	No	Yes	No	No	No	Yes	No	12
ARUSHA	Karatu	4	Urban	Government	Boarding and day	Secondary	Co education	15	No	Form 2	MUIRAQ	Other	Tertiary	Self employed	No	No	No	Yes	Yes	No	No	No	No	No	No	Yes	No	No	Yes	No	No	Yes	No	No	No	No	No	No	Yes	No	No	No	No	No	No	No	Yes	No	11
SHINYANGA	Msalala	8	Urban	Government	Day school	Secondary	Co education	18	No	Form 2	Mnyamwezi	Female guardian	Some primary	Farmer	No	Yes	Yes	Yes	No	No	No	No	Yes	No	Yes	Yes	Yes	Yes	Yes	No	No	Yes	No	No	No	Yes	No	No	No	No	Yes	Yes	No	Yes	No	No	No	No	15
IRINGA	Mufindi	38	Urban	Government	Day school	Secondary	Co education	19	No	Form 4	HEHE	Other	Primary	Farmer	No	Yes	No	Yes	Yes	No	No	Yes	No	No	Yes	Yes	Yes	Yes	Yes	Yes	No	Yes	Yes	Yes	Yes	Yes	Yes	Yes	No	Yes	Yes	Yes	No	No	Yes	No	Yes	No	13
MBEYA	Mbeya dist	8	Rural	Non_Government	Boarding only	Secondary	Girls only	15	Yes visionary disability	Form 3	MMALILA	Father	Tertiary	Formal	No	Yes	No	Yes	Yes	Yes	No	No	No	No	No	Yes	Yes	Yes	No	No	No	Yes	Yes	No	No	Yes	No	No	Yes	No	No	Yes	No	No	Yes	No	Yes	No	11
SHINYANGA	Msalala	1	Urban	Government	Day school	Secondary	Co education	16	No	Form 3	msukuma	Father	Primary	Farmer	No	Yes	No	Yes	Yes	No	No	No	No	No	Yes	Yes	Yes	Yes	Yes	No	No	Yes	No	No	No	Yes	No	No	Yes	No	Yes	No	No	No	No	Yes	No	No	11
MARA	Rorya	9	Urban	Non_Government	Boarding only	Secondary	Girls only	16	No	Form 4	MRIELI	Father	Don? Know	Self employed	No	No	Yes	No	Yes	No	No	No	Yes	No	No	Yes	No	Yes	No	No	No	Yes	No	No	No	Yes	No	No	No	No	No	Yes	No	No	No	No	Yes	No	13
KIGOMA	Kibondo	10	Urban	Government	Day school	Primary	Co education	15	No	Standard 7	mha	Father	None	Farmer	No	Yes	No	Yes	No	Yes	No	No	Yes	No	No	No	No	Yes	No	No	No	Yes	No	No	No	No	Yes	No	No	No	No	No	Yes	No	No	No	No	No	12
KAGERA	Muleba	3	Urban	Government	Day school	Primary	Co education	12	No	Standard 7	MHAYA	Male guardian	Primary	Farmer	Yes	No	Yes	No	Yes	No	No	Yes	Yes	No	Yes	Yes	No	No	No	Yes	No	Yes	Yes	No	No	Yes	No	No	Yes	Yes	No	Yes	No	Yes	No	No	Yes	No	11
ARUSHA	Karatu	5	Urban	Government	Day school	Secondary	Co education	17	No	Form 4	MUIRAQ	Father	Primary	Formal	No	Yes	Yes	Yes	No	No	No	No	No	No	Yes	Yes	No	No	No	Yes	No	Yes	No	Yes	No	Yes	No	Yes	Yes	Yes	No	Yes	No	No	No	No	Yes	No	12
RUVUMA	Namtumbo	4	Urban	Government	Day school	Secondary	Co education	17	No	Form 3	mndendeule	Mother	Primary	Farmer	No	No	No	No	Yes	No	No	No	No	Yes	No	No	No	Yes	No	No	No	No	No	No	No	Yes	No	No	Yes	No	No	No	No	No	No	Yes	No	No	16
SHINYANGA	Msalala	5	Urban	Non_Government	Day school	Primary	Co education	14	No	Standard 7	Mnyamwezi	Mother	Some primary	Farmer	No	No	Yes	No	Yes	No	No	No	Yes	No	No	Yes	No	Yes	No	No	No	Yes	No	No	No	Yes	No	No	Yes	No	Yes	Yes	No	Yes	No	Yes	Yes	No	12
MBEYA	Mbeya dist	11	Urban	Non_Government	Boarding and day	Primary	Co education	14	No	Standard 7	MSAFWA	Mother	Tertiary	Self employed	No	Yes	No	Yes	No	No	No	No	No	No	No	Yes	Yes	Yes	Yes	No	No	No	No	No	No	Yes	No	No	Yes	No	No	Yes	No	No	No	Yes	Yes	No	12
IRINGA	Mufindi	33	Urban	Government	Boarding and day	Secondary	Co education	16	No	Form 2	Mhehe	Father	Primary	Formal	No	No	No	Yes	No	No	No	No	Yes	No	Yes	Yes	Yes	Yes	Yes	No	No	Yes	Yes	Yes	No	Yes	No	Yes	Yes	Yes	Yes	Yes	Yes	Yes	No	No	Yes	No	12
DODOMA	Mpwapwa	10	Rural	Government	Day school	Primary	Co education	14	No	Standard 7	MSUKUMA	Mother	Secondary	Farmer	No	Yes	No	Yes	Yes	No	No	Yes	No	No	No	Yes	Yes	Yes	Yes	No	No	Yes	Yes	Yes	No	No	Yes	No	Yes	Yes	No	Yes	Yes	Yes	Yes	No	No	No	13
TABORA	Igunga	11	Rural	Government	Day school	Primary	Co education	13	No	Standard 7	Mnyamwezi	Father	Secondary	Farmer	No	No	No	Yes	No	No	No	No	No	No	No	Yes	No	Yes	No	No	Yes	No	No	No	No	No	No	No	No	No	No	Yes	No	Yes	No	No	No	No	12
DODOMA	Mpwapwa	4	Urban	Government	Day school	Primary	Co education	14	No	Standard 7	MHEHE	Mother	Primary	Farmer	No	Yes	No	No	No	No	No	No	No	No	No	No	Yes	No	Yes	No	No	Yes	No	No	No	No	No	No	Yes	No	No	No	No	No	No	Yes	No	No	13
KILIMANJARO	Moshi	19	Rural	Government	Day school	Secondary	Co education	16	No	Form 2	MMERU	Male guardian	Secondary	Don? Know	No	Yes	No	Yes	No	No	No	Yes	No	No	No	Yes	No	Yes	Yes	No	No	Yes	Yes	Yes	No	Yes	Yes	Yes	Yes	No	Yes	Yes	Yes	Yes	Yes	Yes	No	No	13
KIGOMA	Kibondo	4	Rural	Government	Day school	Primary	Co education	12	No	Standard 7	mhaya	Mother	Primary	Farmer	No	No	No	No	Yes	No	No	No	No	No	No	No	Yes	Yes	No	No	No	No	No	No	No	Yes	No	No	No	No	Yes	No	No	No	No	No	Yes	No	11
TANGA	Lushoto	4	Rural	Government	Day school	Primary	Co education	16	No	Standard 7	MNYIRAMBA	Female guardian	Tertiary	Self employed	No	Yes	Yes	Yes	No	No	No	No	Yes	Yes	Yes	No	Yes	Yes	Yes	No	No	Yes	No	No	No	Yes	No	Yes	Yes	No	No	Yes	No	Yes	No	Yes	No	No	15
MARA	Rorya	6	Rural	Non_Government	Day school	Primary	Co education	15	No	Form 2	MJALUO	Female guardian	Primary	Farmer	No	Yes	No	No	No	No	No	No	Yes	No	No	No	No	Yes	No	No	No	Yes	No	No	No	No	No	No	Yes	No	No	No	Yes	No	No	No	No	No	13
SHINYANGA	Msalala	8	Urban	Government	Day school	Secondary	Co education	15	No	Form 2	Msukuma	Mother	Some primary	Farmer	No	Yes	No	Yes	Yes	No	No	No	Yes	No	No	Yes	Yes	Yes	Yes	No	No	Yes	Yes	No	No	Yes	No	Yes	Yes	No	No	Yes	No	Yes	No	Yes	Yes	No	13
TABORA	Igunga	11	Rural	Government	Day school	Secondary	Co education	17	No	Form 3	mwikizu	Father	Secondary	Self employed	No	No	Yes	Yes	Yes	No	No	Yes	No	No	Yes	Yes	Yes	Yes	Yes	No	No	Yes	No	No	No	Yes	No	Yes	Yes	Yes	No	Yes	No	Yes	No	No	No	No	12
KAGERA	Muleba	6	Urban	Non_Government	Boarding and day	Secondary	Co education	16	No	Form 3	MHAYA	Father	Primary	Self employed	No	No	No	Yes	Yes	No	No	No	Yes	No	No	Yes	Yes	Yes	Yes	No	No	Yes	Yes	No	No	Yes	No	No	No	No	No	Yes	No	No	No	Yes	Yes	No	12
DAR ES SALAAM	Temeke	5	Rural	Government	Day school	Secondary	Co education	16	No	Form 4	MAKONDE	Father	Secondary	Self employed	No	Yes	Yes	Yes	Yes	No	No	Yes	Yes	No	No	Yes	Yes	Yes	Yes	No	No	Yes	No	No	No	Yes	No	No	Yes	No	Yes	Yes	No	Yes	No	Yes	Yes	No	13
MARA	Rorya	9	Urban	Non_Government	Boarding only	Secondary	Girls only	14	No	Form 2	MJALUO	Father	Primary	Retired officer	No	Yes	No	No	Yes	No	No	No	Yes	No	No	No	Yes	No	Yes	No	No	Yes	No	No	No	No	No	No	No	No	No	Yes	No	No	No	No	Yes	No	12
DODOMA	Mpwapwa	9	Rural	Government	Day school	Primary	Co education	15	No	Standard 7	MGOGO	Female guardian	Tertiary	Retired officer	No	Yes	No	Yes	No	No	No	No	No	No	No	Yes	Yes	Yes	Yes	No	No	Yes	No	Yes	No	No	No	Yes	No	No	No	Yes	No	Yes	No	No	Yes	No	14
SHINYANGA	Msalala	3	Urban	Government	Day school	Primary	Co education	15	No	Standard 7	Msukuma	Father	Primary	Self employed	No	Yes	No	Yes	Yes	No	No	No	No	No	Yes	Yes	Yes	Yes	No	No	No	Yes	No	No	No	Yes	No	No	Yes	No	Yes	Yes	No	No	No	No	Yes	No	14
ARUSHA	Karatu	5	Rural	Government	Boarding and day	Secondary	Co education	19	No	Form 1	MHAZABE	Father	Secondary	Farmer	No	No	No	Yes	No	No	No	No	No	No	No	Yes	No	Yes	No	No	No	No	No	Yes	No	No	No	No	No	No	No	Yes	Yes	No	No	No	No	No	14
SHINYANGA	Msalala	5	Urban	Non_Government	Day school	Primary	Co education	13	No	Standard 7	Msukuma	Father	Secondary	Farmer	No	No	Yes	No	Yes	No	No	No	Yes	No	Yes	Yes	No	Yes	No	No	No	Yes	No	No	No	Yes	No	No	Yes	No	Yes	Yes	No	Yes	No	Yes	Yes	No	12
MBEYA	Mbeya dist	12	Rural	Government	Day school	Secondary	Co education	14	No	Form 2	Mnyakyusa	Father	Primary	Formal	No	Yes	No	Yes	No	No	No	No	No	No	No	Yes	No	No	Yes	No	No	Yes	No	No	No	Yes	No	No	Yes	No	Yes	Yes	No	No	No	No	Yes	No	12
IRINGA	Mufindi	36	Urban	Government	Boarding and day	Secondary	Co education	16	No	Form 3	MHEHE	Father	Primary	Farmer	No	Yes	No	Yes	No	No	No	Yes	No	No	Yes	Yes	No	Yes	No	No	No	Yes	No	No	No	Yes	No	No	Yes	No	Yes	No	Yes	Yes	No	Yes	No	No	13
ARUSHA	Karatu	9	Urban	Government	Day school	Primary	Co education	11	Yes visionary disability	Standard 7	MNYERAMBA	Mother	Tertiary	Formal	No	Yes	No	No	No	No	No	No	No	No	No	Yes	No	Yes	Yes	No	No	No	Yes	Yes	No	Yes	No	No	Yes	Yes	Yes	Yes	Yes	Yes	No	Yes	No	No	11
DODOMA	Mpwapwa	5	Urban	Government	Boarding and day	Secondary	Co education	15	No	Form 2	MGOGO	Father	Primary	Farmer	Yes	Yes	Yes	Yes	Yes	No	No	Yes	Yes	No	No	Yes	No	Yes	Yes	No	No	Yes	No	No	No	Yes	Yes	No	No	No	No	No	No	Yes	No	No	No	No	14
MARA	Rorya	11	Urban	Government	Boarding and day	Secondary	Co education	17	No	Form 4	MJALUO	Mother	Primary	Farmer	No	No	Yes	Yes	No	No	No	No	Yes	No	No	No	No	Yes	No	No	No	No	Yes	No	No	No	No	No	Yes	Yes	No	No	No	No	No	No	Yes	No	13
TABORA	Igunga	11	Rural	Government	Boarding and day	Secondary	Co education	17	No	Form 4	Msukuma	Female guardian	Tertiary	Formal	No	Yes	No	No	No	No	No	No	No	No	No	Yes	No	Yes	No	No	No	Yes	No	No	No	Yes	No	No	Yes	No	No	No	No	No	No	No	Yes	No	11
DAR ES SALAAM	Temeke	8	Rural	Government	Day school	Secondary	Co education	15	No	Form 2	MMAKONDE	Mother	Secondary	Self employed	No	No	No	Yes	Yes	No	No	Yes	Yes	No	No	Yes	No	Yes	No	No	No	Yes	Yes	No	No	Yes	No	Yes	Yes	No	No	Yes	No	No	No	No	Yes	No	12
SHINYANGA	Msalala	7	Urban	Government	Day school	Primary	Co education	15	No	Standard 6	msukuma	Mother	Primary	Farmer	No	Yes	No	Yes	No	No	No	No	Yes	No	Yes	No	No	Yes	No	No	No	Yes	Yes	No	Yes	No	Yes	No	No	Yes	No	No	No	No	No	Yes	No	No	15
KILIMANJARO	Moshi	10	Urban	Non_Government	Boarding and day	Primary	Co education	13	No	Standard 7	MPARE	Father	Tertiary	Formal	No	No	Yes	No	No	No	No	No	No	No	No	Yes	No	Yes	No	No	No	Yes	No	Yes	No	No	Yes	No	Yes	No	No	Yes	Yes	No	No	No	No	No	12
MBEYA	Mbeya dist	6	Rural	Government	Day school	Secondary	Co education	14	No	Form 3	MKURYA	Female guardian	Primary	Self employed	No	Yes	Yes	Yes	Yes	No	No	No	Yes	No	Yes	Yes	Yes	Yes	Yes	No	Yes	Yes	Yes	No	No	Yes	No	No	No	Yes	No	Yes	No	No	Yes	Yes	Yes	No	9
MARA	Rorya	9	Urban	Non_Government	Boarding only	Secondary	Girls only	16	No	Form 4	MHAYA	Father	Some primary	Formal	No	No	Yes	No	No	No	No	No	Yes	No	No	Yes	No	Yes	No	No	No	Yes	Yes	No	No	Yes	No	No	Yes	No	Yes	Yes	No	Yes	No	No	No	No	14
MBEYA	Mbeya dist	10	Rural	Government	Boarding and day	Secondary	Co education	14	No	Form 3	Mnyamwezi	Mother	Secondary	Farmer	No	Yes	Yes	Yes	Yes	No	No	No	Yes	No	No	Yes	Yes	No	Yes	Yes	No	Yes	Yes	No	No	No	No	No	Yes	No	Yes	Yes	No	Yes	No	No	No	No	10
MARA	Rorya	2	Rural	Government	Boarding and day	Secondary	Co education	15	No	Form 2	MKINE	Father	Primary	Farmer	No	No	Yes	Yes	Yes	No	No	No	Yes	No	Yes	Yes	No	Yes	No	No	No	Yes	Yes	No	No	Yes	No	Yes	Yes	No	Yes	Yes	No	Yes	No	No	Yes	No	12
SHINYANGA	Msalala	2	Urban	Government	Day school	Primary	Co education	15	No	Standard 7	Msukuma	Father	Primary	Farmer	No	No	No	Yes	No	No	No	Yes	No	No	No	Yes	Yes	Yes	No	No	No	Yes	No	No	No	Yes	No	No	Yes	No	Yes	No	No	Yes	No	No	No	No	13
KILIMANJARO	Moshi	1	Rural	Government	Day school	Secondary	Co education	17	No	Form 4	MCHAGA	Father	Primary	Self employed	No	No	No	Yes	No	No	No	No	No	No	No	Yes	No	Yes	No	No	No	Yes	No	No	No	Yes	No	No	No	No	No	Yes	Yes	No	No	No	Yes	No	14
MBEYA	Mbeya dist	10	Rural	Government	Boarding and day	Secondary	Co education	14	No	Form 1	Mnyakyusa	Female guardian	Don? Know	Formal	No	No	No	Yes	No	No	No	No	No	No	No	Yes	No	Yes	No	No	No	Yes	No	No	No	No	No	No	Yes	No	No	No	No	No	No	Yes	No	No	11
DAR ES SALAAM	Temeke	8	Rural	Government	Day school	Secondary	Co education	17	No	Form 4	MNYAKYUSA	Father	Primary	Formal	No	No	No	Yes	Yes	No	No	No	Yes	No	Yes	Yes	Yes	Yes	Yes	No	Yes	Yes	No	No	Yes	No	Yes	Yes	No	No	Yes	No	No	No	No	No	Yes	No	12
ARUSHA	Karatu	5	Urban	Government	Day school	Secondary	Co education	16	No	Form 3	MUIRAQ	Mother	Primary	Farmer	No	Yes	Yes	Yes	Yes	No	No	No	No	No	Yes	Yes	No	Yes	Yes	No	No	Yes	Yes	No	No	Yes	No	No	Yes	No	Yes	No	No	Yes	No	No	No	No	14
KILIMANJARO	Moshi	7	Urban	Government	Day school	Secondary	Co education	18	No	Form 3	MCHAGA	Mother	Don? Know	Farmer	No	Yes	No	Yes	Yes	No	No	No	No	No	No	Yes	No	Yes	No	No	No	No	No	Yes	No	No	No	No	Yes	No	No	Yes	No	No	No	Yes	No	No	14
MARA	Rorya	6	Rural	Government	Day school	Primary	Co education	14	No	Standard 6	MNYAMWEZI	Mother	Primary	Self employed	No	Yes	Yes	Yes	Yes	No	No	Yes	Yes	No	Yes	Yes	Yes	Yes	Yes	Yes	Yes	Yes	Yes	Yes	Yes	Yes	Yes	Yes	Yes	Yes	Yes	Yes	Yes	Yes	Yes	Yes	No	No	14
MARA	Rorya	11	Urban	Government	Boarding and day	Secondary	Co education	16	No	Form 3	MJALUO	Mother	Secondary	Self employed	No	Yes	Yes	Yes	Yes	No	No	No	No	No	Yes	Yes	Yes	Yes	No	No	No	No	Yes	No	No	Yes	Yes	No	Yes	No	Yes	No	No	No	No	No	Yes	Yes	16
SHINYANGA	Msalala	6	Urban	Government	Day school	Secondary	Co education	18	No	Form 2	Msukuma	Male guardian	Some primary	Farmer	No	No	No	Yes	Yes	No	No	No	No	Yes	No	Yes	No	Yes	Yes	No	No	Yes	No	No	No	Yes	No	No	Yes	Yes	No	No	No	No	No	Yes	No	No	17
DODOMA	Mpwapwa	4	Urban	Government	Day school	Primary	Co education	13	No	Standard 7	MHEHE	Other	Secondary	Formal	No	Yes	Yes	Yes	No	No	No	Yes	Yes	No	No	No	No	No	Yes	No	No	No	No	No	No	Yes	Yes	No	No	No	Yes	No	No	No	No	No	Yes	No	12
TABORA	Igunga	11	Rural	Government	Day school	Secondary	Co education	17	No	Form 4	Mnyakyusa	Father	Primary	Farmer	No	Yes	Yes	Yes	No	No	No	No	No	Yes	Yes	Yes	No	No	Yes	No	No	Yes	Yes	No	No	Yes	No	No	Yes	No	Yes	Yes	No	Yes	Yes	No	Yes	No	14
TABORA	Igunga	11	Rural	Government	Day school	Secondary	Co education	16	No	Form 4	Mnyiramba	Father	Primary	Self employed	No	No	No	Yes	Yes	No	No	No	Yes	No	No	Yes	Yes	Yes	Yes	No	No	Yes	Yes	No	No	Yes	No	No	Yes	No	Yes	Yes	No	Yes	Yes	No	Yes	No	12
PEMBA	North Pemba	1	Urban	Government	Day school	Secondary	Co education	20	No	Form 4		Female guardian	None	Farmer	No	Yes	Yes	Yes	Yes	No	No	No	Yes	No	Yes	Yes	Yes	Yes	Yes	Yes	No	Yes	No	No	No	Yes	Yes	No	Yes	Yes	Yes	Yes	No	Yes	No	No	Yes	No	15
UNGUJA	Kaskazini	1	Urban	Government	Boarding only	Secondary	Co education	17	No	Form 2		Mother	Primary	Farmer	No	Yes	Yes	Yes	Yes	No	No	Yes	Yes	Yes	Yes	Yes	No	Yes	Yes	Yes	Yes	Yes	Yes	Yes	Yes	Yes	Yes	Yes	Yes	Yes	Yes	Yes	Yes	Yes	Yes	Yes	Yes	No	16
TABORA	Igunga	11	Rural	Government	Day school	Secondary	Co education	17	No	Form 4	Mnyiramba	Father	Primary	Farmer	No	Yes	No	No	No	No	No	Yes	No	No	No	No	No	No	Yes	No	No	Yes	Yes	No	No	No	No	No	Yes	No	No	No	No	Yes	No	No	No	No	12
PEMBA	North Pemba	1	Urban	Government	Day school	Secondary	Co education	18	No	Form 4		Father	Don? Know	Self employed	No	Yes	Yes	Yes	Yes	No	No	No	Yes	No	Yes	Yes	No	Yes	No	No	No	Yes	Yes	No	No	Yes	Yes	No	Yes	Yes	No	No	Yes	Yes	No	Yes	Yes	No	14
UNGUJA	Kaskazini	1	Urban	Government	Boarding only	Primary	Co education	13	No	Form 3		Father	Secondary	Self employed	No	Yes	Yes	Yes	No	No	No	Yes	Yes	No	No	Yes	No	Yes	Yes	No	No	No	Yes	No	No	Yes	Yes	No	No	Yes	No	Yes	No	No	No	Yes	Yes	Yes	2
SHINYANGA	Msalala	5	Urban	Government	Boarding and day	Secondary	Co education	18	No	Form 4	msukuma	Father	Some primary	Farmer	No	Yes	Yes	Yes	Yes	No	No	Yes	No	No	No	Yes	Yes	Yes	Yes	No	No	Yes	Yes	No	No	Yes	No	No	Yes	No	Yes	No	No	No	No	No	Yes	No	13
DAR ES SALAAM	Temeke	6	Rural	Government	Boarding and day	Primary	Co education	14	No	Standard 5		Mother	Don? Know	Don? Know	No	Yes	No	Yes	No	Yes	No	No	Yes	Yes	Yes	No	No	No	No	Yes	Yes	No	No	No	No	No	No	No	No	No	No	Yes	No	No	No	Yes	No	No	12
ARUSHA	Karatu	5	Urban	Government	Day school	Primary	Co education	14	No	Standard 7	MUIRAQ	Other	Primary	Formal	No	Yes	Yes	Yes	Yes	No	No	Yes	Yes	No	No	No	No	Yes	Yes	No	No	Yes	Yes	Yes	No	No	No	No	No	Yes	Yes	Yes	Yes	Yes	No	Yes	Yes	No	13
KAGERA	Muleba	5	Urban	Government	Day school	Secondary	Co education	17	No	Form 4	MHAYA	Other	Secondary	Retired officer	No	Yes	No	Yes	Yes	No	No	Yes	Yes	No	No	No	Yes	Yes	Yes	No	No	Yes	Yes	No	No	Yes	No	No	Yes	No	Yes	Yes	No	Yes	No	No	No	No	13
ARUSHA	Karatu	9	Urban	Non_Government	Boarding only	Secondary	Girls only	16	No	Form 3	MUIRAQ	Other	Tertiary	Formal	No	Yes	Yes	No	Yes	No	No	Yes	No	No	No	Yes	No	No	Yes	No	No	Yes	Yes	No	No	Yes	No	No	No	Yes	Yes	Yes	No	No	No	No	Yes	No	12
KAGERA	Muleba	12	Urban	Government	Day school	Secondary	Co education	18	No	Form 3	MHAYA	Male guardian	None	Don? Know	No	Yes	No	Yes	No	No	No	Yes	No	No	No	Yes	Yes	Yes	No	No	No	Yes	Yes	No	No	No	No	No	Yes	No	No	Yes	Yes	No	No	No	No	No	14
ARUSHA	Karatu	8	Urban	Government	Day school	Secondary	Co education	13	No	Form 1	MUIRAQ	Other	Don? Know	Formal	No	No	No	Yes	Yes	No	No	No	Yes	No	Yes	No	Yes	Yes	No	Yes	No	Yes	Yes	No	No	Yes	No	No	Yes	No	Yes	Yes	Yes	Yes	No	No	Yes	No	12
DODOMA	Mpwapwa	5	Urban	Government	Boarding and day	Secondary	Co education	15	No	Form 1	MGOGO	Other	Secondary	Farmer	No	No	Yes	Yes	Yes	No	No	No	Yes	No	No	Yes	No	Yes	Yes	No	No	No	Yes	No	No	Yes	Yes	No	No	Yes	No	Yes	No	Yes	No	No	Yes	No	15
MARA	Rorya	6	Rural	Government	Day school	Secondary	Co education	17	No	Form 4	MJITA	Father	Secondary	Self employed	No	No	Yes	Yes	No	No	No	No	Yes	No	Yes	Yes	Yes	Yes	Yes	No	No	Yes	Yes	No	No	Yes	No	Yes	Yes	No	Yes	Yes	No	Yes	No	No	Yes	No	12
SHINYANGA	Msalala	7	Urban	Non_Government	Day school	Secondary	Co education	14	No	Form 2	Mhaya	Father	Tertiary	Formal	No	No	No	Yes	No	No	No	No	Yes	No	Yes	No	Yes	No	Yes	No	Yes	No	Yes	Yes	No	No	No	Yes	Yes	Yes	No	Yes	No	No	No	No	Yes	No	14
TABORA	Igunga	11	Urban	Government	Day school	Secondary	Co education	16	No	Form 3	Msukuma	Father	Primary	Farmer	No	No	No	Yes	No	No	No	No	Yes	No	No	No	No	No	Yes	No	Yes	No	No	No	No	No	No	No	No	No	No	Yes	Yes	No	No	No	No	No	14
ARUSHA	Karatu	3	Rural	Government	Day school	Primary	Co education	13	No	Standard 7	MUIRAQ	Mother	Primary	Farmer	No	No	No	No	Yes	No	No	Yes	No	No	No	Yes	No	Yes	No	No	No	No	No	No	No	Yes	No	No	No	Yes	No	No	No	No	No	Yes	No	No	13
TABORA	Igunga	11	Rural	Government	Day school	Secondary	Co education	17	No	Form 4	Msukuma	Female guardian	Tertiary	Formal	No	Yes	No	No	No	No	No	No	No	No	No	No	Yes	Yes	No	No	No	Yes	No	No	No	No	No	No	Yes	No	No	No	No	Yes	No	No	No	No	13
KIGOMA	Kibondo	1	Rural	Government	Boarding and day	Secondary	Co education	18	No	Form 4	mha	Mother	Primary	Farmer	No	Yes	Yes	Yes	Yes	No	No	No	No	No	Yes	Yes	No	Yes	Yes	No	No	Yes	Yes	No	No	Yes	No	Yes	Yes	Yes	No	No	Yes	No	Yes	No	No	No	14
ARUSHA	Karatu	5	Urban	Government	Day school	Primary	Co education	12	No	Standard 6	MUIRAQ	Other	Some primary	Farmer	No	Yes	No	No	No	No	No	No	No	No	No	No	Yes	No	No	Yes	No	No	No	No	No	Yes	No	No	No	No	No	Yes	No	Yes	No	No	No	No	12
ARUSHA	Karatu	5	Urban	Government	Day school	Primary	Co education	12	No	Standard 7	MCHAGA	Other	Primary	Self employed	No	Yes	No	Yes	Yes	No	No	Yes	Yes	No	Yes	Yes	No	Yes	Yes	No	No	Yes	Yes	No	No	Yes	No	No	No	No	No	Yes	No	Yes	No	No	Yes	No	12
TANGA	Lushoto	4	Rural	Government	Boarding only	Primary	Co education	12	No	Standard 5	MKILINDI	Mother	Secondary	Formal	Yes	Yes	Yes	Yes	Yes	Yes	No	Yes	Yes	Yes	Yes	Yes	Yes	Yes	Yes	No	No	Yes	Yes	No	No	Yes	Yes	Yes	No	Yes	Yes	Yes	Yes	Yes	Yes	No	Yes	No	12
SHINYANGA	Msalala	8	Urban	Government	Day school	Primary	Co education	16	No	Standard 7	MSUKUMA	Female guardian	Primary	Self employed	No	No	No	Yes	No	No	No	No	Yes	No	Yes	Yes	Yes	Yes	No	No	No	Yes	No	No	No	No	No	No	No	Yes	No	No	No	Yes	No	No	No	No	15
ARUSHA	Karatu	5	Urban	Government	Day school	Primary	Co education	14	No	Standard 7	MUIRAQ	Other	Some primary	Formal	No	Yes	Yes	Yes	Yes	No	No	No	Yes	No	No	No	Yes	Yes	No	No	No	Yes	No	No	No	Yes	No	No	No	Yes	No	No	No	Yes	Yes	No	Yes	No	12
SHINYANGA	Msalala	8	Urban	Government	Day school	Secondary	Co education	15	No	Form 3	Mnyamwezi	Father	Primary	Self employed	No	No	No	Yes	Yes	No	No	Yes	No	Yes	No	Yes	No	No	Yes	No	No	Yes	Yes	No	No	Yes	No	Yes	Yes	No	Yes	Yes	No	Yes	No	No	Yes	No	11
KILIMANJARO	Moshi	1	Rural	Government	Day school	Secondary	Co education	15	No	Form 2	MRANGI	Father	Primary	Self employed	No	Yes	No	Yes	No	No	No	Yes	No	No	No	Yes	No	Yes	No	No	No	Yes	No	No	No	Yes	No	Yes	Yes	No	No	No	No	No	No	No	Yes	No	12
ARUSHA	Karatu	5	Urban	Government	Day school	Primary	Co education	14	No	Standard 7	MCHAGA	Other	Don? Know	Retired officer	No	Yes	Yes	No	Yes	No	No	Yes	Yes	Yes	Yes	Yes	No	Yes	Yes	No	No	Yes	Yes	No	No	Yes	No	No	Yes	No	No	Yes	No	No	No	No	Yes	No	13
ARUSHA	Karatu	5	Rural	Government	Boarding and day	Secondary	Co education	16	No	Standard 5	MUIRAQ	Mother	Secondary	Self employed	No	Yes	Yes	Yes	Yes	No	No	No	Yes	No	Yes	No	Yes	Yes	Yes	No	No	No	No	No	No	Yes	No	No	Yes	Yes	No	Yes	No	Yes	No	No	Yes	No	14
DAR ES SALAAM	Temeke	10	Rural	Non_Government	Day school	Secondary	Co education	16	No	Form 4	MMAKONDE	Father	Primary	Formal	No	Yes	Yes	Yes	Yes	No	No	No	No	No	No	Yes	No	No	Yes	No	No	Yes	No	No	No	Yes	No	No	Yes	No	Yes	Yes	No	No	No	No	Yes	No	13
KILIMANJARO	Moshi	20	Rural	Government	Day school	Secondary	Co education	18	No	Form 4	MSAMBAA	Mother	Primary	Farmer	No	Yes	Yes	Yes	Yes	No	No	No	Yes	No	Yes	No	Yes	Yes	Yes	No	No	Yes	Yes	No	Yes	Yes	No	No	Yes	Yes	Yes	Yes	No	Yes	Yes	No	Yes	No	13
KILIMANJARO	Moshi	1	Rural	Government	Day school	Secondary	Co education	17	No	Form 4	mchaga	Father	Primary	Self employed	No	Yes	Yes	Yes	Yes	No	No	Yes	Yes	No	Yes	Yes	No	Yes	Yes	No	No	Yes	Yes	No	No	Yes	No	Yes	Yes	Yes	No	Yes	No	No	No	No	Yes	No	13
MBEYA	Mbeya dist	3	Urban	Government	Boarding and day	Secondary	Co education	17	No	Form 4	Mfipa	Father	Don? Know	Self employed	No	Yes	No	Yes	Yes	No	No	No	Yes	No	Yes	Yes	Yes	Yes	Yes	No	No	Yes	Yes	No	No	Yes	No	Yes	Yes	No	Yes	Yes	No	No	No	Yes	Yes	No	14
MARA	Rorya	6	Urban	Government	Day school	Primary	Co education	14	No	Standard 5	MJALUO	Male guardian	Primary	Farmer	No	Yes	Yes	No	Yes	No	No	No	Yes	No	No	No	Yes	Yes	Yes	No	No	Yes	Yes	No	No	Yes	No	No	No	Yes	Yes	Yes	Yes	Yes	Yes	No	Yes	No	13
TABORA	Igunga	11	Rural	Non_Government	Boarding and day	Primary	Co education	15	No	Standard 7	Muha	Father	Secondary	Self employed	No	Yes	Yes	Yes	No	No	No	Yes	No	No	Yes	Yes	No	No	Yes	No	No	Yes	Yes	No	No	No	No	No	Yes	No	Yes	Yes	No	No	No	No	Yes	No	14
KAGERA	Muleba	13	Rural	Non_Government	Boarding only	Primary	Co education	14	No	Standard 7	MHAYA	Mother	Don? Know	Self employed	No	No	Yes	Yes	Yes	Yes	No	No	Yes	No	Yes	Yes	Yes	Yes	Yes	No	No	Yes	Yes	No	No	Yes	No	Yes	Yes	No	Yes	Yes	No	No	No	Yes	Yes	No	13
SHINYANGA	Msalala	5	Urban	Government	Boarding and day	Secondary	Co education	16	No	Form 3	Mnyilamba	Mother	Secondary	Farmer	No	No	Yes	Yes	No	No	No	Yes	Yes	No	No	No	No	Yes	No	Yes	No	Yes	Yes	No	No	Yes	No	No	Yes	No	No	Yes	No	No	No	No	Yes	No	14
KAGERA	Muleba	13	Rural	Non_Government	Boarding only	Primary	Co education	13	No	Standard 7	MHAYA	Father	Tertiary	Formal	No	Yes	No	Yes	Yes	No	No	Yes	No	No	Yes	Yes	No	No	Yes	No	No	No	Yes	Yes	No	Yes	No	No	Yes	No	Yes	No	No	No	Yes	No	Yes	No	12
MARA	Rorya	5	Rural	Government	Day school	Primary	Co education	18	Yes other disability	Standard 7	MJALUO	Father	Don? Know	Self employed	No	Yes	No	Yes	Yes	No	No	No	Yes	No	Yes	Yes	No	Yes	Yes	No	No	Yes	Yes	No	No	Yes	No	No	Yes	No	Yes	Yes	No	Yes	No	No	Yes	No	16
SHINYANGA	Msalala	8	Urban	Government	Day school	Secondary	Co education	15	No	Form 2	Mnyamwezi	Mother	Primary	Farmer	No	No	Yes	Yes	No	No	No	No	No	No	No	Yes	No	Yes	Yes	No	No	Yes	Yes	No	No	No	No	No	Yes	No	Yes	Yes	No	Yes	No	Yes	Yes	No	13
DODOMA	Mpwapwa	10	Rural	Government	Day school	Secondary	Co education	18	No	Form 2	MNYAMWEZI	Mother	Secondary	Farmer	No	No	Yes	No	No	No	No	No	No	No	No	Yes	No	Yes	No	No	No	Yes	No	No	No	No	No	No	No	Yes	No	No	Yes	No	No	No	No	No	12
MARA	Rorya	5	Rural	Government	Day school	Primary	Co education	15	No	Standard 7	MJALUO	Mother	Secondary	Self employed	No	Yes	No	Yes	No	Yes	No	No	Yes	No	Yes	No	No	No	Yes	No	No	Yes	No	No	No	No	No	No	No	Yes	Yes	No	No	No	No	Yes	No	No	14
SHINYANGA	Msalala	4	Urban	Government	Day school	Primary	Co education	13	No	Standard 6	Mkulya	Mother	Primary	Self employed	No	Yes	No	Yes	Yes	No	No	Yes	No	No	No	Yes	Yes	Yes	Yes	No	No	Yes	No	No	No	Yes	No	No	Yes	No	Yes	Yes	Yes	No	No	No	Yes	No	12
SHINYANGA	Msalala	7	Urban	Non_Government	Day school	Secondary	Co education	18	No	Form 2	Msukuma	Mother	Primary	Farmer	No	Yes	No	Yes	No	No	No	Yes	Yes	No	Yes	No	No	No	Yes	No	No	Yes	No	No	No	No	No	No	Yes	No	No	No	No	Yes	No	No	No	No	10
KIGOMA	Kibondo	7	Urban	Government	Day school	Primary	Co education	10	No	Standard 5	mha	Father	Secondary	Farmer	No	No	Yes	No	Yes	No	No	No	Yes	No	No	Yes	No	No	Yes	Yes	No	Yes	No	Yes	No	Yes	No	No	No	Yes	Yes	Yes	Yes	No	No	Yes	No	No	8
MTWARA	Tandahimba	5	Urban	Government	Day school	Secondary	Co education	18	No	Form 4	mmakonde	Father	Primary	Farmer	No	No	No	Yes	No	No	No	No	Yes	No	No	Yes	No	Yes	Yes	No	No	Yes	No	No	No	Yes	No	No	Yes	Yes	Yes	Yes	No	Yes	No	No	Yes	No	14
KILIMANJARO	Moshi	6	Urban	Government	Day school	Primary	Co education	12	No	Standard 7	MJITA	Mother	Don? Know	Self employed	No	Yes	Yes	Yes	No	No	No	Yes	No	No	Yes	Yes	No	Yes	Yes	No	No	Yes	No	No	No	Yes	No	No	No	No	Yes	Yes	Yes	No	No	Yes	No	No	12
KIGOMA	Kibondo	4	Rural	Government	Day school	Primary	Co education	12	No	Standard 7	mha	Female guardian	Tertiary	Formal	No	Yes	No	Yes	No	No	No	Yes	No	No	No	No	Yes	No	Yes	No	No	No	Yes	No	No	Yes	No	No	Yes	No	No	No	Yes	Yes	No	No	Yes	No	12
MARA	Rorya	6	Rural	Government	Day school	Secondary	Co education	14	No	Form 2	MJALUO	Mother	Primary	Self employed	No	Yes	No	Yes	No	No	No	No	Yes	No	Yes	Yes	Yes	Yes	No	No	No	Yes	No	No	No	Yes	No	Yes	Yes	No	Yes	No	No	No	No	No	Yes	No	13
DAR ES SALAAM	Temeke	5	Rural	Government	Day school	Secondary	Co education	17	No	Form 4	MHEHE	Male guardian	Secondary	Self employed	No	Yes	Yes	Yes	Yes	No	No	No	Yes	No	Yes	Yes	No	Yes	Yes	No	No	Yes	No	Yes	No	Yes	No	Yes	Yes	No	Yes	Yes	No	Yes	No	No	Yes	No	13
DODOMA	Mpwapwa	4	Urban	Government	Boarding and day	Secondary	Co education	15	Yes visionary disability	Form 2	MGOGO	Father	None	Self employed	No	No	No	Yes	No	No	No	No	No	No	No	Yes	No	Yes	No	No	No	Yes	No	No	No	No	No	No	Yes	No	No	Yes	No	Yes	No	No	Yes	No	13
SHINYANGA	Msalala	7	Urban	Non_Government	Day school	Secondary	Co education	15	No	Form 2	Msukuma	Father	Primary	Self employed	No	No	No	Yes	No	No	No	No	No	No	Yes	No	No	Yes	No	No	No	Yes	No	No	No	No	No	No	No	No	No	Yes	No	Yes	No	No	No	No	12
SHINYANGA	Msalala	7	Urban	Non_Government	Day school	Secondary	Co education	17	No	Form 3	Msukuma	Male guardian	Tertiary	Formal	No	No	No	Yes	No	No	No	No	No	No	No	Yes	No	No	Yes	No	No	Yes	No	No	No	No	No	No	No	No	No	Yes	No	Yes	No	No	No	No	12
KAGERA	Muleba	12	Urban	Government	Day school	Secondary	Co education	19	No	Form 3	MSUKUMA	Female guardian	Primary	Farmer	No	No	No	Yes	No	No	No	Yes	No	No	No	No	No	Yes	Yes	No	No	Yes	Yes	Yes	No	Yes	No	No	Yes	No	Yes	Yes	No	Yes	No	Yes	Yes	No	16
MARA	Rorya	4	Urban	Government	Day school	Secondary	Co education	15	No	Form 2	MKURYA	Father	Primary	Farmer	No	Yes	No	Yes	No	No	No	Yes	No	Yes	No	No	No	Yes	No	Yes	No	Yes	Yes	No	Yes	Yes	Yes	No	No	Yes	No	Yes	Yes	Yes	No	No	Yes	No	14
ARUSHA	Karatu	8	Rural	Government	Day school	Primary	Co education	15	No	Standard 7	mchaga	Female guardian	Secondary	Formal	No	No	Yes	No	No	No	No	Yes	No	No	No	No	No	Yes	No	No	No	No	No	No	No	Yes	No	No	No	No	No	Yes	Yes	No	No	No	No	No	11
KAGERA	Muleba	3	Urban	Government	Day school	Primary	Co education	16	No	Standard 7	MHAYA	Mother	Primary	Farmer	No	Yes	Yes	Yes	No	No	No	Yes	No	No	Yes	Yes	Yes	Yes	No	Yes	No	Yes	Yes	No	No	Yes	No	Yes	No	No	Yes	Yes	No	Yes	Yes	No	Yes	No	14
SHINYANGA	Msalala	8	Urban	Government	Day school	Primary	Co education	16	No	Standard 6	MSUKUMA	Father	Primary	Farmer	No	No	No	No	Yes	No	No	No	Yes	No	Yes	Yes	No	Yes	No	No	No	Yes	Yes	No	No	No	No	No	No	Yes	No	No	No	Yes	No	No	No	No	16
SHINYANGA	Msalala	6	Urban	Government	Day school	Secondary	Co education	17	No	Form 3	Msukuma	Father	Primary	Farmer	No	No	Yes	Yes	No	No	No	No	No	No	No	Yes	Yes	Yes	Yes	No	No	Yes	No	No	No	Yes	No	No	Yes	No	Yes	No	No	Yes	No	No	No	No	14
TANGA	Lushoto	4	Rural	Government	Day school	Primary	Co education	14	No	Standard 6	MSAMBAA	Father	Primary	Self employed	No	No	No	No	Yes	No	No	Yes	No	No	No	Yes	No	Yes	Yes	No	No	No	Yes	No	No	Yes	No	No	No	Yes	No	No	No	No	No	No	Yes	No	14
SHINYANGA	Msalala	1	Urban	Government	Day school	Secondary	Co education	17	No	Form 2	msukuma	Father	Secondary	Farmer	No	Yes	No	Yes	Yes	No	No	Yes	Yes	No	No	Yes	Yes	No	Yes	No	No	Yes	Yes	No	No	Yes	No	No	Yes	No	Yes	No	Yes	Yes	No	Yes	No	No	15
KILIMANJARO	Moshi	6	Urban	Government	Day school	Primary	Co education	12	No	Standard 7	MSUKUMA	Mother	Tertiary	Farmer	No	No	Yes	No	Yes	No	No	Yes	No	No	No	No	No	Yes	Yes	No	No	No	No	No	No	Yes	No	No	No	No	No	Yes	Yes	Yes	No	Yes	Yes	No	11
SHINYANGA	Msalala	7	Urban	Government	Boarding and day	Secondary	Co education	17	No	Form 4	MJARUO	Father	Tertiary	Retired officer	No	No	No	Yes	No	No	No	No	Yes	No	No	No	No	No	Yes	No	No	Yes	No	No	No	No	No	No	Yes	No	No	No	No	No	No	No	Yes	No	12
SHINYANGA	Msalala	1	Urban	Government	Day school	Secondary	Co education	16	No	Form 2	mchaga	Mother	Secondary	Self employed	No	Yes	Yes	Yes	No	No	No	No	No	No	No	No	Yes	No	Yes	No	No	Yes	No	No	No	No	No	No	Yes	No	No	No	No	Yes	No	No	Yes	No	14
TABORA	Igunga	11	Rural	Government	Day school	Primary	Co education	12	No	Standard 6	mnyiramba	Mother	Don? Know	Farmer	No	Yes	No	No	No	No	No	Yes	No	No	No	Yes	No	Yes	Yes	No	Yes	Yes	No	Yes	No	Yes	No	No	Yes	Yes	No	Yes	Yes	Yes	No	Yes	No	No	12
KILIMANJARO	Moshi	6	Urban	Government	Day school	Primary	Co education	16	No	Standard 7	MCHAGA	Mother	Primary	Farmer	No	No	Yes	No	Yes	No	No	Yes	No	No	Yes	Yes	No	Yes	Yes	No	No	Yes	Yes	No	No	Yes	No	No	Yes	Yes	No	Yes	Yes	Yes	No	No	No	No	9
SHINYANGA	Msalala	1	Urban	Government	Day school	Secondary	Co education	14	No	Form 2	mhaya	Father	Secondary	Self employed	No	No	No	Yes	No	No	No	Yes	Yes	No	No	Yes	Yes	Yes	No	No	No	Yes	No	No	No	Yes	Yes	No	No	No	No	No	No	No	No	No	Yes	No	11
TABORA	Igunga	11	Rural	Government	Day school	Primary	Co education	13	No	Standard 7	Mnyamwezi	Mother	Primary	Self employed	No	No	No	Yes	No	No	No	Yes	No	No	No	No	No	Yes	No	No	No	No	No	No	No	Yes	No	No	Yes	No	Yes	No	No	Yes	No	No	No	No	13
ARUSHA	Karatu	5	Urban	Government	Day school	Secondary	Co education	16	No	Form 3	MUIRAQ	Other	Secondary	Farmer	No	No	No	Yes	No	No	No	No	No	No	No	Yes	No	Yes	No	No	No	No	Yes	No	No	No	No	No	Yes	No	No	No	No	No	No	Yes	No	No	11
DAR ES SALAAM	Temeke	11	Urban	Government	Boarding and day	Secondary	Co education	16	No	Form 4	MNGONI	Father	Don? Know	Self employed	No	No	No	Yes	Yes	No	No	No	No	No	No	Yes	No	Yes	No	No	No	Yes	No	No	No	No	No	No	Yes	No	Yes	No	No	No	No	No	Yes	No	13
TANGA	Lushoto	8	Urban	Government	Day school	Secondary	Co education	17	No	Form 4	MPARE	Father	Primary	Self employed	No	Yes	Yes	Yes	Yes	No	No	No	Yes	No	No	Yes	No	Yes	Yes	No	No	Yes	Yes	No	No	Yes	No	Yes	Yes	Yes	Yes	Yes	Yes	Yes	No	No	No	Yes	13
ARUSHA	Karatu	3	Rural	Government	Day school	Primary	Co education	15	No	Standard 6	MUIRAQ	Mother	None	Don? Know	No	Yes	No	Yes	Yes	No	No	No	No	Yes	No	No	No	No	Yes	No	Yes	No	No	No	No	No	No	No	No	No	Yes	No	No	No	Yes	No	No	No	15
MBEYA	Mbeya dist	11	Rural	Government	Day school	Secondary	Co education	15	No	Form 1	MNYAKYUSA	Other	Primary	Farmer	No	Yes	No	Yes	Yes	No	No	No	Yes	No	No	No	Yes	Yes	Yes	No	Yes	Yes	Yes	No	No	Yes	No	No	Yes	Yes	No	No	No	No	Yes	No	Yes	No	13
TABORA	Igunga	11	Urban	Government	Day school	Secondary	Co education	15	No	Form 3	msukuma	Father	Secondary	Self employed	No	Yes	Yes	Yes	Yes	No	No	Yes	Yes	No	No	Yes	No	Yes	Yes	No	No	Yes	Yes	No	No	Yes	No	No	Yes	No	Yes	Yes	No	No	No	No	Yes	No	12
MARA	Rorya	2	Rural	Government	Boarding and day	Secondary	Co education	17	No	Form 4	MKURYA	Other	Tertiary	Farmer	No	Yes	Yes	Yes	Yes	No	No	No	Yes	No	Yes	Yes	Yes	Yes	No	No	No	Yes	Yes	No	No	Yes	No	No	Yes	Yes	Yes	Yes	Yes	Yes	No	No	No	No	11
TANGA	Lushoto	10	Urban	Government	Boarding and day	Secondary	Co education	16	No	Form 3	MSAMBAA	Mother	Some primary	Farmer	No	Yes	Yes	Yes	Yes	Yes	No	Yes	Yes	No	Yes	Yes	No	Yes	No	No	No	No	No	No	No	Yes	No	No	Yes	No	No	No	Yes	No	No	Yes	Yes	No	10
TANGA	Lushoto	8	Urban	Government	Day school	Secondary	Co education	16	No	Form 3	msambaa	Father	Secondary	Self employed	No	Yes	No	Yes	Yes	No	No	Yes	No	No	No	Yes	No	No	Yes	No	No	Yes	Yes	No	No	Yes	No	Yes	Yes	No	Yes	No	No	Yes	No	Yes	Yes	No	13
DAR ES SALAAM	Temeke	11	Urban	Government	Boarding and day	Secondary	Co education	18	No	Form 4	MNYAKYUSA	Mother	Primary	Farmer	No	No	No	Yes	No	No	No	Yes	No	No	No	Yes	No	Yes	No	No	No	Yes	No	No	No	No	No	No	Yes	No	No	Yes	No	No	No	Yes	Yes	No	13
TANGA	Lushoto	1	Urban	Government	Boarding and day	Secondary	Co education	15	No	Form 4	MSAMBAA	Mother	Tertiary	Formal	No	Yes	No	No	No	No	No	Yes	Yes	No	Yes	Yes	No	No	Yes	No	No	Yes	No	No	No	Yes	No	No	Yes	No	Yes	Yes	No	Yes	No	No	No	No	11
IRINGA	Mufindi	36	Urban	Non_Government	Boarding and day	Secondary	Co education	18	Yes visionary disability	Form 4	MBENA	Father	Tertiary	Formal	No	Yes	Yes	Yes	Yes	No	No	No	Yes	No	Yes	Yes	Yes	Yes	Yes	No	No	Yes	Yes	No	No	Yes	No	Yes	Yes	Yes	Yes	Yes	No	No	No	Yes	Yes	No	11
DAR ES SALAAM	Temeke	8	Rural	Government	Day school	Secondary	Co education	15	No	Form 2	MJALUO	Mother	Secondary	Don? Know	No	No	No	No	Yes	No	No	Yes	No	No	No	No	No	Yes	No	No	No	No	No	No	No	Yes	No	No	Yes	No	No	No	Yes	No	No	No	No	No	13
TANGA	Lushoto	10	Urban	Government	Boarding and day	Secondary	Co education	14	No	Form 2	MSAMBAA	Mother	Primary	Farmer	No	Yes	No	Yes	Yes	No	No	No	Yes	No	Yes	No	No	Yes	Yes	No	No	Yes	Yes	No	No	Yes	No	No	Yes	Yes	Yes	No	No	Yes	No	No	Yes	No	12
TANGA	Lushoto	10	Urban	Government	Boarding and day	Secondary	Co education	17	No	Form 4	MSAMBAA	Male guardian	Primary	Formal	No	Yes	No	Yes	Yes	No	No	No	No	No	Yes	Yes	No	Yes	Yes	No	No	Yes	Yes	No	No	Yes	No	No	Yes	No	No	Yes	Yes	No	No	No	No	No	12
TANGA	Lushoto	4	Rural	Government	Day school	Primary	Co education	14	No	Standard 7	MZARAMO	Mother	Tertiary	Formal	No	Yes	Yes	Yes	Yes	No	No	No	Yes	No	No	Yes	No	No	Yes	No	No	Yes	Yes	No	No	Yes	No	No	Yes	Yes	Yes	No	No	No	No	Yes	Yes	No	14
SHINYANGA	Msalala	7	Urban	Government	Boarding and day	Secondary	Co education	16	No	Form 2	Mjita	Father	Don? Know	Formal	No	No	No	Yes	No	No	No	No	Yes	No	No	No	No	Yes	No	No	No	No	No	Yes	No	No	No	No	No	Yes	No	No	Yes	No	No	No	No	No	15
MARA	Rorya	2	Urban	Government	Day school	Primary	Co education	14	No	Standard 7	mjaluo	Father	Tertiary	Formal	No	No	Yes	Yes	No	No	No	No	No	No	No	Yes	No	Yes	Yes	No	No	Yes	Yes	No	No	No	No	No	Yes	No	No	No	Yes	Yes	No	No	No	No	12
KAGERA	Muleba	10	Rural	Government	Day school	Primary	Co education	14	No	Standard 5	MHAYA	Female guardian	Primary	Farmer	No	Yes	Yes	No	No	No	No	No	Yes	No	No	Yes	No	No	Yes	No	No	Yes	No	No	No	No	No	No	Yes	No	No	Yes	Yes	Yes	No	No	No	No	13
MBEYA	Mbeya dist	12	Rural	Government	Day school	Primary	Co education	14	No	Standard 7	MNYAKYUSA	Mother	Don? Know	Self employed	No	Yes	Yes	No	No	No	No	Yes	No	No	Yes	No	No	Yes	No	No	No	No	Yes	No	No	Yes	No	No	Yes	No	Yes	Yes	No	Yes	No	No	No	No	13
MBEYA	Mbeya dist	12	Rural	Government	Day school	Primary	Co education	12	No	Standard 6	Mgogo	Mother	Don? Know	Retired officer	No	Yes	No	Yes	Yes	No	No	No	No	No	Yes	Yes	Yes	No	Yes	No	No	Yes	No	No	No	Yes	No	No	Yes	No	No	Yes	No	Yes	No	Yes	No	No	11
KAGERA	Muleba	10	Rural	Government	Day school	Primary	Co education	12	No	Standard 5	MHAYA	Father	Primary	Farmer	No	Yes	No	No	No	No	No	No	Yes	No	No	No	No	No	Yes	No	No	Yes	No	No	No	No	No	No	Yes	No	No	No	Yes	No	No	No	No	No	12
RUVUMA	Namtumbo	8	Urban	Government	Day school	Secondary	Co education	16	No	Form 3	mndendeule	Father	Some primary	Self employed	No	Yes	Yes	No	Yes	No	No	Yes	No	No	Yes	Yes	Yes	Yes	Yes	No	No	Yes	Yes	No	No	Yes	No	Yes	No	Yes	No	Yes	Yes	Yes	No	No	Yes	No	16
TANGA	Lushoto	4	Rural	Non_Government	Boarding and day	Primary	Co education	13	No	Standard 7	MDEDEULE	Mother	Tertiary	Formal	No	Yes	No	Yes	Yes	No	No	No	Yes	No	No	Yes	No	No	Yes	No	No	Yes	No	No	No	Yes	No	No	No	No	No	Yes	No	No	No	No	No	Yes	12
SHINYANGA	Msalala	3	Urban	Government	Day school	Primary	Girls only	18	No	Form 4	MSUKUMA	Father	Tertiary	Farmer	No	No	Yes	No	Yes	No	No	No	No	No	No	Yes	No	Yes	No	No	No	Yes	No	No	No	Yes	No	No	Yes	No	Yes	No	No	No	No	No	Yes	No	12
MARA	Rorya	7	Urban	Government	Day school	Primary	Co education	14	No	Standard 7	MJALUO	Father	Don? Know	Farmer	No	Yes	No	No	No	No	No	Yes	No	No	No	No	No	No	Yes	No	Yes	No	No	No	No	No	Yes	No	No	No	No	No	Yes	No	No	No	No	No	11
KIGOMA	Kibondo	4	Rural	Government	Day school	Primary	Co education	13	No	Standard 7	mha	Mother	Primary	Farmer	No	Yes	Yes	Yes	Yes	No	No	Yes	Yes	No	No	Yes	Yes	Yes	Yes	No	No	Yes	Yes	No	No	Yes	No	No	Yes	No	Yes	Yes	Yes	Yes	No	No	Yes	No	12
KIGOMA	Kibondo	4	Rural	Government	Day school	Primary	Co education	12	No	Standard 6	mha	Female guardian	Secondary	Self employed	No	Yes	No	Yes	Yes	No	No	Yes	No	No	No	No	Yes	Yes	Yes	No	No	Yes	Yes	No	No	Yes	No	No	No	Yes	No	Yes	No	Yes	No	No	Yes	No	11
SHINYANGA	Msalala	6	Urban	Government	Day school	Secondary	Co education	16	No	Form 2	Msukuma	Father	Primary	Farmer	No	Yes	No	Yes	No	No	No	Yes	No	No	No	Yes	Yes	Yes	Yes	No	No	Yes	No	Yes	No	Yes	No	Yes	Yes	No	Yes	Yes	No	Yes	No	No	No	No	14
ARUSHA	Karatu	3	Rural	Government	Day school	Primary	Co education	16	No	Standard 6	MUIRAQ	Other	Secondary	Don? Know	No	No	No	No	No	No	Yes	Yes	No	No	No	No	No	No	No	Yes	No	No	No	No	No	Yes	No	No	No	No	Yes	No	No	No	Yes	No	No	No	11
KAGERA	Muleba	10	Rural	Non_Government	Boarding only	Secondary	Co education	19	No	Form 3	msukuma	Father	Primary	Self employed	No	No	No	Yes	No	No	No	No	Yes	No	No	No	No	Yes	No	No	No	No	No	No	No	Yes	Yes	No	No	No	No	No	No	Yes	No	No	No	No	13
KIGOMA	Kibondo	4	Rural	Government	Day school	Primary	Co education	10	No	Standard 5	mha	Father	Primary	Farmer	No	Yes	Yes	Yes	Yes	No	No	No	Yes	No	No	Yes	Yes	Yes	Yes	No	No	Yes	No	No	No	Yes	No	No	Yes	No	Yes	Yes	Yes	Yes	No	No	Yes	No	10
KIGOMA	Kibondo	4	Rural	Government	Day school	Primary	Co education	11	No	Standard 5	mha	Mother	Primary	Self employed	No	Yes	Yes	Yes	Yes	No	No	Yes	Yes	No	No	Yes	Yes	Yes	Yes	No	No	Yes	Yes	Yes	No	Yes	No	Yes	Yes	No	Yes	Yes	Yes	Yes	No	Yes	Yes	No	11
KAGERA	Muleba	3	Urban	Government	Day school	Primary	Co education	18	No	Standard 6	MUHAYA	Mother	None	Farmer	No	Yes	Yes	No	No	No	No	Yes	Yes	No	Yes	Yes	No	Yes	Yes	Yes	No	Yes	Yes	No	No	Yes	Yes	Yes	Yes	Yes	No	Yes	No	Yes	No	No	Yes	No	18
IRINGA	Mufindi	30	Urban	Government	Boarding and day	Secondary	Co education	18	No	Form 3	MHEHE	Father	Primary	Farmer	No	No	No	Yes	No	No	No	No	No	No	No	No	Yes	Yes	No	No	No	No	No	No	No	Yes	No	No	No	Yes	No	No	No	Yes	No	No	No	No	15
KIGOMA	Kibondo	4	Rural	Government	Day school	Primary	Co education	14	No	Standard 7	mha	Mother	Primary	Farmer	No	Yes	Yes	Yes	Yes	No	No	No	Yes	No	No	Yes	Yes	Yes	Yes	No	Yes	Yes	Yes	No	No	Yes	No	No	Yes	Yes	Yes	Yes	Yes	Yes	No	Yes	Yes	No	14
SHINYANGA	Msalala	4	Urban	Government	Boarding and day	Secondary	Co education	17	No	Form 2	Msukuma	Father	None	Farmer	No	Yes	Yes	Yes	No	No	No	No	Yes	No	No	Yes	Yes	No	Yes	Yes	No	Yes	Yes	No	No	Yes	No	Yes	Yes	Yes	No	Yes	No	No	No	Yes	No	No	15
MARA	Rorya	2	Urban	Government	Day school	Primary	Co education	15	No	Form 3	WAKINE	Father	Don? Know	Formal	No	No	Yes	Yes	No	No	Yes	No	Yes	Yes	Yes	Yes	Yes	Yes	No	No	No	Yes	Yes	No	No	No	Yes	No	No	Yes	No	No	Yes	No	No	No	No	No	15
KAGERA	Muleba	10	Rural	Government	Day school	Primary	Co education	13	No	Standard 5	MHAYA	Mother	None	Farmer	No	Yes	Yes	Yes	No	No	No	No	No	No	Yes	Yes	No	No	No	Yes	No	Yes	Yes	No	No	Yes	Yes	Yes	Yes	No	No	Yes	Yes	Yes	No	Yes	No	No	13
SHINYANGA	Msalala	7	Urban	Government	Boarding and day	Secondary	Co education	15	Yes visionary disability	Form 2	Msukuma	Male guardian	Primary	Farmer	No	Yes	Yes	No	No	No	No	No	Yes	No	No	Yes	Yes	Yes	Yes	No	No	Yes	Yes	No	No	Yes	No	No	Yes	No	Yes	Yes	No	No	Yes	Yes	No	No	12
ARUSHA	Karatu	8	Rural	Government	Day school	Primary	Co education	14	No	Form 3	MBURU	Father	Primary	Formal	No	Yes	No	Yes	Yes	No	No	No	Yes	Yes	No	Yes	Yes	Yes	Yes	No	No	Yes	No	Yes	No	Yes	No	Yes	No	Yes	No	No	Yes	No	No	No	Yes	No	14
DODOMA	Mpwapwa	4	Urban	Government	Day school	Primary	Co education	14	No	Standard 7	MHEHE	Father	Secondary	Farmer	No	Yes	Yes	Yes	No	No	No	Yes	Yes	No	No	Yes	Yes	Yes	Yes	No	No	Yes	Yes	No	No	Yes	No	No	Yes	No	Yes	No	Yes	Yes	No	Yes	Yes	No	11
MARA	Rorya	6	Rural	Non_Government	Day school	Primary	Co education	13	No	Standard 6	MJALUO	Female guardian	Secondary	Self employed	No	Yes	Yes	No	Yes	No	No	No	No	No	Yes	Yes	Yes	Yes	Yes	No	No	Yes	Yes	No	No	Yes	No	No	Yes	No	Yes	No	Yes	Yes	No	No	No	No	13
ARUSHA	Karatu	4	Urban	Government	Boarding and day	Secondary	Co education	15	No	Form 1	MUIRAQ	Other	Some primary	Farmer	No	Yes	Yes	No	No	No	No	No	No	No	Yes	No	No	Yes	No	Yes	No	Yes	Yes	Yes	No	Yes	No	No	Yes	Yes	Yes	Yes	No	Yes	No	No	Yes	No	13
MARA	Rorya	9	Urban	Non_Government	Boarding only	Secondary	Girls only	16	No	Form 3	MHAYA	Mother	Tertiary	Formal	No	Yes	Yes	Yes	No	No	No	No	Yes	No	No	No	Yes	Yes	No	No	No	Yes	Yes	No	No	No	No	No	No	No	Yes	No	No	No	Yes	No	No	No	12
RUVUMA	Namtumbo	8	Urban	Government	Day school	Secondary	Co education	15	No	Form 1	mndendeule	Father	Primary	Farmer	No	Yes	No	Yes	Yes	No	No	Yes	No	No	Yes	Yes	No	Yes	Yes	No	No	Yes	No	Yes	No	Yes	Yes	Yes	No	Yes	No	Yes	Yes	Yes	No	No	Yes	No	15
TANGA	Lushoto	11	Urban	Government	Day school	Secondary	Co education	18	No	Form 4	MSAMBAA	Father	Don? Know	Self employed	No	Yes	No	No	No	No	No	No	No	No	No	Yes	No	Yes	No	No	No	Yes	No	No	No	No	No	No	Yes	No	No	No	Yes	No	No	No	No	No	12
PEMBA	North Pemba	1	Rural	Non_Government	Boarding only	Secondary	Co education	17	No	Form 4		Father	Tertiary	Formal	No	Yes	No	Yes	Yes	No	No	No	Yes	No	Yes	Yes	No	Yes	No	Yes	No	Yes	Yes	No	No	Yes	No	No	Yes	No	No	Yes	No	No	Yes	No	No	No	13
PEMBA	North Pemba	1	Urban	Government	Day school	Secondary	Co education	16	No	Form 3		Mother	None	Farmer	No	No	Yes	No	Yes	No	No	No	Yes	No	No	Yes	No	No	No	Yes	No	Yes	No	No	No	Yes	No	No	No	Yes	Yes	No	No	No	Yes	No	Yes	No	14
MARA	Rorya	1	Urban	Government	Day school	Primary	Co education	14	No	Form 3	MJALUO	Mother	Secondary	Farmer	No	Yes	No	No	No	No	No	No	Yes	No	Yes	No	No	Yes	Yes	No	No	Yes	No	Yes	No	No	No	No	Yes	Yes	No	No	Yes	No	No	No	No	No	13
SHINYANGA	Msalala	6	Urban	Government	Day school	Secondary	Co education	15	No	Form 1	Msukuma	Male guardian	Some primary	Farmer	No	No	No	Yes	No	No	No	No	No	No	No	No	Yes	No	Yes	No	No	Yes	No	No	No	No	No	No	Yes	No	No	No	Yes	Yes	No	No	No	No	13
SHINYANGA	Msalala	7	Urban	Government	Day school	Primary	Co education	16	No	Standard 6	msukuma	Female guardian	Tertiary	Formal	No	Yes	No	Yes	No	No	No	Yes	No	No	Yes	No	No	Yes	Yes	No	No	Yes	No	No	No	Yes	Yes	No	No	Yes	No	Yes	Yes	Yes	No	No	Yes	No	14
MARA	Rorya	6	Rural	Government	Day school	Secondary	Co education	16	No	Form 3	MJALUO	Mother	Primary	Farmer	No	No	Yes	Yes	No	No	No	Yes	Yes	No	No	No	No	Yes	Yes	No	No	Yes	No	No	No	Yes	No	No	Yes	No	Yes	No	No	No	Yes	No	Yes	No	13
MARA	Rorya	6	Rural	Government	Day school	Secondary	Co education	16	No	Form 2	MZANAKI	Father	Secondary	Farmer	No	Yes	Yes	Yes	No	No	No	No	No	No	Yes	Yes	Yes	Yes	Yes	No	No	Yes	No	No	No	Yes	No	No	Yes	No	Yes	No	Yes	No	No	No	Yes	No	15
MBEYA	Mbeya dist	12	Rural	Government	Day school	Secondary	Co education	17	No	Form 3	MNYAKYUSA	Female guardian	Primary	Self employed	No	No	Yes	Yes	Yes	No	No	No	Yes	No	No	Yes	Yes	No	Yes	No	No	Yes	Yes	No	No	Yes	No	No	No	No	Yes	Yes	No	Yes	Yes	Yes	Yes	No	12
MARA	Rorya	2	Urban	Government	Day school	Primary	Co education	14	Yes physical disability	Form 3	MUKINE	Father	Primary	Farmer	No	Yes	No	No	No	No	No	No	Yes	No	No	No	No	No	No	Yes	No	No	Yes	No	No	No	No	No	Yes	No	No	No	No	No	No	No	No	No	14
KAGERA	Muleba	3	Urban	Government	Day school	Primary	Co education	14	No	Standard 7	MHAYA	Father	Primary	Farmer	No	No	Yes	Yes	No	No	No	No	Yes	No	No	Yes	Yes	Yes	Yes	No	No	Yes	Yes	No	No	Yes	No	No	No	No	No	Yes	No	Yes	No	No	Yes	No	14
KAGERA	Muleba	1	Rural	Government	Day school	Primary	Co education	13	No	Standard 7	mhaya	Father	Don? Know	Farmer	No	No	No	Yes	No	No	No	No	No	No	No	Yes	No	Yes	No	No	No	Yes	No	No	No	No	No	No	No	No	No	Yes	No	Yes	No	No	No	No	12
DAR ES SALAAM	Temeke	5	Rural	Government	Day school	Primary	Co education	11	Yes visionary disability	Standard 6	MHAYA	Mother	Don? Know	Formal	No	Yes	No	No	Yes	No	No	No	No	Yes	Yes	No	No	Yes	Yes	Yes	Yes	Yes	Yes	No	No	Yes	No	Yes	No	Yes	No	Yes	Yes	No	Yes	Yes	No	No	11
SHINYANGA	Msalala	7	Urban	Government	Boarding and day	Secondary	Co education	15	No	Form 2	Msukuma	Father	Some primary	Farmer	No	Yes	No	Yes	Yes	No	No	No	Yes	No	No	Yes	Yes	Yes	Yes	No	No	Yes	Yes	No	No	Yes	No	No	Yes	Yes	Yes	Yes	No	Yes	No	No	No	No	12
MARA	Rorya	11	Urban	Government	Boarding and day	Secondary	Co education	16	No	Form 2	MJALUO	Father	Primary	Farmer	No	No	No	Yes	No	No	No	No	Yes	No	No	No	No	Yes	No	No	No	No	Yes	No	No	No	No	No	Yes	No	Yes	No	Yes	No	No	Yes	No	No	13
KAGERA	Muleba	10	Rural	Government	Day school	Primary	Co education	13	Yes visionary disability	Standard 7	mhaya	Father	Primary	Farmer	No	No	No	No	Yes	No	No	No	No	No	No	No	Yes	No	Yes	No	No	Yes	No	No	No	No	No	No	Yes	No	No	No	No	No	No	Yes	No	No	13
TABORA	Igunga	11	Rural	Government	Boarding and day	Secondary	Co education	18	No	Form 4	Mnyamwezi	Mother	Primary	Farmer	No	Yes	No	Yes	No	No	No	Yes	No	No	No	Yes	No	Yes	Yes	No	No	Yes	Yes	No	No	Yes	No	No	Yes	No	No	No	No	Yes	No	No	Yes	No	12
KAGERA	Muleba	1	Rural	Government	Day school	Primary	Co education	14	Yes visionary disability	Standard 7	mhaya	Father	Some primary	Farmer	No	Yes	No	No	No	No	No	No	No	No	No	No	Yes	No	Yes	No	No	No	No	No	No	Yes	No	No	Yes	No	No	No	No	No	No	Yes	No	No	13
DAR ES SALAAM	Temeke	10	Rural	Non_Government	Day school	Secondary	Co education	18	No	Form 4	MPOGORO	Mother	Primary	Self employed	No	No	No	No	Yes	No	No	No	Yes	No	No	No	No	Yes	No	No	No	No	Yes	No	No	No	No	No	Yes	No	No	No	No	No	No	No	Yes	No	15
MARA	Rorya	11	Urban	Government	Boarding and day	Secondary	Co education	16	No	Form 3	MJALUO	Female guardian	Primary	Farmer	No	Yes	No	Yes	No	No	No	No	No	No	No	Yes	No	No	Yes	No	No	Yes	No	No	No	Yes	No	No	No	No	No	Yes	No	No	No	Yes	No	No	13
DODOMA	Mpwapwa	7	Urban	Government	Day school	Secondary	Co education	16	No	Form 2	MHEHE	Mother	Primary	Farmer	No	Yes	No	No	No	No	No	No	Yes	No	No	Yes	No	Yes	Yes	No	No	Yes	Yes	No	No	No	No	No	Yes	Yes	No	Yes	No	Yes	No	Yes	No	No	13
DODOMA	Mpwapwa	4	Urban	Government	Day school	Primary	Co education	12	No	Standard 7	MHEHE	Father	Secondary	Farmer	No	Yes	No	Yes	No	No	No	No	Yes	No	No	No	Yes	Yes	Yes	No	No	No	Yes	No	No	Yes	No	No	Yes	No	No	No	No	Yes	No	No	Yes	No	12
UNGUJA	Kaskazini	1	Urban	Government	Boarding only	Secondary	Co education	13	No	Form 2		Mother	Secondary	Self employed	No	Yes	No	Yes	No	No	No	Yes	No	No	No	No	No	Yes	No	No	No	No	No	No	No	Yes	No	No	No	No	No	Yes	No	No	Yes	No	No	No	12
MTWARA	Tandahimba	8	Urban	Government	Day school	Secondary	Co education	17	No	Form 4	mmakonde	Father	Primary	Farmer	No	Yes	No	Yes	No	No	No	No	No	Yes	No	Yes	No	Yes	Yes	No	No	Yes	No	No	No	Yes	No	No	Yes	No	Yes	Yes	Yes	No	No	Yes	No	No	14
SHINYANGA	Msalala	5	Urban	Government	Boarding and day	Secondary	Co education	16	No	Form 4	mnyiramba	Mother	Primary	Farmer	No	Yes	Yes	No	No	No	No	No	No	No	No	Yes	Yes	Yes	No	No	No	Yes	No	No	No	Yes	No	No	Yes	No	Yes	No	No	Yes	No	No	Yes	No	12
TABORA	Igunga	11	Urban	Government	Day school	Secondary	Co education	15	Yes visionary disability	Form 2	Msukuma	Father	Secondary	Farmer	No	No	No	Yes	No	No	No	No	No	No	No	Yes	No	Yes	No	No	No	Yes	Yes	No	No	Yes	No	No	Yes	No	Yes	No	No	Yes	No	No	No	No	12
TANGA	Lushoto	4	Urban	Government	Day school	Primary	Co education	13	No	Form 3	MSAMBAA	Mother	Don? Know	Farmer	No	Yes	Yes	Yes	Yes	No	No	No	Yes	No	Yes	Yes	Yes	Yes	Yes	No	No	Yes	No	Yes	No	Yes	No	Yes	Yes	Yes	Yes	Yes	Yes	Yes	Yes	Yes	Yes	No	13
TABORA	Igunga	11	Rural	Government	Day school	Secondary	Co education	18	No	Form 4	Mkurya	Female guardian	Secondary	Self employed	No	No	Yes	Yes	Yes	No	No	No	No	No	No	Yes	Yes	Yes	No	No	No	Yes	Yes	No	No	Yes	No	No	Yes	Yes	Yes	No	No	Yes	No	No	Yes	No	12
MARA	Rorya	5	Urban	Government	Boarding and day	Secondary	Co education	18	No	Form 4	mjaluo	Father	Some primary	Farmer	No	Yes	Yes	Yes	Yes	No	No	Yes	Yes	No	Yes	Yes	Yes	Yes	Yes	No	No	Yes	Yes	No	No	Yes	No	Yes	Yes	Yes	Yes	No	Yes	Yes	No	No	No	No	13
TABORA	Igunga	11	Rural	Government	Day school	Primary	Co education	13	No	Standard 7	mnyamezi	Male guardian	Secondary	Don? Know	No	Yes	No	Yes	No	No	No	No	No	No	Yes	Yes	Yes	Yes	Yes	No	No	Yes	Yes	No	No	Yes	No	No	Yes	No	Yes	Yes	No	No	No	No	Yes	No	12
SHINYANGA	Msalala	7	Urban	Government	Boarding and day	Secondary	Co education	18	No	Form 4	Msukuma	Father	Primary	Farmer	No	No	No	Yes	No	No	No	No	No	No	No	Yes	No	No	Yes	No	No	Yes	No	No	No	No	No	No	Yes	No	No	No	No	Yes	No	No	No	No	15
SHINYANGA	Msalala	7	Urban	Government	Boarding and day	Secondary	Co education	15	No	Form 2	Msukuma	Mother	Some primary	Farmer	No	No	Yes	Yes	No	No	No	No	No	Yes	Yes	No	No	Yes	Yes	No	No	No	Yes	Yes	No	Yes	No	No	Yes	No	Yes	No	Yes	Yes	Yes	No	No	No	13
IRINGA	Mufindi	33	Urban	Government	Day school	Primary	Co education	13	No	Standard 7	MHEHE	Mother	Tertiary	Farmer	No	No	No	Yes	No	No	No	Yes	No	No	No	No	Yes	Yes	No	No	No	Yes	No	No	No	No	No	No	No	No	No	Yes	No	Yes	No	No	No	No	12
MARA	Rorya	5	Urban	Government	Boarding and day	Secondary	Co education	17	No	Form 4	mjaluo	Father	Primary	Farmer	No	Yes	Yes	Yes	No	No	No	Yes	Yes	No	Yes	Yes	No	Yes	Yes	No	No	Yes	Yes	No	No	Yes	No	Yes	Yes	Yes	Yes	Yes	No	No	Yes	Yes	Yes	No	12
MBEYA	Mbeya dist	14	Urban	Government	Boarding and day	Secondary	Co education	18	No	Form 3	MSAFWA	Father	Primary	Formal	No	Yes	Yes	Yes	Yes	No	No	No	Yes	No	Yes	Yes	Yes	Yes	Yes	No	No	Yes	Yes	Yes	No	Yes	No	Yes	Yes	Yes	No	Yes	No	Yes	No	No	Yes	No	15
SHINYANGA	Msalala	3	Urban	Government	Day school	Primary	Co education	15	No	Standard 7	Msukuma	Father	Some primary	Farmer	No	No	No	Yes	No	No	No	No	No	No	No	Yes	No	No	Yes	No	No	Yes	No	No	No	Yes	Yes	No	No	No	No	No	Yes	No	No	No	No	No	14
ARUSHA	Karatu	3	Rural	Government	Day school	Primary	Co education	14	No	Standard 7	MUIRAQ	Other	Primary	Farmer	No	No	No	Yes	Yes	No	No	Yes	Yes	No	No	No	Yes	Yes	Yes	No	No	Yes	Yes	No	No	Yes	No	No	No	Yes	Yes	Yes	Yes	No	No	Yes	No	No	13
MBEYA	Mbeya dist	7	Rural	Non_Government	Boarding only	Secondary	Co education	14	Yes visionary disability	Form 2	Mbena	Father	Tertiary	Self employed	No	Yes	No	Yes	No	No	No	No	Yes	No	Yes	No	Yes	Yes	No	No	No	Yes	No	No	No	Yes	No	Yes	No	No	Yes	No	No	No	No	No	Yes	No	14
MARA	Rorya	6	Rural	Government	Day school	Secondary	Co education	14	No	Form 3	MJALUO	Other	Primary	Self employed	No	Yes	Yes	Yes	No	No	No	Yes	Yes	No	No	Yes	No	No	Yes	Yes	No	Yes	Yes	No	No	Yes	No	No	Yes	Yes	Yes	Yes	No	No	Yes	No	No	No	12
TABORA	Igunga	11	Urban	Non_Government	Boarding only	Secondary	Co education	14	No	Form 1	Msukuma	Father	Tertiary	Self employed	No	No	No	Yes	No	No	No	No	No	No	No	Yes	Yes	Yes	No	No	No	Yes	No	No	No	Yes	No	Yes	No	No	No	No	No	No	No	No	Yes	No	12
MBEYA	Mbeya dist	11	Urban	Government	Day school	Primary	Co education	13	Yes visionary disability	Standard 6	Mnyakyusa	Female guardian	Primary	Self employed	No	No	Yes	No	No	No	No	No	Yes	No	Yes	No	No	Yes	Yes	No	No	No	No	No	No	Yes	No	No	No	Yes	Yes	No	No	Yes	No	No	No	Yes	13
TABORA	Igunga	11	Rural	Government	Day school	Primary	Co education	15	No	Standard 7	msukuma	Father	Some primary	Self employed	No	Yes	No	Yes	Yes	No	No	Yes	No	Yes	Yes	Yes	Yes	Yes	Yes	No	No	No	Yes	Yes	No	Yes	Yes	No	Yes	Yes	Yes	Yes	No	Yes	No	No	Yes	No	14
TANGA	Lushoto	10	Urban	Government	Boarding and day	Secondary	Co education	16	No	Form 3	MSAMBAA	Father	Some primary	Farmer	No	Yes	Yes	No	Yes	No	No	Yes	No	No	Yes	Yes	No	Yes	Yes	No	No	Yes	Yes	Yes	No	Yes	No	No	Yes	Yes	Yes	No	Yes	No	No	Yes	No	No	12
ARUSHA	Karatu	3	Rural	Government	Day school	Primary	Co education	15	No	Standard 7	MUIRAQ	Female guardian	Primary	Farmer	No	No	No	Yes	Yes	No	No	Yes	Yes	No	No	No	Yes	Yes	Yes	No	No	Yes	Yes	No	No	Yes	No	No	Yes	No	Yes	Yes	Yes	No	No	Yes	No	No	13
PEMBA	North Pemba	1	Urban	Government	Day school	Secondary	Co education	15	No	Form 4		Father	Secondary	Self employed	No	Yes	Yes	Yes	Yes	No	No	Yes	No	No	No	Yes	Yes	Yes	Yes	No	No	Yes	Yes	No	No	Yes	No	No	Yes	Yes	No	Yes	No	Yes	No	Yes	No	No	12
DODOMA	Mpwapwa	7	Urban	Government	Day school	Secondary	Co education	17	No	Form 2	MHEHE	Other	None	Farmer	No	Yes	No	Yes	No	No	No	No	Yes	No	Yes	Yes	No	No	Yes	No	No	Yes	No	No	No	Yes	No	Yes	Yes	No	Yes	Yes	Yes	Yes	No	No	No	Yes	11
MARA	Rorya	5	Urban	Government	Boarding and day	Secondary	Co education	13	No	Form 1	Mkurya	Female guardian	Secondary	Farmer	No	Yes	No	Yes	Yes	No	No	Yes	Yes	No	Yes	Yes	No	Yes	Yes	No	No	Yes	No	No	No	Yes	No	No	Yes	No	Yes	Yes	Yes	No	Yes	Yes	Yes	No	12
PEMBA	North Pemba	1	Urban	Government	Day school	Secondary	Co education	15	No	Form 4		Father	Secondary	Self employed	No	Yes	Yes	Yes	Yes	No	No	No	Yes	Yes	Yes	No	No	Yes	Yes	No	No	Yes	Yes	No	No	Yes	No	No	Yes	Yes	No	Yes	No	Yes	No	Yes	No	Yes	12
ARUSHA	Karatu	8	Urban	Government	Day school	Secondary	Co education	14	No	Form 2	MSOMALI	Mother	Tertiary	Self employed	No	No	No	Yes	Yes	No	No	No	No	No	Yes	Yes	Yes	Yes	Yes	No	No	Yes	No	Yes	No	Yes	No	No	Yes	Yes	Yes	Yes	No	Yes	No	No	Yes	No	13
MARA	Rorya	5	Urban	Government	Day school	Secondary	Co education	17	No	Form 3	MJALUO	Mother	Primary	Farmer	No	Yes	No	Yes	No	No	No	Yes	No	No	Yes	No	No	Yes	No	No	No	No	Yes	No	No	Yes	No	No	Yes	Yes	No	Yes	No	Yes	No	No	Yes	No	15
TANGA	Lushoto	10	Urban	Government	Day school	Primary	Co education	15	No	Form 4	MVUNHA	Father	None	Farmer	No	Yes	Yes	Yes	Yes	No	No	Yes	Yes	No	No	Yes	No	Yes	Yes	No	No	Yes	Yes	No	No	Yes	Yes	No	Yes	Yes	Yes	No	Yes	Yes	No	Yes	Yes	No	15
SHINYANGA	Msalala	4	Urban	Government	Day school	Primary	Co education	16	No	Standard 7	Msukuma	Mother	Primary	Farmer	No	No	No	Yes	No	No	No	Yes	No	No	No	Yes	Yes	Yes	No	No	No	Yes	No	No	No	Yes	No	No	Yes	No	Yes	Yes	No	Yes	No	No	Yes	No	9
SHINYANGA	Msalala	4	Urban	Government	Day school	Primary	Co education	15	No	Standard 7	Msukuma	Mother	Primary	Farmer	No	Yes	No	No	No	No	No	No	Yes	No	No	No	Yes	Yes	No	No	No	Yes	No	No	No	Yes	No	No	Yes	No	No	Yes	Yes	Yes	No	Yes	No	No	14
SHINYANGA	Msalala	3	Urban	Government	Day school	Primary	Co education	15	No	Standard 7	mzanaki	Mother	Some primary	Self employed	No	No	Yes	Yes	Yes	No	No	No	No	No	Yes	Yes	Yes	No	Yes	No	No	Yes	Yes	Yes	No	Yes	No	Yes	Yes	Yes	Yes	Yes	Yes	Yes	No	Yes	Yes	No	14
TANGA	Lushoto	4	Rural	Government	Day school	Primary	Co education	13	No	Standard 7	MSAMBAA	Father	Don? Know	Self employed	No	No	Yes	Yes	Yes	No	No	Yes	No	No	Yes	Yes	Yes	Yes	Yes	No	No	No	Yes	No	No	Yes	Yes	No	No	Yes	No	No	Yes	No	No	No	No	No	13
SHINYANGA	Msalala	4	Urban	Government	Day school	Primary	Co education	15	No	Standard 7	Msukuma	Mother	Don? Know	Farmer	No	Yes	No	Yes	No	No	No	No	Yes	No	No	Yes	Yes	No	Yes	No	No	Yes	No	Yes	No	Yes	No	Yes	No	No	Yes	Yes	Yes	Yes	No	Yes	Yes	No	14
MARA	Rorya	5	Rural	Government	Day school	Primary	Co education	13	No	Standard 7	MJALUO	Mother	Primary	Farmer	No	Yes	No	Yes	Yes	No	No	No	No	No	No	Yes	No	Yes	No	No	No	Yes	No	No	No	Yes	No	No	Yes	Yes	Yes	No	No	Yes	No	Yes	No	No	11
DAR ES SALAAM	Temeke	5	Rural	Government	Day school	Primary	Co education	13	No	Standard 7	MZARAMO	Mother	Some primary	Self employed	No	Yes	Yes	Yes	Yes	No	No	Yes	Yes	No	No	Yes	No	Yes	No	No	No	Yes	No	Yes	No	Yes	No	Yes	Yes	No	Yes	Yes	No	Yes	No	No	Yes	No	12
KILIMANJARO	Moshi	21	Urban	Government	Day school	Secondary	Co education	16	No	Form 4	MCHAGA	Father	Primary	Formal	No	No	No	Yes	Yes	No	No	No	Yes	No	Yes	Yes	No	Yes	Yes	No	No	Yes	Yes	No	No	No	No	Yes	Yes	Yes	Yes	Yes	No	No	No	No	Yes	No	11
UNGUJA	Kaskazini	1	Urban	Government	Boarding only	Secondary	Co education	17	No	Form 3		Father	Secondary	Farmer	No	No	No	No	Yes	No	No	Yes	No	No	No	Yes	No	No	Yes	No	No	Yes	No	No	No	Yes	Yes	No	No	Yes	No	No	No	No	Yes	No	Yes	No	13
KIGOMA	Kibondo	8	Urban	Government	Day school	Primary	Co education	16	No	Standard 7	mha	Father	Don? Know	Farmer	Yes	No	No	No	No	No	No	No	Yes	No	Yes	No	No	Yes	Yes	No	Yes	No	Yes	No	No	No	No	Yes	No	Yes	No	Yes	No	Yes	No	Yes	Yes	No	14
KIGOMA	Kibondo	7	Urban	Government	Day school	Primary	Co education	12	No	Standard 6	mha	Father	Primary	Farmer	No	Yes	Yes	Yes	No	No	No	Yes	Yes	No	Yes	Yes	Yes	Yes	Yes	Yes	No	Yes	Yes	Yes	No	Yes	Yes	Yes	Yes	Yes	Yes	Yes	Yes	Yes	No	Yes	No	No	12
PEMBA	North Pemba	1	Urban	Government	Day school	Secondary	Co education	15	No	Form 3		Male guardian	Secondary	Farmer	No	Yes	No	No	Yes	No	No	No	Yes	No	Yes	Yes	No	Yes	Yes	No	No	Yes	Yes	No	No	No	Yes	No	No	Yes	Yes	No	Yes	Yes	No	No	No	No	12
KIGOMA	Kibondo	4	Rural	Government	Boarding and day	Secondary	Co education	15	Yes visionary disability	Form 4	mha	Mother	Primary	Farmer	No	Yes	Yes	Yes	No	No	No	Yes	No	No	Yes	Yes	No	Yes	Yes	No	No	Yes	Yes	No	No	Yes	No	Yes	Yes	No	No	Yes	No	Yes	No	Yes	Yes	No	9
KILIMANJARO	Moshi	2	Rural	Government	Day school	Secondary	Co education	17	No	Form 4	mnyaturu	Father	Some primary	Self employed	No	Yes	No	Yes	Yes	No	No	Yes	No	No	Yes	No	Yes	Yes	Yes	No	No	Yes	No	Yes	No	Yes	No	No	Yes	No	No	Yes	No	No	No	No	Yes	No	14
MBEYA	Mbeya dist	15	Rural	Government	Day school	Primary	Co education	13	No	Standard 7	MKINGA	Mother	Primary	Self employed	No	Yes	No	Yes	No	No	No	No	No	No	No	Yes	Yes	Yes	No	No	No	Yes	No	No	No	Yes	Yes	No	No	No	No	Yes	Yes	No	Yes	No	Yes	No	12
KILIMANJARO	Moshi	12	Urban	Non_Government	Boarding and day	Secondary	Co education	15	No	Form 4	MCHAGA	Father	Tertiary	Formal	No	No	No	Yes	No	No	No	No	No	Yes	No	No	No	Yes	No	No	No	No	Yes	No	No	No	No	No	Yes	No	No	No	No	No	No	No	Yes	No	10
ARUSHA	Karatu	3	Urban	Government	Boarding and day	Secondary	Co education	15	No	Form 1	MUIRAQ	Father	Primary	Farmer	No	Yes	No	Yes	Yes	No	No	No	Yes	No	No	Yes	Yes	Yes	Yes	No	No	Yes	Yes	No	No	Yes	No	No	Yes	No	No	Yes	No	Yes	Yes	No	No	No	15
PEMBA	North Pemba	1	Rural	Non_Government	Boarding only	Secondary	Co education	16	No	Form 4		Father	Tertiary	Formal	No	Yes	No	No	No	No	No	Yes	No	No	No	No	No	Yes	No	No	No	Yes	No	No	No	No	No	No	Yes	No	No	Yes	No	No	No	No	Yes	No	13
SHINYANGA	Msalala	3	Urban	Government	Day school	Secondary	Co education	16	No	Form 3	MSUKUMA	Mother	None	Farmer	No	No	Yes	Yes	Yes	No	No	No	No	No	No	Yes	No	No	Yes	No	No	No	No	Yes	No	Yes	No	No	Yes	Yes	No	Yes	Yes	Yes	No	No	Yes	No	14
PEMBA	North Pemba	1	Rural	Government	Day school	Secondary	Co education	16	No	Form 4		Male guardian	Primary	Formal	No	Yes	Yes	Yes	Yes	No	No	Yes	Yes	No	Yes	No	No	Yes	Yes	No	No	Yes	Yes	Yes	No	Yes	No	Yes	Yes	Yes	Yes	Yes	No	No	No	No	Yes	No	11
PEMBA	North Pemba	1	Urban	Government	Day school	Secondary	Co education	18	No	Form 4		Father	Secondary	Formal	No	Yes	Yes	Yes	Yes	No	No	No	Yes	No	Yes	Yes	Yes	Yes	Yes	Yes	No	Yes	No	No	No	Yes	No	No	No	Yes	Yes	Yes	No	No	No	No	Yes	No	15
SHINYANGA	Msalala	3	Urban	Government	Day school	Secondary	Co education	18	No	Form 4	MSUKUMA	Father	Primary	Self employed	No	No	Yes	Yes	No	No	No	No	No	No	Yes	Yes	Yes	Yes	Yes	No	No	Yes	Yes	No	No	Yes	No	No	Yes	No	Yes	No	No	Yes	Yes	No	Yes	No	13
KILIMANJARO	Moshi	6	Urban	Government	Day school	Primary	Co education	12	No	Standard 7	MCHAGA	Female guardian	Don? Know	Don? Know	Yes	No	No	Yes	No	No	No	No	No	No	No	Yes	No	No	Yes	No	No	Yes	No	No	No	Yes	No	No	No	No	No	Yes	Yes	No	No	No	No	No	12
TANGA	Lushoto	8	Urban	Government	Day school	Secondary	Co education	18	No	Form 4	MSAMBAA	Mother	Primary	Farmer	No	No	Yes	Yes	Yes	No	No	Yes	Yes	No	Yes	Yes	No	Yes	Yes	No	No	Yes	Yes	No	No	Yes	No	No	No	No	No	Yes	No	Yes	No	No	Yes	No	16
MTWARA	Tandahimba	11	Rural	Government	Day school	Secondary	Co education	17	No	Form 4	Mmakonde	Mother	Primary	Farmer	No	No	Yes	No	No	No	No	Yes	No	No	No	Yes	No	Yes	No	No	No	Yes	Yes	No	No	Yes	No	No	Yes	No	No	Yes	No	Yes	No	No	Yes	No	16
KIGOMA	Kibondo	5	Urban	Government	Day school	Secondary	Co education	15	No	Form 2	mha	Mother	Primary	Farmer	No	Yes	No	Yes	No	No	No	Yes	No	No	No	Yes	No	Yes	No	No	No	Yes	Yes	No	No	No	No	Yes	No	Yes	No	Yes	No	No	Yes	No	Yes	No	14
RUVUMA	Namtumbo	6	Rural	Government	Day school	Primary	Co education	13	No	Standard 7	mndendeule	Father	Tertiary	Formal	No	Yes	Yes	Yes	Yes	No	No	Yes	No	No	No	No	No	No	Yes	No	No	No	No	Yes	No	Yes	No	No	Yes	No	No	No	Yes	No	No	Yes	No	No	13
MTWARA	Tandahimba	8	Urban	Government	Day school	Secondary	Co education	14	No	Form 2	mmakonde	Male guardian	Primary	Farmer	No	Yes	Yes	No	No	No	No	No	No	No	No	Yes	No	No	Yes	No	No	Yes	No	No	No	Yes	No	No	Yes	No	Yes	No	No	No	No	Yes	Yes	No	14
SHINYANGA	Msalala	3	Urban	Government	Day school	Secondary	Co education	17	No	Form 3	MSUKUMA	Father	Primary	Farmer	No	No	Yes	Yes	No	No	No	Yes	Yes	No	No	Yes	Yes	No	Yes	No	No	Yes	Yes	No	No	Yes	No	No	Yes	No	Yes	Yes	Yes	Yes	No	No	No	No	13
ARUSHA	Karatu	8	Rural	Government	Day school	Primary	Co education	15	No	Standard 7	MUIRAQ	Other	Primary	Formal	No	Yes	Yes	Yes	Yes	No	No	No	No	No	Yes	Yes	No	Yes	Yes	No	No	Yes	No	Yes	No	Yes	No	No	Yes	Yes	Yes	Yes	No	No	No	Yes	No	No	15
MTWARA	Tandahimba	8	Urban	Government	Day school	Secondary	Co education	18	No	Form 4	mmakonde	Father	Primary	Farmer	No	Yes	Yes	Yes	Yes	No	No	Yes	No	No	No	Yes	No	Yes	Yes	No	No	Yes	Yes	Yes	No	Yes	No	Yes	Yes	Yes	Yes	Yes	Yes	Yes	No	No	Yes	No	15
ARUSHA	Karatu	8	Urban	Government	Day school	Secondary	Co education	14	No	Form 1	MPARE	Father	Secondary	Formal	No	No	No	Yes	No	No	No	No	No	No	No	Yes	Yes	Yes	Yes	No	No	Yes	Yes	No	No	Yes	No	No	No	No	Yes	No	No	Yes	No	No	No	No	14
MARA	Rorya	6	Rural	Government	Day school	Secondary	Co education	17	No	Form 4	MJALUO	Father	Primary	Self employed	No	Yes	No	Yes	Yes	No	No	Yes	Yes	No	No	Yes	Yes	Yes	Yes	No	No	Yes	Yes	No	No	Yes	No	No	Yes	No	Yes	Yes	No	No	Yes	No	Yes	No	10
MTWARA	Tandahimba	7	Urban	Government	Day school	Secondary	Co education	17	No	Form 3	Mmakonde	Father	Primary	Farmer	No	No	No	Yes	No	No	No	Yes	No	No	No	No	No	Yes	No	No	No	Yes	No	No	No	No	No	No	Yes	Yes	No	No	No	Yes	No	No	No	No	14
KAGERA	Muleba	12	Urban	Government	Day school	Secondary	Co education	17	No	Form 2	MZINZA	Friend	Primary	Farmer	No	No	No	Yes	No	No	No	No	Yes	No	Yes	Yes	No	Yes	Yes	No	No	No	No	No	No	Yes	No	No	No	Yes	No	Yes	Yes	Yes	No	No	No	No	15
PEMBA	North Pemba	1	Rural	Government	Day school	Secondary	Co education	17	Yes visionary disability	Form 4		Mother	Secondary	Self employed	Yes	Yes	No	No	No	No	No	No	No	No	No	Yes	No	Yes	No	No	No	No	No	No	No	Yes	Yes	No	Yes	Yes	No	Yes	No	Yes	No	No	No	No	13
SHINYANGA	Msalala	5	Urban	Government	Boarding and day	Secondary	Co education	18	Yes visionary disability	Form 4	msukuma	Father	Secondary	Self employed	No	No	Yes	Yes	Yes	No	No	No	No	No	No	Yes	Yes	Yes	Yes	No	No	Yes	No	No	No	Yes	No	No	Yes	No	Yes	Yes	No	No	No	Yes	No	No	12
KILIMANJARO	Moshi	20	Rural	Non_Government	Day school	Secondary	Co education	17	No	Form 3	MPARE	Mother	Primary	Farmer	No	No	No	Yes	No	No	No	No	No	No	No	Yes	No	Yes	Yes	No	No	Yes	No	No	No	No	No	No	Yes	No	No	Yes	No	No	No	No	No	No	13
KILIMANJARO	Moshi	19	Rural	Government	Day school	Secondary	Co education	16	No	Form 4	MPARE	Female guardian	Don? Know	Formal	No	No	No	Yes	No	No	No	No	No	No	No	No	Yes	Yes	No	No	No	Yes	No	No	No	No	No	No	Yes	No	No	No	No	No	No	No	Yes	No	15
KILIMANJARO	Moshi	6	Rural	Government	Day school	Secondary	Co education	14	No	Form 2	MCHAGA	Mother	Primary	Don? Know	No	No	No	Yes	Yes	No	No	No	No	No	No	Yes	Yes	Yes	Yes	No	No	Yes	Yes	No	No	No	No	No	Yes	Yes	No	No	No	No	No	No	Yes	No	11
UNGUJA	Kaskazini	1	Rural	Government	Boarding only	Primary	Co education	15	No	Standard 6		Mother	Don? Know	Farmer	No	No	Yes	Yes	No	No	No	Yes	No	No	Yes	Yes	No	Yes	No	No	No	Yes	No	No	No	Yes	Yes	No	No	No	No	Yes	Yes	No	No	No	Yes	No	14
ARUSHA	Karatu	8	Rural	Government	Day school	Primary	Co education	13	No	Standard 7	MUIRAQ	Other	Primary	Farmer	No	Yes	Yes	Yes	Yes	No	No	No	No	No	No	Yes	No	Yes	Yes	No	No	Yes	No	Yes	No	Yes	No	No	Yes	Yes	No	Yes	No	No	No	Yes	No	No	13
KIGOMA	Kibondo	2	Urban	Government	Boarding and day	Secondary	Co education	16	No	Form 4	mha	Mother	Secondary	Farmer	No	Yes	Yes	Yes	Yes	No	No	No	Yes	No	No	Yes	No	Yes	Yes	No	No	Yes	Yes	No	No	Yes	No	No	Yes	No	Yes	Yes	No	No	No	Yes	Yes	No	11
PEMBA	North Pemba	1	Rural	Government	Day school	Secondary	Co education	19	No	Form 4		Father	Tertiary	Formal	No	Yes	No	Yes	No	No	No	No	Yes	No	No	Yes	Yes	Yes	Yes	No	No	Yes	Yes	No	No	Yes	No	No	Yes	No	Yes	Yes	No	Yes	No	Yes	Yes	No	12
MBEYA	Mbeya dist	14	Urban	Government	Day school	Primary	Co education	12	No	Standard 7	Mnyakyusa	Father	Secondary	Farmer	No	Yes	Yes	No	No	Yes	No	No	No	No	No	No	Yes	Yes	No	No	No	Yes	Yes	No	No	Yes	No	No	No	No	Yes	No	No	Yes	Yes	No	No	No	11
SHINYANGA	Msalala	8	Urban	Government	Day school	Primary	Co education	16	No	Standard 7	msukuma	Mother	Don? Know	Self employed	No	No	Yes	Yes	No	Yes	No	No	No	No	Yes	Yes	Yes	Yes	Yes	Yes	No	Yes	Yes	No	No	Yes	Yes	No	No	No	Yes	Yes	Yes	No	No	Yes	No	No	15
DAR ES SALAAM	Temeke	8	Rural	Government	Day school	Secondary	Co education	16	No	Form 4	MNGONI	Mother	Secondary	Self employed	No	No	No	Yes	Yes	No	No	No	Yes	No	Yes	Yes	Yes	Yes	Yes	No	No	Yes	No	No	No	Yes	No	No	Yes	No	Yes	Yes	No	Yes	No	Yes	No	No	12
SHINYANGA	Msalala	8	Urban	Government	Day school	Secondary	Co education	17	No	Form 4	Msukuma	Father	None	Self employed	No	No	No	Yes	Yes	No	No	No	No	No	No	Yes	Yes	Yes	Yes	No	No	Yes	No	Yes	No	Yes	No	No	Yes	No	Yes	No	No	Yes	No	No	Yes	No	12
ARUSHA	Karatu	5	Rural	Government	Boarding and day	Secondary	Co education	15	No	Form 3	MUIRAQ	Mother	Primary	Farmer	No	Yes	Yes	Yes	No	No	No	No	No	No	Yes	Yes	No	Yes	Yes	No	No	Yes	Yes	No	No	Yes	No	No	Yes	No	Yes	Yes	Yes	Yes	No	Yes	Yes	No	13
TABORA	Igunga	11	Urban	Non_Government	Boarding only	Secondary	Co education	16	No	Form 3	mhaya	Father	Tertiary	Formal	No	No	No	Yes	No	No	No	No	No	No	No	Yes	No	No	Yes	No	No	Yes	No	No	No	No	No	Yes	No	No	No	No	Yes	No	No	No	No	No	14
KAGERA	Muleba	9	Urban	Government	Day school	Primary	Co education	14	No	Standard 7	mhaya	Father	Primary	Farmer	No	Yes	Yes	No	No	No	No	No	No	No	No	Yes	No	No	Yes	No	No	No	No	No	No	Yes	No	No	No	No	No	Yes	No	Yes	No	No	Yes	No	13
KIGOMA	Kibondo	4	Rural	Non_Government	Boarding and day	Secondary	Co education	18	No	Form 4	mha	Father	Primary	Farmer	No	No	No	Yes	No	No	No	No	No	No	No	Yes	No	Yes	No	No	No	No	Yes	No	No	No	No	No	No	No	No	Yes	Yes	No	No	No	No	No	10
SHINYANGA	Msalala	4	Urban	Government	Boarding and day	Secondary	Co education	15	No	Form 1	Msumbwa	Father	Primary	Farmer	No	Yes	Yes	Yes	Yes	No	No	No	No	No	No	Yes	No	Yes	Yes	No	No	No	Yes	No	No	No	No	No	Yes	No	No	No	No	No	No	No	Yes	No	13
PEMBA	North Pemba	1	Rural	Government	Day school	Secondary	Co education	19	No	Form 4		Male guardian	Primary	Farmer	No	No	No	Yes	No	No	No	No	Yes	No	No	Yes	No	Yes	No	No	No	Yes	No	No	No	No	No	No	Yes	No	No	No	No	No	No	Yes	No	No	12
MTWARA	Tandahimba	4	Rural	Government	Boarding and day	Secondary	Co education	16	No	Form 3	mmakonde	Mother	Primary	Farmer	No	No	Yes	No	Yes	No	No	Yes	No	No	No	Yes	No	No	Yes	No	No	No	Yes	No	No	No	Yes	No	No	Yes	No	Yes	No	Yes	No	No	No	No	13
TANGA	Lushoto	1	Urban	Government	Boarding and day	Secondary	Co education	16	No	Form 4	MSAMBAA	Female guardian	Secondary	Self employed	No	Yes	No	Yes	Yes	No	No	Yes	Yes	No	Yes	Yes	No	Yes	Yes	No	No	Yes	No	No	No	Yes	No	No	Yes	No	Yes	Yes	No	Yes	No	Yes	Yes	No	12
RUVUMA	Namtumbo	8	Urban	Government	Day school	Secondary	Co education	15	No	Form 3	mndendeule	Father	Primary	Farmer	No	No	Yes	Yes	Yes	No	No	No	No	No	No	Yes	No	Yes	No	No	No	Yes	Yes	No	No	Yes	No	Yes	No	No	No	Yes	Yes	No	No	No	No	No	15
MARA	Rorya	6	Rural	Government	Day school	Secondary	Co education	17	No	Form 3	MKAMAGANGA	Mother	Primary	Farmer	No	Yes	No	Yes	No	No	No	Yes	No	No	No	Yes	No	Yes	Yes	No	No	Yes	No	No	No	Yes	No	Yes	Yes	No	No	Yes	Yes	No	Yes	No	No	No	14
SHINYANGA	Msalala	7	Urban	Government	Boarding and day	Secondary	Co education	17	No	Form 4	Mtaturu	Male guardian	Tertiary	Formal	No	No	No	Yes	No	No	No	No	No	No	No	Yes	No	No	Yes	No	No	Yes	No	No	No	Yes	No	No	Yes	No	Yes	No	No	No	No	No	Yes	No	13
KILIMANJARO	Moshi	13	Urban	Government	Day school	Secondary	Co education	16	No	Form 4	MCHAGA	Father	Primary	Formal	No	Yes	No	Yes	Yes	No	No	No	Yes	No	Yes	Yes	No	No	No	Yes	No	Yes	Yes	No	No	Yes	No	No	Yes	No	Yes	No	No	No	No	Yes	Yes	No	12
TANGA	Lushoto	4	Urban	Government	Day school	Secondary	Co education	19	No	Form 4	mzigua	Father	Primary	Self employed	No	No	No	Yes	No	No	No	No	No	No	No	Yes	No	Yes	No	No	No	Yes	No	No	No	No	No	No	No	Yes	No	No	No	No	No	No	Yes	No	16
MTWARA	Tandahimba	8	Urban	Government	Day school	Secondary	Co education	16	No	Form 2	mmakonde	Mother	None	Farmer	No	Yes	Yes	No	Yes	No	No	No	Yes	No	Yes	Yes	Yes	Yes	Yes	No	No	Yes	Yes	Yes	No	Yes	No	No	Yes	Yes	Yes	Yes	No	No	No	Yes	Yes	Yes	13
KAGERA	Muleba	12	Urban	Government	Day school	Primary	Co education	13	Yes visionary disability	Standard 5	mha	Male guardian	Primary	Don? Know	No	No	No	Yes	No	No	No	Yes	No	No	No	Yes	Yes	Yes	Yes	No	No	Yes	No	No	No	Yes	No	No	Yes	No	Yes	Yes	Yes	No	No	Yes	Yes	No	13
KIGOMA	Kibondo	2	Urban	Government	Boarding and day	Secondary	Co education	17	No	Form 4	mha	Mother	Primary	Farmer	No	Yes	Yes	Yes	Yes	No	No	Yes	Yes	No	No	Yes	No	Yes	Yes	No	No	Yes	Yes	No	No	Yes	No	No	Yes	Yes	Yes	Yes	No	Yes	Yes	No	Yes	No	13
KILIMANJARO	Moshi	19	Rural	Government	Day school	Secondary	Co education	16	No	Form 4	MRANGI	Mother	Primary	Self employed	No	No	Yes	Yes	Yes	No	No	No	Yes	No	No	Yes	No	Yes	Yes	No	No	Yes	Yes	Yes	No	Yes	No	No	Yes	No	Yes	Yes	No	Yes	No	Yes	Yes	No	11
TANGA	Lushoto	11	Urban	Government	Day school	Secondary	Co education	12	No	Form 1	MPARE	Father	Don? Know	Farmer	No	No	No	Yes	No	No	No	Yes	No	No	No	No	No	No	Yes	No	No	Yes	No	No	No	No	No	No	Yes	No	No	No	No	No	No	No	Yes	No	12
PEMBA	North Pemba	1	Urban	Government	Day school	Secondary	Co education	15	No	Form 2		Female guardian	Don? Know	Farmer	No	Yes	Yes	Yes	Yes	No	No	No	Yes	No	Yes	Yes	No	Yes	Yes	No	No	Yes	Yes	No	No	Yes	Yes	No	Yes	Yes	No	Yes	No	Yes	No	No	Yes	No	12
DODOMA	Mpwapwa	10	Rural	Government	Day school	Secondary	Co education	18	Yes visionary disability	Form 4	MHEHE	Mother	Some primary	Farmer	No	Yes	No	Yes	No	No	No	No	Yes	No	No	No	Yes	Yes	Yes	No	No	Yes	No	No	No	Yes	No	Yes	Yes	No	Yes	Yes	No	Yes	No	No	Yes	No	14
RUVUMA	Namtumbo	1	Urban	Government	Day school	Secondary	Co education	15	No	Form 2	mngoni	Father	Primary	Farmer	No	Yes	No	No	No	No	Yes	No	No	No	No	No	Yes	Yes	No	No	No	Yes	No	No	No	No	No	No	No	No	No	Yes	Yes	No	No	No	No	No	14
SHINYANGA	Msalala	8	Urban	Government	Day school	Primary	Co education	15	No	Form 4	MUHA	Male guardian	Don? Know	Farmer	No	No	No	Yes	No	No	No	No	No	No	No	No	Yes	No	No	Yes	No	Yes	No	No	No	No	No	No	No	Yes	No	No	Yes	No	No	No	No	No	13
SHINYANGA	Msalala	5	Urban	Government	Boarding and day	Secondary	Co education	16	No	Form 3	Mnyamwezi	Father	Secondary	Farmer	No	No	Yes	Yes	Yes	No	No	Yes	Yes	No	Yes	Yes	Yes	Yes	Yes	No	No	Yes	No	No	No	Yes	No	No	Yes	No	Yes	Yes	No	Yes	No	No	No	No	12
SHINYANGA	Msalala	7	Urban	Government	Boarding and day	Secondary	Co education	16	No	Form 2	Msukuma	Female guardian	Primary	Self employed	No	No	No	Yes	No	No	No	No	Yes	No	No	Yes	Yes	Yes	No	No	No	Yes	No	No	No	No	No	No	Yes	No	No	No	No	No	No	No	Yes	No	13
TABORA	Igunga	11	Rural	Government	Day school	Secondary	Co education	17	No	Form 3	mnyamwezi	Mother	Don? Know	Farmer	No	Yes	Yes	Yes	Yes	No	No	No	No	No	Yes	Yes	Yes	Yes	Yes	No	No	Yes	Yes	Yes	No	Yes	No	No	Yes	No	Yes	Yes	No	Yes	No	Yes	Yes	No	15
MTWARA	Tandahimba	7	Urban	Government	Day school	Secondary	Co education	16	No	Form 3	Mmakonde	Father	Primary	Self employed	No	Yes	Yes	No	Yes	No	No	No	Yes	No	Yes	Yes	No	Yes	Yes	No	No	No	Yes	Yes	No	Yes	No	No	Yes	Yes	No	Yes	No	No	No	No	Yes	No	14
SHINYANGA	Msalala	7	Urban	Non_Government	Day school	Secondary	Co education	18	No	Form 3	Mnyaturu	Mother	Primary	Formal	No	No	No	Yes	No	No	No	No	No	No	No	No	Yes	Yes	No	No	No	Yes	No	No	No	No	No	Yes	No	No	No	No	No	No	No	No	Yes	No	13
TABORA	Igunga	11	Rural	Government	Day school	Secondary	Co education	17	No	Form 4	Msukuma	Father	Don? Know	Farmer	No	No	Yes	No	Yes	No	No	No	Yes	No	Yes	Yes	No	Yes	Yes	No	No	Yes	Yes	No	No	No	No	No	Yes	No	No	Yes	No	Yes	Yes	No	Yes	No	13
KAGERA	Muleba	12	Urban	Government	Day school	Primary	Co education	15	No	Standard 7	MZINZA	Father	Primary	Self employed	No	Yes	No	No	No	No	No	No	Yes	No	Yes	No	No	No	Yes	No	No	Yes	No	No	No	No	No	Yes	No	No	No	No	No	Yes	No	No	No	No	14
RUVUMA	Namtumbo	1	Urban	Government	Day school	Primary	Co education	12	No	Standard 5	mndendeule	Father	Primary	Farmer	No	Yes	No	No	No	No	No	No	No	No	No	No	Yes	No	No	Yes	No	Yes	No	No	No	No	No	No	No	No	No	Yes	Yes	No	No	Yes	Yes	No	12
MARA	Rorya	5	Urban	Government	Boarding and day	Secondary	Co education	16	No	Form 4	Mjaluo	Father	Primary	Farmer	No	Yes	No	Yes	No	No	No	No	Yes	No	No	No	Yes	Yes	No	No	No	Yes	Yes	No	No	No	No	No	Yes	Yes	No	Yes	No	No	No	No	Yes	No	14
SHINYANGA	Msalala	1	Urban	Government	Day school	Secondary	Co education	16	No	Form 3	Msukuma	Father	Don? Know	Self employed	No	Yes	No	Yes	No	No	No	No	Yes	No	No	Yes	No	Yes	Yes	No	No	Yes	No	No	No	Yes	Yes	Yes	No	No	No	Yes	No	No	No	No	Yes	No	12
MTWARA	Tandahimba	1	Urban	Government	Day school	Secondary	Co education	13	No	Form 1	Mmakonde	Father	Primary	Self employed	No	Yes	Yes	No	Yes	No	No	Yes	Yes	No	Yes	No	No	Yes	Yes	No	No	Yes	Yes	Yes	No	Yes	No	No	Yes	No	Yes	Yes	No	No	No	Yes	Yes	No	12
ARUSHA	Karatu	5	Urban	Government	Day school	Secondary	Co education	14	No	Form 2	MCHAGA	Other	Secondary	Farmer	No	Yes	Yes	Yes	Yes	No	No	No	No	No	No	Yes	Yes	Yes	Yes	No	No	Yes	Yes	No	No	Yes	No	No	Yes	No	No	Yes	No	Yes	No	No	Yes	No	11
MBEYA	Mbeya dist	14	Urban	Government	Boarding and day	Secondary	Co education	13	No	Form 2	MWELA	Mother	Don? Know	Self employed	No	Yes	No	Yes	No	No	No	No	No	Yes	No	No	Yes	No	Yes	No	No	Yes	Yes	No	No	Yes	No	No	Yes	No	No	Yes	No	Yes	No	No	Yes	No	10
PEMBA	North Pemba	1	Rural	Government	Day school	Secondary	Co education	17	No	Form 4		Female guardian	Don? Know	Farmer	No	No	Yes	No	No	No	No	No	Yes	No	No	Yes	No	Yes	No	No	No	Yes	Yes	No	No	No	No	No	No	No	No	Yes	No	Yes	No	No	No	No	14
MBEYA	Mbeya dist	7	Rural	Non_Government	Boarding only	Secondary	Co education	15	No	Form 3	Mzaramo	Father	Don? Know	Self employed	No	Yes	No	No	Yes	No	No	Yes	No	No	No	No	Yes	No	Yes	No	No	Yes	No	No	No	Yes	No	No	No	No	Yes	Yes	No	No	No	No	Yes	No	12
MBEYA	Mbeya dist	12	Rural	Government	Day school	Primary	Co education	13	No	Standard 7	MNYAKYUSA	Father	Secondary	Formal	No	Yes	No	No	Yes	No	No	Yes	No	No	No	Yes	Yes	No	Yes	No	No	Yes	No	No	No	Yes	Yes	No	No	Yes	No	No	No	No	No	Yes	No	No	12
ARUSHA	Karatu	5	Rural	Government	Day school	Primary	Co education	12	No	Standard 6	MU IRAQ	Other	Secondary	Formal	No	Yes	No	Yes	No	No	No	No	No	No	No	Yes	No	Yes	Yes	No	No	Yes	No	No	No	Yes	No	No	Yes	No	Yes	Yes	Yes	Yes	No	No	Yes	No	12
MTWARA	Tandahimba	11	Rural	Government	Day school	Primary	Co education	13	No	Standard 7	Mmakonde	Father	Primary	Farmer	No	Yes	No	No	No	No	No	No	No	No	Yes	Yes	No	Yes	No	No	No	Yes	No	No	No	No	No	No	No	No	Yes	Yes	Yes	No	No	No	No	No	13
UNGUJA	Kaskazini	1	Urban	Government	Boarding only	Secondary	Co education	14	No	Form 3		Father	Secondary	Self employed	No	Yes	Yes	Yes	No	No	No	No	No	No	No	Yes	Yes	No	Yes	No	No	Yes	Yes	No	No	Yes	No	No	No	No	No	Yes	No	No	Yes	No	Yes	No	13
SHINYANGA	Msalala	6	Urban	Government	Day school	Secondary	Co education	15	No	Form 1	Msubwa	Female guardian	Some primary	Farmer	No	Yes	No	Yes	No	No	No	No	Yes	No	Yes	No	Yes	Yes	Yes	No	No	Yes	Yes	No	No	Yes	No	No	Yes	No	Yes	Yes	Yes	Yes	Yes	Yes	Yes	No	14
MTWARA	Tandahimba	11	Rural	Government	Day school	Primary	Co education	13	No	Standard 7	Mmakonde	Mother	Primary	Farmer	No	Yes	No	Yes	No	No	No	No	No	No	No	Yes	Yes	Yes	No	No	No	No	No	No	No	Yes	No	No	Yes	No	No	No	No	Yes	No	No	No	No	12
MARA	Rorya	6	Rural	Non_Government	Day school	Primary	Co education	15	No	Standard 7	MJALUO	Father	Secondary	Formal	No	Yes	No	No	No	No	No	No	Yes	No	No	No	No	Yes	No	No	No	Yes	No	No	No	No	No	No	No	No	Yes	No	No	No	Yes	No	No	No	12
SHINYANGA	Msalala	5	Urban	Government	Boarding and day	Secondary	Co education	16	No	Form 2	msukuma	Female guardian	Secondary	Self employed	No	Yes	No	No	No	No	No	No	No	No	No	No	Yes	Yes	Yes	No	No	Yes	No	No	No	Yes	No	No	Yes	No	No	Yes	No	No	No	No	Yes	No	13
SHINYANGA	Msalala	6	Urban	Government	Day school	Secondary	Co education	16	No	Form 1	Mzinza	Father	Primary	Farmer	No	No	Yes	Yes	No	No	No	No	No	No	No	No	Yes	Yes	No	No	No	No	No	No	No	Yes	No	No	Yes	No	Yes	No	No	No	No	No	Yes	No	15
DODOMA	Mpwapwa	5	Urban	Government	Day school	Primary	Co education	12	No	Standard 7	MHEHE	Other	Secondary	Farmer	No	No	No	Yes	No	No	No	No	No	No	No	No	Yes	No	Yes	No	No	No	Yes	No	No	No	No	No	Yes	No	No	No	No	Yes	No	No	No	No	11
KAGERA	Muleba	10	Rural	Government	Day school	Primary	Co education	14	No	Standard 6	MHAYA	Mother	Secondary	Self employed	No	Yes	No	Yes	No	No	No	No	Yes	No	No	Yes	No	Yes	Yes	No	No	No	Yes	No	No	Yes	No	Yes	No	No	No	Yes	No	Yes	No	No	No	No	13
KIGOMA	Kibondo	4	Rural	Government	Boarding and day	Secondary	Co education	16	No	Form 4	mha	Father	Primary	Farmer	No	Yes	No	Yes	No	No	No	No	Yes	No	No	Yes	Yes	No	Yes	No	No	No	Yes	No	No	No	No	No	Yes	No	No	Yes	No	Yes	No	No	No	No	13
SHINYANGA	Msalala	6	Urban	Government	Day school	Primary	Co education	14	No	Standard 6	Msukuma	Mother	Some primary	Self employed	No	Yes	Yes	Yes	Yes	No	No	Yes	Yes	No	Yes	Yes	Yes	Yes	Yes	No	No	Yes	Yes	No	No	Yes	No	Yes	Yes	Yes	Yes	Yes	Yes	Yes	No	Yes	No	No	14
KIGOMA	Kibondo	4	Rural	Non_Government	Boarding and day	Secondary	Co education	18	No	Form 4	mha	Father	Tertiary	Formal	No	No	No	Yes	Yes	No	No	No	No	Yes	No	Yes	No	Yes	Yes	No	No	Yes	No	No	No	Yes	Yes	No	Yes	No	Yes	No	No	No	No	Yes	Yes	No	12
KIGOMA	Kibondo	7	Urban	Government	Day school	Primary	Co education	12	No	Standard 6	mha	Father	Primary	Farmer	No	Yes	Yes	No	Yes	No	No	No	Yes	No	No	Yes	Yes	Yes	Yes	No	Yes	No	No	No	Yes	Yes	Yes	Yes	No	Yes	No	Yes	Yes	No	No	No	No	No	12
SHINYANGA	Msalala	3	Urban	Government	Day school	Secondary	Co education	17	No	Form 3	MSUKUMA	Father	Primary	Farmer	No	No	Yes	Yes	Yes	No	No	No	Yes	No	No	Yes	Yes	No	Yes	No	No	Yes	Yes	No	No	Yes	No	Yes	Yes	Yes	Yes	Yes	No	No	Yes	No	Yes	No	13
DODOMA	Mpwapwa	10	Rural	Government	Day school	Primary	Co education	13	No	Standard 7	MGOGO	Mother	Some primary	Farmer	No	No	No	Yes	No	No	No	Yes	No	No	No	No	No	Yes	No	No	No	No	No	No	No	Yes	No	No	Yes	No	No	No	Yes	No	No	No	No	No	13
PEMBA	North Pemba	1	Rural	Government	Day school	Secondary	Co education	15	No	Form 4		Father	Don? Know	Farmer	No	No	Yes	No	No	No	No	Yes	No	No	Yes	No	Yes	No	No	No	Yes	No	No	No	No	No	No	Yes	No	No	Yes	No	Yes	No	No	No	No	No	9
KAGERA	Muleba	9	Urban	Government	Day school	Primary	Co education	13	No	Standard 7	mhaya	Mother	Some primary	Farmer	No	Yes	No	Yes	No	No	No	No	Yes	No	Yes	Yes	No	No	Yes	No	No	Yes	Yes	No	No	Yes	No	No	Yes	No	No	Yes	No	Yes	Yes	Yes	Yes	No	13
ARUSHA	Karatu	8	Rural	Government	Day school	Primary	Co education	15	No	Standard 7	MUIRAQ	Other	Primary	Self employed	No	No	Yes	No	Yes	Yes	No	No	No	No	No	Yes	Yes	No	No	Yes	No	No	No	Yes	No	No	No	No	No	No	Yes	No	Yes	No	No	No	No	No	12
MBEYA	Mbeya dist	20	Rural	Government	Day school	Primary	Co education	12	No	Standard 6	MNYAKYUSA	Female guardian	Tertiary	Self employed	No	Yes	Yes	Yes	Yes	No	No	No	Yes	No	No	No	Yes	Yes	Yes	No	No	Yes	Yes	Yes	No	Yes	No	No	Yes	No	Yes	No	Yes	Yes	No	Yes	Yes	No	11
ARUSHA	Karatu	8	Rural	Government	Day school	Primary	Co education	14	No	Standard 7	MUIRAQ	Mother	Don? Know	Farmer	No	Yes	No	No	No	No	No	No	No	No	No	Yes	No	Yes	No	No	No	No	No	No	No	Yes	No	Yes	No	No	No	No	No	Yes	No	No	No	No	9
TANGA	Lushoto	1	Urban	Government	Boarding and day	Secondary	Co education	18	No	Form 4	MPARE	Father	Primary	Farmer	No	Yes	No	Yes	Yes	No	No	No	Yes	No	Yes	Yes	Yes	Yes	Yes	Yes	No	Yes	No	No	Yes	No	No	Yes	Yes	Yes	Yes	No	No	No	No	Yes	Yes	No	15
TANGA	Lushoto	4	Urban	Government	Day school	Secondary	Co education	17	No	Form 4	msambaa	Father	Primary	Farmer	Yes	Yes	No	Yes	No	No	No	Yes	Yes	No	Yes	Yes	Yes	Yes	Yes	No	No	Yes	Yes	No	No	Yes	No	No	Yes	No	Yes	No	No	Yes	No	Yes	Yes	No	14
MBEYA	Mbeya dist	7	Rural	Non_Government	Boarding only	Secondary	Co education	13	No	Form 1	Mchaga	Female guardian	Tertiary	Formal	No	No	No	Yes	No	No	No	No	No	No	No	No	Yes	Yes	No	No	No	No	No	No	No	Yes	No	No	Yes	No	No	No	No	No	No	Yes	No	No	12
MTWARA	Tandahimba	5	Urban	Government	Day school	Secondary	Co education	18	No	Form 4	mmakonde	Father	Primary	Farmer	No	No	No	Yes	Yes	No	No	Yes	No	No	No	No	No	Yes	No	No	No	No	Yes	No	No	Yes	No	No	Yes	No	No	Yes	No	Yes	No	No	No	No	15
KAGERA	Muleba	10	Rural	Government	Day school	Secondary	Co education	16	No	Form 2	MJARUO	Male guardian	Primary	Retired officer	No	Yes	Yes	Yes	Yes	No	No	Yes	No	No	Yes	Yes	Yes	Yes	Yes	No	No	Yes	Yes	No	No	Yes	No	Yes	No	Yes	Yes	Yes	No	No	No	No	Yes	Yes	13
RUVUMA	Namtumbo	1	Urban	Government	Day school	Secondary	Co education	16	No	Form 3	mndendeule	Father	Primary	Farmer	No	Yes	Yes	Yes	Yes	No	No	Yes	No	No	No	Yes	Yes	No	Yes	No	No	Yes	No	No	No	Yes	No	No	Yes	No	Yes	No	No	No	No	Yes	No	No	11
KILIMANJARO	Moshi	6	Rural	Government	Day school	Secondary	Co education	16	No	Form 4	mchaga	Mother	Primary	Self employed	No	Yes	No	Yes	Yes	No	No	No	No	Yes	Yes	Yes	No	Yes	Yes	No	No	Yes	Yes	No	No	Yes	No	Yes	Yes	No	Yes	Yes	No	Yes	No	No	Yes	No	11
KILIMANJARO	Moshi	21	Urban	Government	Day school	Secondary	Co education	15	No	Form 4	MCHAGA	Father	Tertiary	Formal	No	Yes	Yes	Yes	Yes	No	No	Yes	No	No	No	No	Yes	No	No	No	Yes	No	No	No	Yes	No	No	Yes	Yes	No	Yes	Yes	Yes	No	No	No	Yes	No	10
MTWARA	Tandahimba	11	Rural	Government	Day school	Secondary	Co education	17	No	Form 4	Mmakonde	Father	Tertiary	Formal	No	Yes	No	Yes	Yes	No	No	Yes	Yes	No	Yes	Yes	No	Yes	Yes	No	No	Yes	Yes	No	No	Yes	No	Yes	No	No	Yes	No	No	Yes	No	No	No	No	14
ARUSHA	Karatu	5	Rural	Government	Boarding and day	Primary	Co education	13	No	Standard 7	MCHAGA	Other	Secondary	Self employed	No	Yes	No	Yes	Yes	No	No	No	Yes	No	Yes	Yes	No	Yes	Yes	No	No	Yes	Yes	No	No	No	No	No	Yes	No	No	Yes	Yes	Yes	No	No	Yes	No	12
SHINYANGA	Msalala	7	Urban	Government	Boarding and day	Secondary	Co education	15	No	Form 2	MSUKUMA	Father	Primary	Farmer	No	No	No	Yes	No	No	No	No	Yes	No	No	No	No	No	No	Yes	No	No	Yes	No	No	No	No	No	Yes	No	No	No	No	No	No	No	Yes	No	12
KAGERA	Muleba	11	Urban	Non_Government	Day school	Primary	Co education	13	No	Standard 7	HAYA	Father	Don? Know	Formal	No	No	Yes	Yes	Yes	No	No	No	Yes	No	No	No	Yes	No	Yes	No	No	Yes	Yes	No	No	Yes	No	No	Yes	No	Yes	Yes	No	Yes	No	Yes	Yes	No	12
SHINYANGA	Msalala	6	Urban	Government	Day school	Secondary	Co education	15	No	Form 3	Mlugulu	Father	Primary	Self employed	No	No	Yes	Yes	Yes	No	No	Yes	Yes	No	No	Yes	No	Yes	Yes	No	No	Yes	Yes	No	No	Yes	No	No	Yes	No	Yes	Yes	No	No	Yes	No	Yes	No	13
ARUSHA	Karatu	5	Rural	Government	Day school	Primary	Co education	11	No	Standard 7	MMANG'ATI	Other	Secondary	Self employed	No	Yes	No	Yes	Yes	No	No	No	Yes	No	Yes	Yes	No	Yes	Yes	No	No	Yes	Yes	No	No	Yes	No	No	Yes	No	No	Yes	No	Yes	No	No	Yes	No	10
KAGERA	Muleba	12	Urban	Government	Day school	Secondary	Co education	14	No	Form 1	MHA	Father	Primary	Farmer	No	Yes	No	Yes	No	No	No	No	Yes	No	No	Yes	No	Yes	Yes	No	No	No	Yes	No	No	Yes	No	No	No	Yes	No	Yes	No	Yes	No	Yes	No	No	14
MTWARA	Tandahimba	8	Urban	Government	Day school	Secondary	Co education	18	No	Form 4	mmakonde	Father	Primary	Farmer	No	Yes	Yes	Yes	No	No	No	No	Yes	No	No	Yes	Yes	Yes	Yes	No	No	Yes	Yes	No	No	No	No	Yes	Yes	Yes	No	Yes	No	Yes	Yes	No	Yes	No	15
SHINYANGA	Msalala	2	Urban	Government	Day school	Secondary	Co education	17	No	Form 4	Msukuma	Father	Primary	Farmer	No	Yes	Yes	Yes	Yes	No	No	No	Yes	No	No	Yes	No	Yes	Yes	No	No	Yes	Yes	No	No	Yes	No	No	Yes	No	Yes	Yes	No	No	No	No	Yes	No	13
UNGUJA	Kaskazini	1	Urban	Government	Boarding only	Primary	Co education	14	No	Standard 6		Father	Some primary	Farmer	No	No	No	Yes	No	No	No	No	No	No	No	Yes	No	No	Yes	No	No	No	No	No	No	Yes	No	No	No	Yes	No	No	No	No	No	No	Yes	No	13
IRINGA	Mufindi	38	Urban	Government	Day school	Secondary	Co education	15	No	Form 2	MBENA	Other	Secondary	Farmer	No	Yes	Yes	Yes	No	No	No	Yes	No	No	No	Yes	Yes	Yes	Yes	No	No	Yes	Yes	No	No	Yes	Yes	No	Yes	No	Yes	No	No	No	No	Yes	No	No	12
IRINGA	Mufindi	38	Urban	Government	Day school	Secondary	Co education	14	No	Form 2	MBENA	Other	Primary	Farmer	Yes	Yes	Yes	Yes	No	No	No	Yes	No	No	No	Yes	Yes	Yes	No	No	No	Yes	No	Yes	No	Yes	Yes	No	No	Yes	Yes	Yes	No	Yes	No	No	Yes	No	13
MBEYA	Mbeya dist	14	Urban	Government	Boarding and day	Secondary	Co education	13	No	Form 1	MNYAKYUSA	Father	Secondary	Self employed	No	Yes	No	Yes	Yes	No	No	No	No	No	No	Yes	No	Yes	Yes	No	Yes	No	No	No	No	Yes	No	No	Yes	Yes	Yes	Yes	No	No	Yes	Yes	Yes	No	12
DODOMA	Mpwapwa	4	Urban	Government	Boarding and day	Secondary	Co education	16	No	Form 4	MHEHE	Other	Primary	Farmer	No	No	Yes	Yes	Yes	No	No	No	Yes	No	No	Yes	Yes	Yes	Yes	No	No	Yes	Yes	No	No	Yes	Yes	No	Yes	Yes	Yes	No	No	Yes	No	No	No	No	12
SHINYANGA	Msalala	1	Urban	Government	Day school	Secondary	Co education	14	No	Form 2	msukuma	Female guardian	Tertiary	Formal	No	No	No	Yes	Yes	No	No	No	No	No	Yes	Yes	Yes	No	No	No	Yes	Yes	No	No	No	No	No	Yes	No	No	No	No	No	No	No	Yes	Yes	No	11
ARUSHA	Karatu	11	Urban	Government	Day school	Secondary	Co education	19	No	Form 4	MUIRAQ	Mother	None	Farmer	No	Yes	No	Yes	No	No	No	Yes	No	No	Yes	Yes	Yes	Yes	Yes	No	No	Yes	Yes	No	No	Yes	No	Yes	Yes	No	Yes	Yes	No	Yes	No	No	Yes	No	13
DAR ES SALAAM	Temeke	8	Rural	Government	Day school	Secondary	Co education	17	No	Form 4	NGONI	Female guardian	Tertiary	Retired officer	No	Yes	No	Yes	No	No	No	No	No	No	No	Yes	No	Yes	No	No	No	Yes	No	No	No	Yes	No	No	Yes	No	No	No	No	No	No	Yes	No	No	13
MBEYA	Mbeya dist	20	Rural	Government	Day school	Primary	Co education	14	No	Standard 6	MHEHE	Female guardian	Secondary	Farmer	No	Yes	No	Yes	No	No	No	No	Yes	No	No	Yes	No	Yes	Yes	No	No	Yes	Yes	Yes	No	No	No	Yes	No	No	No	No	No	No	No	Yes	No	No	12
SHINYANGA	Msalala	5	Urban	Government	Boarding and day	Secondary	Co education	15	No	Form 3	Msukuma	Mother	Primary	Farmer	No	No	Yes	Yes	Yes	No	No	No	Yes	No	Yes	Yes	Yes	Yes	Yes	No	No	Yes	No	No	No	Yes	No	No	Yes	No	Yes	Yes	No	Yes	No	No	Yes	No	12
DODOMA	Mpwapwa	8	Urban	Non_Government	Boarding only	Secondary	Girls only	18	No	Form 4	MKAGURU	Other	Primary	Retired officer	No	No	No	Yes	No	No	No	No	No	No	No	Yes	No	Yes	No	No	Yes	Yes	No	No	No	No	No	No	No	Yes	No	No	Yes	No	No	No	No	No	13
TANGA	Lushoto	3	Urban	Government	Day school	Primary	Co education	15	No	Standard 6	wangamo	Mother	Primary	Farmer	Yes	Yes	Yes	Yes	Yes	No	No	Yes	Yes	Yes	Yes	Yes	No	Yes	Yes	Yes	No	Yes	No	Yes	Yes	No	Yes	Yes	Yes	Yes	Yes	Yes	Yes	Yes	Yes	Yes	No	No	15
MARA	Rorya	10	Urban	Non_Government	Day school	Secondary	Co education	18	No	Form 4	MJALUO	Father	Primary	Farmer	No	Yes	No	Yes	Yes	No	No	Yes	Yes	No	Yes	Yes	Yes	Yes	No	No	No	Yes	No	No	No	Yes	No	Yes	Yes	No	No	Yes	No	Yes	No	No	Yes	No	15
DODOMA	Mpwapwa	5	Urban	Government	Day school	Primary	Girls only	14	No	Standard 7	MHEHE	Other	Secondary	Farmer	No	Yes	No	Yes	Yes	No	No	No	No	No	Yes	No	No	No	No	Yes	No	No	No	No	No	Yes	No	No	Yes	No	No	No	Yes	No	No	No	Yes	No	13
UNGUJA	Kaskazini	1	Urban	Government	Boarding only	Secondary	Co education	16	No	Form 4		Father	Don? Know	Farmer	No	Yes	Yes	Yes	Yes	No	No	No	No	No	Yes	Yes	No	Yes	Yes	No	No	Yes	Yes	No	No	No	Yes	Yes	No	Yes	No	Yes	Yes	No	Yes	No	No	No	13
ARUSHA	Karatu	11	Urban	Government	Day school	Secondary	Co education	15	No	Standard 5	MUIRAQ	Other	Primary	Farmer	No	No	Yes	Yes	No	No	No	No	No	No	Yes	Yes	Yes	Yes	Yes	No	No	Yes	Yes	No	Yes	Yes	No	No	Yes	Yes	Yes	Yes	No	Yes	Yes	Yes	No	Yes	15
UNGUJA	Kaskazini	1	Rural	Government	Boarding only	Primary	Co education	14	No	Form 3		Mother	Some primary	Farmer	No	Yes	No	Yes	No	No	No	No	Yes	No	No	Yes	No	Yes	No	No	No	Yes	No	Yes	Yes	No	Yes	No	No	Yes	Yes	Yes	No	Yes	Yes	No	Yes	No	12
MARA	Rorya	10	Urban	Non_Government	Day school	Secondary	Co education	17	No	Form 4	MJALUO	Father	Primary	Retired officer	No	Yes	No	Yes	Yes	No	No	No	No	No	No	No	Yes	Yes	No	No	No	Yes	No	No	No	Yes	No	No	Yes	No	Yes	Yes	Yes	Yes	No	No	No	Yes	15
SHINYANGA	Msalala	8	Urban	Government	Day school	Secondary	Co education	16	No	Form 4	Msukuma	Father	Primary	Farmer	No	Yes	Yes	Yes	Yes	No	No	No	Yes	No	No	Yes	No	Yes	Yes	No	No	Yes	Yes	No	No	No	No	No	No	No	No	Yes	No	No	No	Yes	Yes	No	13
KIGOMA	Kibondo	4	Rural	Government	Day school	Primary	Co education	12	No	Standard 7	MHA	Mother	Secondary	Farmer	No	Yes	No	Yes	Yes	No	No	No	Yes	No	No	No	Yes	Yes	Yes	No	No	Yes	Yes	No	No	Yes	No	Yes	Yes	Yes	No	Yes	No	Yes	No	No	Yes	No	12
MTWARA	Tandahimba	2	Urban	Government	Day school	Secondary	Co education	16	No	Form 4	Mmakonde	Father	Secondary	Formal	No	Yes	No	Yes	Yes	No	No	Yes	Yes	No	Yes	Yes	No	Yes	Yes	No	No	Yes	Yes	No	No	Yes	No	Yes	Yes	No	Yes	Yes	Yes	No	No	No	Yes	No	16
KAGERA	Muleba	10	Rural	Government	Day school	Primary	Co education	17	No	Standard 6	mhaya	Father	Some primary	Farmer	No	No	No	Yes	No	No	No	Yes	No	No	No	No	No	Yes	No	No	Yes	Yes	Yes	No	No	Yes	No	No	No	Yes	No	Yes	No	Yes	No	No	Yes	No	13
MBEYA	Mbeya dist	12	Rural	Government	Day school	Secondary	Co education	16	No	Form 2	Mkinga	Father	Don? Know	Self employed	No	Yes	No	No	No	No	No	Yes	No	No	Yes	Yes	No	Yes	Yes	No	No	Yes	No	No	No	Yes	No	No	Yes	No	Yes	No	No	No	Yes	Yes	No	No	15
MBEYA	Mbeya dist	12	Rural	Government	Day school	Secondary	Co education	17	No	Form 4	Mzigua	Father	Primary	Self employed	No	Yes	Yes	Yes	Yes	No	No	No	No	No	Yes	Yes	Yes	Yes	Yes	No	No	Yes	Yes	No	No	Yes	No	Yes	Yes	Yes	Yes	Yes	No	Yes	Yes	No	Yes	No	10
DODOMA	Mpwapwa	8	Urban	Government	Day school	Primary	Co education	14	No	Standard 7	MKAGULU	Mother	Some primary	Farmer	No	Yes	No	Yes	No	No	No	No	Yes	No	No	No	Yes	No	Yes	No	No	Yes	No	No	No	No	No	No	No	Yes	No	No	No	Yes	No	No	No	No	12
PEMBA	North Pemba	1	Rural	Government	Day school	Secondary	Co education	18	No	Form 4		Father	Tertiary	Formal	No	No	Yes	No	No	No	No	No	No	No	No	Yes	No	Yes	No	No	Yes	No	No	No	No	No	No	No	No	Yes	Yes	No	No	No	No	No	Yes	No	17
KAGERA	Muleba	10	Rural	Government	Day school	Secondary	Co education	16	No	Form 4	MHAYA	Father	Primary	Self employed	No	No	No	Yes	No	No	No	Yes	Yes	No	No	Yes	No	No	Yes	No	No	Yes	Yes	No	No	Yes	No	No	Yes	No	No	Yes	No	No	No	No	Yes	Yes	12
KAGERA	Muleba	12	Urban	Government	Day school	Secondary	Co education	18	No	Form 4	MSUKUMA	Mother	None	Farmer	No	Yes	Yes	Yes	No	No	No	No	Yes	No	No	Yes	No	Yes	Yes	No	No	No	No	Yes	No	Yes	No	No	Yes	No	No	Yes	No	Yes	Yes	No	Yes	No	14
UNGUJA	Kaskazini	1	Urban	Government	Boarding only	Secondary	Co education	16	No	Form 2		Mother	Don? Know	Don? Know	No	Yes	No	No	Yes	No	No	Yes	No	No	No	Yes	No	Yes	No	No	No	No	No	No	No	Yes	No	No	No	No	Yes	No	Yes	Yes	No	No	No	No	14
MARA	Rorya	4	Urban	Government	Day school	Secondary	Co education	15	No	Form 3	MSIMBITI	Father	Primary	Farmer	No	Yes	No	Yes	Yes	No	No	Yes	No	No	Yes	Yes	No	Yes	Yes	No	No	Yes	Yes	No	No	Yes	No	No	Yes	No	Yes	Yes	No	Yes	No	Yes	Yes	No	14
SHINYANGA	Msalala	6	Urban	Government	Day school	Secondary	Co education	14	No	Form 1	Msukuma	Father	Secondary	Farmer	No	No	No	Yes	No	No	No	No	No	No	No	No	Yes	Yes	No	No	No	No	No	No	No	Yes	No	No	No	No	No	Yes	No	No	No	No	Yes	No	12
UNGUJA	Kaskazini	1	Urban	Government	Boarding only	Secondary	Co education	15	No	Form 3		Father	Some primary	Self employed	No	Yes	Yes	No	Yes	No	No	No	Yes	No	No	Yes	No	Yes	Yes	No	No	Yes	No	No	No	Yes	No	No	Yes	No	Yes	Yes	No	Yes	Yes	Yes	No	No	13
MBEYA	Mbeya dist	12	Rural	Government	Day school	Secondary	Co education	17	No	Form 4	Mnyakyusa	Female guardian	Primary	Self employed	No	Yes	No	Yes	No	No	No	No	No	No	No	Yes	No	Yes	Yes	No	No	Yes	No	No	No	Yes	No	No	Yes	No	Yes	No	No	No	No	No	Yes	No	12
DODOMA	Mpwapwa	8	Urban	Government	Day school	Primary	Co education	15	No	Standard 7	MGOGO	Father	Some primary	Farmer	No	Yes	No	No	No	No	No	No	No	No	Yes	Yes	No	Yes	Yes	No	No	No	Yes	No	No	Yes	No	No	No	Yes	No	Yes	Yes	Yes	No	No	No	No	13
TABORA	Igunga	11	Urban	Non_Government	Boarding only	Secondary	Co education	15	No	Form 2	mhehe	Other	Don? Know	Self employed	No	Yes	Yes	Yes	No	No	No	No	No	No	No	Yes	No	Yes	No	No	No	Yes	No	No	No	Yes	No	No	No	No	Yes	No	No	Yes	No	No	Yes	No	12
RUVUMA	Namtumbo	1	Urban	Government	Boarding and day	Secondary	Co education	14	No	Form 1	mndndeule	Father	Primary	Farmer	No	Yes	Yes	No	Yes	No	No	No	Yes	No	Yes	Yes	No	Yes	Yes	No	No	No	Yes	Yes	No	No	No	No	Yes	Yes	No	No	No	Yes	No	No	Yes	No	13
KAGERA	Muleba	10	Rural	Government	Day school	Primary	Co education	17	No	Standard 7	MHAYA143222122222221	Mother	None	Farmer	No	No	No	Yes	No	No	Yes	No	No	No	No	Yes	No	Yes	Yes	No	No	No	Yes	No	No	Yes	No	No	No	No	No	Yes	Yes	No	No	No	No	No	12
TANGA	Lushoto	4	Rural	Government	Day school	Secondary	Co education	16	No	Form 3	MSAMBAA;	Mother	Primary	Farmer	No	No	Yes	Yes	Yes	No	No	Yes	Yes	No	Yes	No	No	Yes	Yes	No	No	Yes	Yes	Yes	No	Yes	No	No	Yes	Yes	Yes	Yes	Yes	Yes	No	No	Yes	Yes	13
DODOMA	Mpwapwa	10	Rural	Government	Day school	Secondary	Co education	16	No	Form 4	MSAMBAA	Father	Primary	Formal	No	No	No	Yes	No	No	No	No	No	No	Yes	Yes	No	Yes	Yes	No	No	Yes	Yes	No	No	No	No	Yes	Yes	No	Yes	No	Yes	No	No	No	Yes	No	13
KAGERA	Muleba	2	Urban	Government	Day school	Secondary	Co education	15	No	Form 3	mhaya	Mother	Secondary	Farmer	No	Yes	Yes	Yes	No	No	No	No	No	No	Yes	Yes	Yes	Yes	No	No	No	Yes	No	No	No	Yes	No	No	Yes	No	Yes	Yes	No	No	No	No	Yes	No	11
UNGUJA	Kaskazini	1	Urban	Government	Boarding only	Secondary	Co education	17	No	Form 4		Father	Primary	Farmer	No	Yes	No	Yes	Yes	No	No	Yes	No	No	No	Yes	No	Yes	Yes	No	No	Yes	Yes	No	No	Yes	Yes	No	Yes	No	No	Yes	No	Yes	No	No	No	No	14
TANGA	Lushoto	9	Urban	Government	Day school	Secondary	Co education	17	No	Form 4	msambaa	Father	Primary	Self employed	No	No	Yes	Yes	Yes	No	No	Yes	Yes	No	Yes	Yes	No	Yes	Yes	No	No	Yes	Yes	No	No	Yes	No	No	Yes	No	Yes	Yes	Yes	No	Yes	No	Yes	Yes	14
KAGERA	Muleba	9	Urban	Government	Day school	Secondary	Co education	17	No	Form 4	MHAYA	Father	Primary	Farmer	No	Yes	Yes	Yes	Yes	No	No	Yes	Yes	No	No	Yes	Yes	Yes	Yes	No	No	Yes	Yes	No	No	Yes	No	No	Yes	No	Yes	Yes	Yes	No	No	Yes	Yes	No	12
MBEYA	Mbeya dist	6	Rural	Government	Day school	Secondary	Co education	15	No	Form 3	Mbena	Mother	Secondary	Self employed	No	No	Yes	Yes	Yes	No	No	No	No	No	Yes	Yes	No	Yes	No	No	No	Yes	No	Yes	No	No	No	No	Yes	Yes	No	No	No	No	Yes	Yes	Yes	No	13
UNGUJA	Kaskazini	1	Rural	Government	Boarding only	Primary	Co education	13	No	Standard 6		Mother	Don? Know	Don? Know	Yes	No	No	No	No	No	Yes	No	No	Yes	No	No	No	No	Yes	No	No	No	No	No	No	Yes	Yes	No	No	No	No	Yes	Yes	No	Yes	No	Yes	No	13
MBEYA	Mbeya dist	12	Rural	Government	Day school	Primary	Co education	13	No	Standard 7	Mnyakyusa	Father	Primary	Farmer	No	Yes	No	Yes	No	No	No	Yes	No	No	No	Yes	No	Yes	No	No	No	Yes	No	No	No	Yes	No	No	Yes	No	No	No	No	No	No	No	Yes	No	11
MTWARA	Tandahimba	7	Urban	Government	Day school	Secondary	Co education	18	No	Form 4	Mmakonde	Father	Primary	Self employed	No	No	No	Yes	No	No	No	Yes	No	No	Yes	Yes	No	Yes	Yes	No	No	Yes	Yes	Yes	No	Yes	No	No	Yes	Yes	Yes	Yes	No	Yes	No	No	No	No	15
KILIMANJARO	Moshi	12	Urban	Non_Government	Boarding and day	Secondary	Co education	16	No	Form 4	MCHAGA	Mother	Tertiary	Formal	No	No	Yes	Yes	Yes	No	No	No	No	No	Yes	Yes	No	No	Yes	No	Yes	No	No	No	No	No	No	Yes	No	No	No	Yes	No	No	No	No	Yes	No	11
MARA	Rorya	5	Urban	Government	Boarding and day	Secondary	Co education	18	No	Form 4	Mjaluo	Father	Primary	Farmer	No	No	Yes	Yes	No	No	No	No	No	No	Yes	Yes	No	No	Yes	No	No	Yes	Yes	No	No	Yes	No	No	Yes	No	Yes	Yes	Yes	No	No	Yes	No	No	16
KIGOMA	Kibondo	5	Urban	Government	Day school	Secondary	Girls only	19	No	Form 3	mha	Father	Some primary	Farmer	No	No	Yes	No	No	No	No	Yes	No	No	No	Yes	No	No	Yes	No	No	Yes	No	No	No	No	No	No	Yes	No	No	No	No	No	No	No	Yes	No	14
MARA	Rorya	4	Urban	Government	Day school	Secondary	Co education	16	No	Form 3	MSIMBITI	Father	Primary	Farmer	No	Yes	No	Yes	No	No	No	No	No	No	Yes	Yes	Yes	Yes	Yes	No	No	Yes	Yes	No	No	Yes	No	Yes	Yes	No	Yes	No	No	Yes	No	No	Yes	No	15
DODOMA	Mpwapwa	4	Urban	Government	Day school	Primary	Co education	13	No	Standard 7	MGOGO	Father	Primary	Farmer	No	Yes	No	No	No	No	Yes	No	Yes	No	No	No	Yes	Yes	No	No	No	Yes	Yes	No	No	Yes	No	No	No	Yes	Yes	Yes	Yes	Yes	No	No	No	No	12
ARUSHA	Karatu	11	Urban	Government	Day school	Secondary	Co education	15	No	Form 2	MUIRAQ	Other	Primary	Farmer	No	No	Yes	Yes	No	No	No	No	No	No	Yes	No	Yes	Yes	Yes	No	No	Yes	Yes	No	No	Yes	No	Yes	Yes	No	Yes	Yes	No	Yes	No	No	No	No	12
KAGERA	Muleba	10	Rural	Government	Day school	Secondary	Co education	16	No	Form 4	MHAYA	Father	Secondary	Formal	No	Yes	No	Yes	Yes	No	No	No	Yes	Yes	Yes	Yes	No	No	Yes	No	No	Yes	Yes	No	No	No	No	No	Yes	No	Yes	Yes	No	Yes	Yes	No	Yes	No	12
MBEYA	Mbeya dist	12	Rural	Government	Day school	Secondary	Co education	16	No	Form 3	Msafwa	Female guardian	Secondary	Self employed	No	Yes	Yes	Yes	Yes	No	No	No	No	No	Yes	Yes	No	No	Yes	No	No	Yes	Yes	No	No	Yes	No	No	No	No	No	No	No	Yes	No	No	Yes	No	13
KAGERA	Muleba	9	Urban	Government	Day school	Primary	Co education	15	No	Standard 7	mhaya	Father	Primary	Farmer	No	Yes	Yes	Yes	No	No	No	No	Yes	No	No	No	Yes	Yes	No	No	No	Yes	No	No	No	Yes	No	No	Yes	Yes	No	Yes	No	Yes	No	No	Yes	No	14
SHINYANGA	Msalala	7	Urban	Government	Day school	Primary	Co education	15	No	Standard 6	Msukuma	Female guardian	Don? Know	Don? Know	No	Yes	Yes	Yes	No	No	No	Yes	Yes	Yes	No	Yes	Yes	Yes	No	No	No	Yes	Yes	No	No	Yes	Yes	No	No	Yes	No	Yes	No	Yes	No	No	No	No	15
SHINYANGA	Msalala	2	Urban	Government	Day school	Primary	Co education	12	No	Standard 6	Msukuma	Mother	Secondary	Self employed	No	No	No	Yes	No	No	No	No	No	No	No	Yes	No	Yes	No	No	No	No	No	No	No	Yes	No	No	Yes	No	Yes	No	No	No	No	Yes	Yes	No	11
RUVUMA	Namtumbo	1	Urban	Government	Boarding only	Secondary	Co education	13	No	Form 1	mndendeule	Father	Secondary	Farmer	No	Yes	No	Yes	Yes	No	No	No	Yes	No	No	Yes	No	Yes	No	No	No	No	Yes	No	No	Yes	Yes	No	Yes	Yes	Yes	Yes	Yes	No	Yes	No	No	Yes	12
DODOMA	Mpwapwa	5	Urban	Government	Boarding and day	Secondary	Co education	16	No	Form 3	MHEHE	Other	Primary	Farmer	No	No	No	Yes	No	No	No	No	No	No	No	Yes	No	Yes	No	No	No	Yes	No	No	No	No	No	No	No	Yes	No	Yes	No	No	No	No	No	Yes	13
MBEYA	Mbeya dist	14	Urban	Government	Day school	Primary	Co education	14	No	Standard 7	Mnyakyusa	Father	Secondary	Self employed	No	Yes	No	Yes	No	No	No	Yes	No	No	Yes	No	Yes	No	Yes	No	No	Yes	No	No	No	Yes	No	No	No	No	Yes	Yes	No	Yes	No	No	No	No	13
MBEYA	Mbeya dist	11	Rural	Government	Day school	Secondary	Co education	14	No	Form 3	MLUGULU	Other	Primary	Self employed	No	No	No	Yes	Yes	No	No	No	Yes	No	No	Yes	Yes	Yes	No	No	No	Yes	Yes	No	No	Yes	No	No	Yes	No	No	Yes	No	No	Yes	No	Yes	No	12
TANGA	Lushoto	1	Urban	Non_Government	Boarding only	Secondary	Girls only	14	No	Form 2	iraq	Father	Tertiary	Formal	No	No	No	Yes	No	No	No	No	No	No	No	Yes	No	Yes	No	No	Yes	No	No	No	No	No	No	Yes	No	No	No	Yes	No	No	No	No	Yes	No	11
PEMBA	North Pemba	1	Rural	Government	Day school	Secondary	Co education	19	No	Form 4		Mother	None	Farmer	No	Yes	Yes	No	Yes	No	No	No	Yes	No	Yes	Yes	No	Yes	Yes	Yes	No	Yes	Yes	No	Yes	Yes	Yes	Yes	Yes	Yes	Yes	Yes	Yes	Yes	Yes	No	No	No	10
MTWARA	Tandahimba	10	Urban	Government	Day school	Secondary	Co education	15	No	Form 2	Mmakonde	Father	Tertiary	Farmer	No	No	Yes	No	Yes	No	No	Yes	No	No	Yes	Yes	No	Yes	No	No	No	Yes	No	No	No	Yes	Yes	Yes	Yes	No	No	No	Yes	Yes	No	No	No	No	14
ARUSHA	Karatu	9	Urban	Non_Government	Boarding only	Secondary	Girls only	14	No	Form 1	MSUKUMA	Other	Tertiary	Formal	No	Yes	No	No	Yes	No	No	No	No	No	Yes	Yes	Yes	No	No	Yes	No	Yes	Yes	No	No	Yes	No	No	Yes	Yes	No	Yes	No	No	No	No	Yes	No	11
SHINYANGA	Msalala	5	Urban	Government	Boarding and day	Secondary	Co education	15	No	Form 3	Msukuma	Father	Primary	Farmer	No	No	No	Yes	No	No	No	No	Yes	No	No	No	No	No	Yes	No	No	Yes	No	No	No	No	No	No	Yes	No	No	No	Yes	No	No	No	No	No	12
KIGOMA	Kibondo	1	Rural	Government	Boarding and day	Secondary	Co education	18	No	Form 4	mha	Father	Secondary	Farmer	No	Yes	No	Yes	No	No	No	No	No	No	Yes	Yes	No	Yes	Yes	No	No	Yes	Yes	No	No	Yes	Yes	No	Yes	No	Yes	No	No	No	Yes	No	Yes	No	12
MARA	Rorya	9	Urban	Non_Government	Boarding only	Secondary	Girls only	17	No	Form 3	MKURYA	Female guardian	Don? Know	Self employed	No	No	No	Yes	No	No	No	No	Yes	No	No	No	No	No	Yes	No	No	Yes	No	No	No	No	No	No	No	No	No	Yes	No	No	No	No	Yes	No	12
ARUSHA	Karatu	8	Rural	Government	Day school	Primary	Co education	13	No	Standard 7	MUIRAQ	Father	Secondary	Farmer	No	Yes	No	No	Yes	No	No	No	No	No	No	Yes	No	Yes	No	No	No	No	No	Yes	No	No	No	No	No	Yes	No	No	No	No	No	Yes	No	No	12
MBEYA	Mbeya dist	14	Urban	Government	Boarding and day	Secondary	Co education	14	No	Form 1	MSAFWA	Father	Secondary	Self employed	No	No	Yes	Yes	Yes	No	No	No	Yes	No	No	Yes	Yes	Yes	Yes	No	No	Yes	Yes	Yes	No	Yes	No	No	Yes	Yes	Yes	Yes	No	Yes	No	No	Yes	No	12
RUVUMA	Namtumbo	8	Urban	Government	Day school	Secondary	Co education	17	No	Form 3	mngoni23121212221121	Father	Some primary	Farmer	Yes	No	No	No	Yes	No	No	Yes	Yes	No	Yes	Yes	No	Yes	Yes	No	Yes	Yes	No	Yes	Yes	No	No	No	Yes	No	No	Yes	No	Yes	No	No	No	No	15
IRINGA	Mufindi	32	Urban	Government	Boarding and day	Secondary	Co education	16	No	Form 3	Mbena	Father	Primary	Self employed	No	Yes	No	Yes	Yes	No	No	No	No	No	Yes	Yes	No	No	Yes	No	No	No	Yes	No	No	Yes	No	No	Yes	No	No	Yes	No	No	No	No	Yes	No	13
UNGUJA	Kaskazini	1	Rural	Government	Boarding only	Primary	Co education	15	No	Standard 6		Mother	Don? Know	Farmer	Yes	No	Yes	No	No	No	No	No	No	No	Yes	Yes	No	Yes	Yes	No	No	Yes	No	Yes	No	Yes	Yes	No	No	No	Yes	Yes	Yes	No	No	Yes	No	Yes	14
UNGUJA	Kaskazini	1	Urban	Government	Boarding only	Secondary	Co education	15	No	Form 3		Father	Primary	Farmer	No	Yes	No	Yes	Yes	No	No	Yes	No	No	Yes	Yes	No	Yes	Yes	No	No	Yes	No	Yes	No	Yes	No	No	Yes	Yes	Yes	Yes	No	Yes	No	No	Yes	No	12
KILIMANJARO	Moshi	21	Urban	Government	Day school	Secondary	Co education	16	No	Form 3	MCHAGA	Mother	Secondary	Retired officer	No	Yes	Yes	No	Yes	No	No	No	Yes	No	Yes	Yes	Yes	Yes	Yes	No	No	Yes	No	No	No	Yes	No	Yes	Yes	Yes	No	Yes	Yes	Yes	Yes	No	No	No	14
SHINYANGA	Msalala	4	Urban	Government	Boarding and day	Secondary	Co education	15	No	Form 2	Msukuma	Father	Some primary	Farmer	No	Yes	No	No	Yes	No	No	Yes	Yes	No	No	No	No	Yes	No	No	No	Yes	No	No	No	No	No	No	Yes	No	No	No	No	Yes	No	No	No	No	12
PEMBA	North Pemba	1	Rural	Government	Day school	Secondary	Co education	16	No	Form 4		Father	Don? Know	Farmer	No	No	Yes	No	No	No	No	No	Yes	No	No	Yes	No	Yes	No	No	No	Yes	Yes	No	No	No	No	No	No	No	No	Yes	No	Yes	No	No	No	No	12
MBEYA	Mbeya dist	8	Rural	Non_Government	Boarding only	Secondary	Girls only	13	No	Form 2	Mhaya	Male guardian	Tertiary	Formal	No	Yes	No	Yes	No	No	No	No	No	No	No	Yes	No	No	Yes	No	No	Yes	No	No	No	Yes	No	No	No	No	No	Yes	No	No	No	No	Yes	No	10
KIGOMA	Kibondo	9	Urban	Government	Boarding and day	Secondary	Co education	16	No	Form 4	MHA	Father	Primary	Farmer	No	Yes	No	Yes	No	No	No	No	No	No	Yes	Yes	Yes	Yes	Yes	No	No	Yes	No	No	No	Yes	No	No	Yes	No	No	No	No	No	No	No	Yes	No	13
ARUSHA	Karatu	5	Rural	Government	Day school	Primary	Co education	12	No	Standard 7	MCHAGA	Female guardian	Primary	Self employed	No	Yes	No	Yes	No	No	No	No	Yes	No	No	Yes	Yes	Yes	Yes	No	No	Yes	Yes	No	No	Yes	No	No	Yes	No	Yes	Yes	Yes	Yes	No	No	Yes	No	11
SHINYANGA	Msalala	6	Urban	Government	Day school	Secondary	Co education	14	No	Form 1	Msukuma	Father	None	Farmer	No	Yes	Yes	Yes	Yes	No	No	No	Yes	No	Yes	Yes	Yes	Yes	Yes	No	No	Yes	Yes	No	No	Yes	No	No	Yes	No	Yes	Yes	No	Yes	Yes	No	Yes	No	12
MTWARA	Tandahimba	4	Rural	Government	Day school	Primary	Co education	13	No	Standard 7	mmakonde	Female guardian	Primary	Farmer	No	No	Yes	Yes	No	No	No	Yes	No	No	Yes	Yes	No	Yes	Yes	No	No	No	Yes	No	No	Yes	No	No	Yes	No	Yes	No	No	Yes	No	No	Yes	No	13
MTWARA	Tandahimba	10	Urban	Government	Day school	Secondary	Co education	17	No	Form 4	Mmakonde	Father	Primary	Farmer	No	Yes	No	Yes	No	No	No	No	No	No	Yes	Yes	No	Yes	Yes	No	No	Yes	No	No	No	Yes	No	No	Yes	No	No	Yes	No	Yes	No	No	Yes	No	14
SHINYANGA	Msalala	6	Urban	Government	Day school	Secondary	Co education	14	No	Form 2	Msukuma	Father	Primary	Farmer	No	Yes	Yes	Yes	No	No	No	No	No	No	No	No	Yes	No	Yes	No	No	Yes	No	No	No	Yes	No	No	Yes	No	Yes	No	No	No	No	No	Yes	No	13
RUVUMA	Namtumbo	1	Urban	Government	Day school	Secondary	Co education	16	No	Form 2	mndendeule	Father	Primary	Formal	No	No	No	Yes	No	No	No	No	No	No	No	Yes	No	Yes	No	No	No	No	No	No	No	Yes	No	No	No	Yes	No	No	No	No	No	No	Yes	No	13
MTWARA	Tandahimba	5	Urban	Government	Day school	Secondary	Co education	17	No	Form 4	mmakonde	Father	Primary	Farmer	No	Yes	Yes	Yes	Yes	No	No	Yes	No	No	No	Yes	No	No	Yes	No	No	Yes	Yes	No	No	Yes	No	Yes	Yes	No	Yes	Yes	No	Yes	No	No	Yes	No	14
KAGERA	Muleba	2	Urban	Government	Day school	Secondary	Co education	17	No	Form 3	mhaya	Mother	Primary	Self employed	No	No	Yes	No	Yes	No	No	Yes	No	No	No	No	No	No	Yes	No	No	Yes	No	No	No	No	No	No	No	No	No	Yes	No	Yes	No	No	No	No	12
MARA	Rorya	5	Rural	Government	Day school	Primary	Co education	14	No	Standard 7	MJALUO	Father	Primary	Farmer	No	Yes	Yes	Yes	No	No	No	No	Yes	No	Yes	Yes	Yes	Yes	Yes	No	No	Yes	No	Yes	No	Yes	No	No	Yes	Yes	Yes	No	Yes	No	No	No	Yes	No	12
SHINYANGA	Msalala	6	Urban	Government	Day school	Primary	Co education	15	No	Standard 7	Msukuma	Mother	None	Farmer	No	Yes	No	Yes	Yes	No	No	No	No	No	Yes	Yes	Yes	Yes	No	No	No	Yes	No	Yes	No	No	Yes	No	No	Yes	No	Yes	No	Yes	No	No	No	Yes	14
KILIMANJARO	Moshi	1	Rural	Government	Day school	Secondary	Co education	16	No	Form 1	mpare	Mother	Secondary	Self employed	No	Yes	No	Yes	Yes	No	No	No	No	No	No	Yes	No	Yes	Yes	No	No	Yes	No	No	No	No	No	No	No	No	No	Yes	No	No	No	No	Yes	No	12
MTWARA	Tandahimba	11	Rural	Government	Day school	Secondary	Co education	16	No	Form 3	Mmakonde	Father	Primary	Farmer	No	Yes	Yes	Yes	No	No	No	Yes	No	No	No	Yes	Yes	No	Yes	No	No	No	Yes	No	No	Yes	No	No	Yes	No	Yes	No	No	No	No	No	Yes	No	14
SHINYANGA	Msalala	6	Urban	Government	Day school	Primary	Co education	13	No	Standard 6	Muha	Mother	None	Self employed	No	Yes	No	Yes	Yes	No	No	No	No	No	No	Yes	No	Yes	No	No	No	Yes	Yes	No	No	Yes	No	Yes	Yes	Yes	Yes	No	Yes	Yes	No	No	No	No	12
MARA	Rorya	5	Rural	Government	Day school	Primary	Co education	15	No	Standard 7	MJALUO	Father	Primary	Formal	No	Yes	Yes	Yes	No	No	No	Yes	Yes	No	No	Yes	No	Yes	Yes	No	No	Yes	Yes	No	No	Yes	No	Yes	No	Yes	No	Yes	No	Yes	No	Yes	No	No	14
DODOMA	Mpwapwa	9	Rural	Government	Day school	Secondary	Co education	16	No	Form 3	MPOGOLO	Male guardian	Don? Know	Retired officer	No	Yes	Yes	Yes	No	No	No	No	No	No	No	Yes	Yes	Yes	Yes	No	No	Yes	No	No	No	Yes	No	No	No	No	Yes	Yes	No	No	Yes	No	Yes	No	12
MTWARA	Tandahimba	11	Rural	Government	Day school	Secondary	Co education	16	No	Form 4	Mmakonde	Father	Primary	Farmer	No	Yes	Yes	No	Yes	No	No	Yes	No	No	No	Yes	Yes	Yes	Yes	No	No	Yes	Yes	No	No	Yes	No	Yes	Yes	No	Yes	Yes	Yes	Yes	No	Yes	No	No	14
SHINYANGA	Msalala	2	Urban	Government	Day school	Secondary	Co education	17	No	Form 4	Msukuma	Mother	Primary	Farmer	No	Yes	Yes	Yes	Yes	No	No	Yes	Yes	No	Yes	Yes	Yes	Yes	Yes	No	No	Yes	Yes	No	No	Yes	No	No	Yes	Yes	Yes	No	No	No	No	Yes	Yes	No	12
MBEYA	Mbeya dist	7	Rural	Non_Government	Boarding only	Secondary	Co education	14	No	Form 2	Mwanji	Father	Don? Know	Formal	No	Yes	No	Yes	No	No	No	No	No	No	No	Yes	No	Yes	No	No	No	No	Yes	No	No	Yes	No	No	Yes	No	No	No	Yes	No	No	Yes	No	No	12
SHINYANGA	Msalala	2	Urban	Government	Day school	Secondary	Co education	16	Yes visionary disability	Form 3	Msukuma	Father	Some primary	Farmer	No	Yes	Yes	Yes	Yes	No	No	No	No	No	No	Yes	Yes	Yes	Yes	No	No	Yes	No	No	No	Yes	No	No	Yes	No	Yes	Yes	No	Yes	No	No	Yes	No	13
MBEYA	Mbeya dist	12	Rural	Government	Day school	Secondary	Co education	16	No	Form 3	Mnyakyusa	Father	Don? Know	Self employed	No	No	No	Yes	Yes	No	No	No	Yes	No	No	Yes	Yes	Yes	No	No	No	Yes	Yes	No	No	Yes	No	No	Yes	Yes	Yes	No	No	Yes	No	No	Yes	No	12
KILIMANJARO	Moshi	2	Rural	Government	Day school	Secondary	Co education	16	No	Form 4	MCHAGA	Father	Primary	Self employed	No	No	No	Yes	Yes	No	No	No	Yes	No	No	Yes	No	Yes	Yes	No	No	Yes	No	No	No	Yes	No	No	Yes	No	Yes	No	No	No	No	No	Yes	No	12
KAGERA	Muleba	9	Urban	Government	Day school	Primary	Co education	15	No	Standard 7	mhaya	Female guardian	Primary	Farmer	No	No	Yes	No	No	No	No	No	Yes	No	No	No	No	No	Yes	No	No	No	No	No	No	Yes	Yes	No	No	Yes	No	Yes	No	Yes	No	No	No	No	15
DODOMA	Mpwapwa	1	Urban	Government	Boarding and day	Secondary	Co education	17	No	Form 3	MGOGO	Other	Primary	Farmer	No	No	Yes	Yes	Yes	No	No	No	Yes	No	No	Yes	No	No	Yes	Yes	No	Yes	Yes	No	No	No	No	No	Yes	No	Yes	Yes	No	No	No	Yes	Yes	No	15
ARUSHA	Karatu	8	Rural	Government	Day school	Primary	Co education	13	No	Standard 7	MUIRAQ	Other	Don? Know	Farmer	No	Yes	No	No	No	No	No	No	No	No	No	Yes	No	Yes	No	No	No	No	No	No	No	Yes	No	Yes	No	No	No	No	No	Yes	No	No	No	No	12
KAGERA	Muleba	9	Urban	Government	Day school	Secondary	Co education	16	No	Form 3	mhaya	Mother	Secondary	Farmer	No	Yes	Yes	Yes	No	No	No	No	No	No	Yes	Yes	Yes	Yes	Yes	No	No	No	No	No	No	Yes	No	Yes	Yes	No	Yes	No	No	Yes	No	No	No	Yes	13
SHINYANGA	Msalala	3	Urban	Government	Day school	Secondary	Co education	15	No	Form 2	MSUKUMA	Father	Tertiary	Retired officer	No	No	Yes	Yes	Yes	Yes	No	No	Yes	No	No	Yes	No	Yes	No	No	No	Yes	Yes	No	No	Yes	No	No	Yes	No	Yes	No	No	No	No	Yes	No	No	13
TABORA	Igunga	11	Urban	Government	Day school	Secondary	Co education	17	No	Form 3	Msukuma	Female guardian	Secondary	Self employed	No	Yes	No	Yes	No	No	No	No	Yes	No	No	Yes	No	Yes	Yes	No	No	Yes	No	No	No	No	No	No	No	No	No	Yes	No	Yes	No	No	No	No	13
SHINYANGA	Msalala	6	Urban	Government	Day school	Secondary	Co education	14	Yes physical disability	Form 1	Msukuma	Mother	Some primary	Farmer	No	Yes	No	Yes	No	No	No	No	No	No	No	Yes	No	Yes	No	No	No	Yes	No	No	No	Yes	No	No	Yes	No	No	Yes	Yes	Yes	No	Yes	No	No	13
MTWARA	Tandahimba	1	Urban	Government	Day school	Primary	Co education	13	No	Standard 7	mmakonde	Other	Tertiary	Formal	No	Yes	No	Yes	No	No	No	Yes	No	No	No	Yes	No	Yes	Yes	No	No	Yes	Yes	No	No	No	No	Yes	No	No	Yes	Yes	Yes	No	No	Yes	Yes	No	12
ARUSHA	Karatu	5	Urban	Government	Day school	Secondary	Co education	17	No	Form 3	MUIRAQ	Other	Primary	Farmer	No	No	No	Yes	No	No	No	No	No	No	Yes	Yes	No	Yes	Yes	No	No	Yes	No	No	No	Yes	No	No	Yes	No	No	Yes	No	No	No	No	Yes	No	13
SHINYANGA	Msalala	8	Urban	Government	Day school	Primary	Co education	16	No	Standard 7	MSUKUMA	Father	Primary	Farmer	No	No	No	Yes	Yes	No	No	No	No	No	No	Yes	No	Yes	No	No	No	Yes	Yes	No	No	No	No	No	No	Yes	No	Yes	No	Yes	No	No	No	No	15
IRINGA	Mufindi	32	Urban	Government	Boarding and day	Secondary	Co education	16	No	Form 3	Mhehe	Father	Primary	Farmer	No	No	No	Yes	No	No	No	Yes	No	No	No	Yes	Yes	No	Yes	No	No	Yes	No	Yes	No	No	No	No	No	No	No	Yes	No	Yes	No	No	No	No	12
KILIMANJARO	Moshi	7	Urban	Government	Day school	Secondary	Co education	15	No	Form 2	MCHAGA	Father	Don? Know	Self employed	No	Yes	No	Yes	No	Yes	No	No	No	No	No	Yes	No	Yes	Yes	No	No	Yes	Yes	No	No	Yes	No	No	Yes	No	Yes	Yes	No	Yes	No	No	No	No	13
KILIMANJARO	Moshi	12	Urban	Non_Government	Boarding and day	Secondary	Co education	17	No	Form 2	MPARE	Father	Primary	Farmer	No	Yes	Yes	Yes	Yes	No	No	No	Yes	No	No	Yes	No	Yes	Yes	No	Yes	Yes	No	No	No	No	No	No	No	No	No	Yes	No	Yes	No	Yes	Yes	No	15
DODOMA	Mpwapwa	10	Rural	Government	Day school	Secondary	Co education	18	No	Form 4	MGOGO	Mother	None	Farmer	No	No	Yes	No	Yes	No	No	No	Yes	No	No	No	No	Yes	Yes	No	No	No	Yes	No	No	Yes	No	Yes	Yes	No	Yes	No	Yes	Yes	No	No	No	No	14
SHINYANGA	Msalala	3	Urban	Government	Day school	Secondary	Co education	18	No	Form 4	msukuma	Father	Secondary	Self employed	No	No	Yes	Yes	Yes	No	No	No	No	No	Yes	Yes	No	Yes	Yes	No	No	Yes	Yes	No	No	Yes	No	Yes	Yes	No	Yes	Yes	No	Yes	Yes	No	Yes	No	13
MARA	Rorya	1	Urban	Government	Day school	Primary	Co education	13	No	Standard 7	MJALUO	Father	Primary	Farmer	No	Yes	No	Yes	Yes	No	No	No	Yes	No	No	No	No	No	Yes	No	No	No	No	Yes	No	Yes	No	Yes	No	No	No	Yes	Yes	No	No	No	Yes	No	13
MBEYA	Mbeya dist	12	Rural	Government	Day school	Secondary	Co education	16	No	Form 4	Mchaga	Mother	Primary	Self employed	No	No	Yes	Yes	No	No	No	No	No	Yes	No	Yes	No	Yes	Yes	No	No	Yes	Yes	No	No	Yes	No	No	Yes	No	Yes	Yes	No	Yes	Yes	Yes	Yes	No	10
TANGA	Lushoto	10	Rural	Non_Government	Boarding only	Secondary	Girls only	17	No	Form 4	MBONDEI	Mother	Tertiary	Formal	No	No	Yes	Yes	Yes	No	No	No	Yes	No	No	Yes	No	Yes	Yes	No	No	Yes	Yes	No	No	Yes	No	No	Yes	Yes	No	Yes	No	No	No	Yes	Yes	No	13
ARUSHA	Karatu	5	Urban	Government	Day school	Secondary	Co education	14	No	Form 2	MUIRAQ	Other	Don? Know	Farmer	No	Yes	Yes	Yes	Yes	No	No	No	No	No	No	Yes	Yes	Yes	Yes	No	No	Yes	Yes	No	No	Yes	No	No	Yes	Yes	Yes	Yes	No	Yes	No	No	Yes	No	11
SHINYANGA	Msalala	5	Urban	Government	Boarding and day	Secondary	Co education	16	No	Form 2	msukuma	Mother	Primary	Farmer	No	Yes	No	Yes	No	No	No	No	No	No	No	Yes	Yes	Yes	No	No	No	Yes	Yes	No	No	No	No	No	Yes	No	Yes	No	No	Yes	No	No	Yes	No	15
SHINYANGA	Msalala	2	Urban	Government	Day school	Secondary	Co education	18	No	Form 4	Msukuma	Father	Primary	Farmer	No	No	Yes	No	No	No	No	No	No	No	Yes	No	No	Yes	No	No	No	Yes	No	No	No	No	No	No	Yes	No	No	No	No	No	No	Yes	No	No	16
SHINYANGA	Msalala	7	Urban	Government	Boarding and day	Secondary	Co education	18	No	Form 4	mhaya	Father	Tertiary	Self employed	No	Yes	No	Yes	No	No	No	No	No	No	No	No	Yes	No	Yes	No	No	Yes	No	No	No	No	No	No	Yes	No	No	No	No	No	Yes	No	No	No	14
RUVUMA	Namtumbo	4	Urban	Government	Day school	Secondary	Co education	14	No	Form 1	mndendeule	Female guardian	Primary	Self employed	No	Yes	No	No	No	No	No	No	No	No	No	Yes	No	Yes	No	No	No	No	No	Yes	No	No	Yes	No	No	No	No	No	No	No	No	No	Yes	No	14
MTWARA	Tandahimba	1	Urban	Government	Day school	Primary	Co education	12	No	Standard 7	mmakonde	Other	Primary	Farmer	No	Yes	Yes	Yes	Yes	No	No	No	Yes	No	No	Yes	Yes	Yes	No	No	No	Yes	No	No	No	Yes	Yes	No	No	No	No	Yes	Yes	Yes	No	Yes	No	No	12
KILIMANJARO	Moshi	21	Urban	Government	Day school	Secondary	Co education	16	No	Form 3	MCHAGA	Mother	Tertiary	Formal	No	No	No	No	No	No	Yes	Yes	Yes	No	No	Yes	No	Yes	Yes	No	No	Yes	Yes	Yes	No	No	No	No	Yes	Yes	No	Yes	No	Yes	No	Yes	No	No	12
MTWARA	Tandahimba	1	Urban	Government	Day school	Primary	Co education	13	No	Standard 7	mmakonde	Other	Secondary	Self employed	No	Yes	Yes	Yes	Yes	No	No	Yes	No	No	No	Yes	No	Yes	No	No	No	Yes	No	No	No	No	No	No	Yes	No	Yes	No	Yes	No	No	Yes	No	No	12
MBEYA	Mbeya dist	20	Rural	Government	Day school	Primary	Co education	13	No	Standard 6	MHEHE	Father	Tertiary	Self employed	No	Yes	Yes	Yes	Yes	No	No	No	Yes	No	No	No	Yes	Yes	Yes	No	No	Yes	Yes	No	No	Yes	No	No	Yes	No	Yes	No	Yes	Yes	No	Yes	Yes	No	12
KAGERA	Muleba	9	Urban	Government	Day school	Primary	Co education	14	No	Standard 7	mhaya	Mother	Secondary	Self employed	No	Yes	Yes	Yes	No	No	No	No	No	No	No	Yes	No	Yes	Yes	No	No	Yes	Yes	Yes	No	No	No	Yes	Yes	Yes	No	Yes	Yes	Yes	No	No	No	No	12
SHINYANGA	Msalala	3	Urban	Government	Day school	Secondary	Co education	18	No	Form 4	MSUKUMA	Father	Primary	Farmer	No	Yes	Yes	Yes	No	No	No	No	No	No	No	Yes	Yes	Yes	Yes	Yes	No	Yes	Yes	No	No	Yes	No	Yes	Yes	No	Yes	No	No	Yes	Yes	No	No	No	15
SHINYANGA	Msalala	6	Urban	Government	Day school	Secondary	Co education	15	No	Form 3	Mhaya	Father	Some primary	Farmer	No	No	Yes	Yes	Yes	No	No	Yes	Yes	No	No	Yes	No	Yes	Yes	No	No	Yes	Yes	No	No	Yes	No	No	Yes	No	No	Yes	No	No	Yes	No	Yes	No	11
MTWARA	Tandahimba	10	Urban	Government	Day school	Secondary	Co education	17	No	Form 4	Mmakonde	Father	Primary	Formal	No	Yes	No	Yes	No	No	No	Yes	No	No	Yes	Yes	No	No	Yes	No	No	Yes	Yes	Yes	No	Yes	No	Yes	No	Yes	No	Yes	Yes	Yes	No	No	No	No	15
MTWARA	Tandahimba	11	Rural	Government	Day school	Primary	Co education	12	No	Standard 7	Mmakonde	Father	Secondary	Self employed	No	Yes	Yes	No	No	No	No	No	No	No	No	Yes	Yes	Yes	Yes	No	No	No	Yes	No	No	Yes	No	No	Yes	No	Yes	No	No	Yes	No	No	No	No	12
UNGUJA	Kaskazini	1	Urban	Government	Boarding only	Secondary	Co education	17	No	Form 4		Father	Don? Know	Farmer	No	Yes	No	Yes	No	No	No	Yes	No	No	No	Yes	No	Yes	Yes	No	No	Yes	Yes	No	No	Yes	No	Yes	Yes	No	No	Yes	No	Yes	Yes	No	Yes	No	15
DODOMA	Mpwapwa	8	Urban	Government	Day school	Primary	Co education	14	No	Standard 5	MGOGO	Mother	Some primary	Farmer	No	Yes	Yes	Yes	Yes	No	No	No	No	Yes	Yes	Yes	Yes	Yes	Yes	Yes	Yes	Yes	Yes	Yes	No	Yes	No	Yes	No	No	Yes	Yes	No	Yes	No	No	Yes	No	12
ARUSHA	Karatu	11	Urban	Government	Day school	Secondary	Co education	17	No	Form 2	MUIRAQ	Other	Primary	Farmer	No	No	No	Yes	No	No	No	No	No	No	No	Yes	No	No	Yes	No	No	No	No	No	No	Yes	No	No	Yes	No	No	No	No	Yes	No	No	No	No	16
MBEYA	Mbeya dist	8	Rural	Non_Government	Boarding only	Secondary	Girls only	15	No	Form 3	BENA	Father	Primary	Self employed	No	No	No	Yes	No	No	No	No	No	No	Yes	Yes	No	Yes	Yes	No	No	Yes	Yes	No	No	No	Yes	No	Yes	No	Yes	Yes	No	No	No	Yes	Yes	No	11
MBEYA	Mbeya dist	12	Rural	Government	Day school	Secondary	Co education	15	No	Form 1	Muha	Father	Primary	Self employed	No	Yes	Yes	Yes	Yes	No	No	No	Yes	No	No	Yes	Yes	Yes	Yes	No	No	Yes	Yes	No	No	Yes	No	No	Yes	No	Yes	Yes	No	Yes	No	Yes	Yes	No	13
RUVUMA	Namtumbo	5	Urban	Government	Day school	Secondary	Co education	16	No	Form 4	Mngoni	Father	Tertiary	Formal	No	No	No	Yes	No	No	No	No	Yes	No	No	Yes	Yes	Yes	No	No	No	Yes	No	No	No	Yes	No	No	Yes	No	No	Yes	No	No	No	No	Yes	No	15
MARA	Rorya	6	Rural	Government	Day school	Primary	Co education	13	No	Standard 6	MGOGO	Male guardian	Secondary	Self employed	No	No	No	Yes	No	No	No	No	No	No	No	Yes	No	Yes	No	No	No	No	Yes	No	No	No	No	No	Yes	No	No	No	No	Yes	No	No	No	No	12
SHINYANGA	Msalala	4	Urban	Government	Boarding and day	Secondary	Co education	15	No	Form 2	msukuma	Father	Primary	Self employed	No	No	Yes	Yes	Yes	No	No	Yes	No	No	No	Yes	No	No	Yes	No	No	Yes	Yes	No	No	Yes	No	No	Yes	No	Yes	Yes	No	Yes	No	Yes	Yes	No	13
MARA	Rorya	10	Urban	Non_Government	Day school	Secondary	Co education	15	No	Form 2	MJALUO	Father	Primary	Farmer	No	No	Yes	Yes	No	No	No	No	No	No	No	Yes	No	Yes	No	No	No	Yes	No	No	No	Yes	No	No	No	Yes	No	No	No	No	No	No	Yes	No	12
MBEYA	Mbeya dist	3	Urban	Government	Boarding and day	Secondary	Co education	17	No	Form 4	Mnyakyusa	Father	Primary	Self employed	No	No	Yes	No	No	No	No	No	No	No	No	Yes	No	Yes	Yes	No	No	Yes	Yes	No	No	Yes	No	No	Yes	No	No	No	No	Yes	No	No	No	No	13
TANGA	Lushoto	9	Urban	Government	Day school	Secondary	Co education	18	No	Form 4	msambaa	Father	Primary	Farmer	No	No	Yes	Yes	Yes	No	No	Yes	No	No	Yes	Yes	No	Yes	Yes	No	No	Yes	Yes	No	No	Yes	No	Yes	Yes	Yes	No	Yes	Yes	Yes	No	Yes	No	No	15
MTWARA	Tandahimba	11	Rural	Government	Day school	Primary	Co education	13	No	Standard 7	Mmakonde	Female guardian	Secondary	Farmer	No	Yes	No	Yes	Yes	No	No	Yes	Yes	No	Yes	No	Yes	No	Yes	No	No	Yes	No	Yes	No	Yes	No	No	Yes	No	No	Yes	No	Yes	No	No	Yes	No	12
MBEYA	Mbeya dist	14	Urban	Government	Boarding and day	Secondary	Co education	15	No	Form 2	MNYAKYUSA	Female guardian	Some primary	Farmer	No	Yes	No	Yes	Yes	No	No	Yes	No	No	Yes	Yes	No	Yes	No	No	No	No	No	Yes	No	Yes	No	No	Yes	No	No	Yes	Yes	Yes	No	No	No	No	13
MTWARA	Tandahimba	3	Urban	Government	Day school	Secondary	Co education	16	No	Form 4	Mmakonde	Male guardian	Don? Know	Farmer	No	Yes	Yes	Yes	No	No	No	Yes	No	No	Yes	Yes	No	Yes	Yes	No	No	Yes	Yes	No	No	Yes	No	Yes	Yes	No	Yes	No	No	No	No	Yes	Yes	No	14
TANGA	Lushoto	8	Urban	Government	Day school	Secondary	Co education	16	No	Form 2	msambaa	Father	Primary	Farmer	No	No	Yes	Yes	Yes	No	No	No	Yes	No	No	Yes	No	Yes	No	No	No	Yes	No	No	No	Yes	No	Yes	Yes	No	No	No	No	Yes	No	No	Yes	No	14
MTWARA	Tandahimba	1	Urban	Government	Day school	Primary	Co education	12	No	Standard 7	mmakonde	Other	Primary	Farmer	No	Yes	Yes	Yes	Yes	No	No	No	Yes	Yes	No	Yes	No	Yes	Yes	No	No	Yes	Yes	No	No	Yes	Yes	No	No	Yes	Yes	Yes	No	Yes	Yes	No	Yes	No	12
TANGA	Lushoto	4	Rural	Government	Day school	Secondary	Co education	17	No	Form 3	MNYIRAMBA	Father	Secondary	Farmer	No	Yes	Yes	No	No	No	No	No	No	No	No	Yes	Yes	No	Yes	No	No	Yes	No	No	No	No	No	No	No	No	No	Yes	No	Yes	No	No	No	No	14
SHINYANGA	Msalala	4	Urban	Government	Boarding and day	Secondary	Co education	15	No	Form 2	msukuma	Father	None	Farmer	No	Yes	Yes	No	Yes	No	No	No	No	No	No	Yes	Yes	Yes	Yes	No	No	Yes	Yes	No	No	Yes	No	Yes	Yes	No	No	Yes	No	No	No	Yes	Yes	No	12
MTWARA	Tandahimba	8	Urban	Government	Day school	Secondary	Co education	17	No	Form 4	mmakonde	Mother	Secondary	Formal	No	Yes	Yes	Yes	Yes	No	No	No	Yes	No	Yes	Yes	Yes	Yes	Yes	No	No	Yes	Yes	No	No	Yes	Yes	No	Yes	Yes	No	No	No	No	No	Yes	Yes	No	14
TABORA	Igunga	11	Rural	Government	Boarding and day	Secondary	Co education	17	No	Form 4	Mnyiramba	Father	Primary	Farmer	No	No	No	Yes	No	No	No	Yes	No	No	No	No	No	Yes	No	No	No	Yes	No	No	No	No	No	No	Yes	No	No	No	No	No	No	No	Yes	No	12
MARA	Rorya	5	Rural	Government	Day school	Primary	Co education	13	No	Standard 7	MJALUO	Father	Don? Know	Farmer	No	Yes	Yes	No	Yes	No	No	No	No	No	Yes	Yes	Yes	Yes	Yes	No	No	Yes	Yes	Yes	No	Yes	No	No	Yes	Yes	Yes	Yes	Yes	Yes	Yes	Yes	No	No	13
ARUSHA	Karatu	3	Urban	Government	Boarding and day	Secondary	Co education	17	No	Form 2	MU IRAQ	Father	Primary	Farmer	No	Yes	No	Yes	Yes	No	No	No	No	No	No	Yes	No	No	Yes	No	No	Yes	No	No	No	Yes	No	No	Yes	No	Yes	No	No	Yes	No	No	No	No	14
UNGUJA	Kaskazini	1	Urban	Government	Boarding only	Secondary	Co education	16	No	Form 4		Father	Tertiary	Formal	No	Yes	Yes	Yes	Yes	No	No	No	No	Yes	Yes	Yes	No	Yes	Yes	No	No	No	Yes	No	No	Yes	No	No	Yes	No	No	No	No	No	No	No	Yes	Yes	14
ARUSHA	Karatu	3	Urban	Government	Boarding and day	Secondary	Co education	14	No	Form 1	MUIRAQ	Other	Primary	Farmer	No	Yes	No	Yes	Yes	No	No	No	Yes	No	No	Yes	Yes	Yes	No	No	No	No	Yes	No	No	Yes	No	No	No	No	No	Yes	No	Yes	No	Yes	Yes	No	13
UNGUJA	Kaskazini	1	Urban	Government	Boarding only	Secondary	Co education	15	No	Form 2		Female guardian	Primary	Farmer	No	No	Yes	No	No	No	No	No	Yes	No	No	Yes	No	Yes	Yes	No	No	Yes	No	No	No	No	No	No	No	Yes	Yes	No	No	Yes	No	No	Yes	No	13
DODOMA	Mpwapwa	7	Urban	Government	Day school	Secondary	Co education	16	No	Form 2	MHEHE	Other	Primary	Farmer	No	No	No	Yes	No	No	No	No	No	No	No	Yes	No	Yes	No	No	No	Yes	No	No	No	Yes	No	No	Yes	Yes	No	No	Yes	No	No	No	Yes	Yes	13
ARUSHA	Karatu	11	Urban	Government	Day school	Secondary	Co education	17	No	Form 3	MUIRAQ	Other	Primary	Farmer	No	No	No	Yes	No	No	No	No	No	No	No	Yes	No	Yes	No	No	No	No	No	No	No	Yes	No	No	No	No	No	Yes	Yes	No	No	No	No	No	14
ARUSHA	Karatu	3	Urban	Government	Boarding and day	Secondary	Co education	17	No	Form 3	MUIRAQ	Mother	Primary	Farmer	No	Yes	Yes	No	Yes	No	No	Yes	Yes	No	No	Yes	No	Yes	Yes	No	No	Yes	Yes	No	No	Yes	No	No	Yes	No	Yes	No	No	Yes	No	No	Yes	No	14
ARUSHA	Karatu	11	Rural	Government	Day school	Secondary	Co education	16	No	Form 3	MU IRAQ	Other	Primary	Formal	No	Yes	No	Yes	Yes	No	No	No	No	No	No	Yes	No	No	Yes	No	No	No	Yes	No	No	No	No	No	Yes	No	No	Yes	No	Yes	No	No	Yes	No	12
MARA	Rorya	6	Rural	Government	Day school	Secondary	Co education	16	No	Form 4	MJALUO	Father	Secondary	Farmer	No	Yes	No	Yes	Yes	No	No	Yes	No	No	Yes	Yes	Yes	Yes	Yes	No	No	Yes	Yes	No	No	Yes	No	No	Yes	No	Yes	No	No	No	No	No	Yes	No	13
MTWARA	Tandahimba	12	Urban	Government	Day school	Secondary	Co education	14	No	Form 2	Mmakonde	Father	Primary	Farmer	No	Yes	No	Yes	Yes	No	No	Yes	No	No	Yes	Yes	No	Yes	No	No	No	Yes	Yes	No	No	No	No	Yes	No	Yes	No	No	No	Yes	No	No	Yes	No	12
SHINYANGA	Msalala	8	Urban	Government	Day school	Primary	Co education	14	No	Standard 7	MSUKUMA	Male guardian	Don? Know	Don? Know	No	Yes	Yes	Yes	Yes	No	No	No	Yes	No	Yes	Yes	Yes	No	Yes	Yes	No	Yes	Yes	No	No	Yes	No	No	Yes	Yes	Yes	Yes	No	Yes	No	No	No	No	13
DODOMA	Mpwapwa	8	Urban	Government	Boarding and day	Secondary	Girls only	16	No	Form 2	MGOGO	Mother	Primary	Farmer	No	No	No	No	Yes	No	No	No	No	No	No	Yes	No	Yes	No	No	No	Yes	No	No	No	No	No	No	Yes	No	No	No	No	Yes	No	No	No	No	15
RUVUMA	Namtumbo	1	Urban	Government	Day school	Secondary	Co education	16	No	Form 3	mbena	Father	Secondary	Formal	No	No	Yes	Yes	No	No	No	Yes	No	No	No	Yes	No	Yes	Yes	No	No	No	Yes	Yes	No	No	No	No	No	Yes	No	Yes	No	No	No	Yes	Yes	No	12
UNGUJA	Kaskazini	1	Urban	Government	Boarding only	Secondary	Co education	16	No	Form 3		Father	Primary	Farmer	No	Yes	No	Yes	Yes	No	No	Yes	Yes	No	Yes	Yes	No	Yes	Yes	No	No	Yes	No	Yes	No	Yes	No	No	Yes	Yes	Yes	Yes	No	Yes	No	No	Yes	No	13
MBEYA	Mbeya dist	14	Urban	Government	Day school	Primary	Co education	14	No	Standard 7	Mfipa	Father	Secondary	Retired officer	No	Yes	No	Yes	Yes	No	No	No	Yes	Yes	Yes	Yes	Yes	No	Yes	No	No	Yes	Yes	No	No	Yes	No	No	Yes	No	Yes	Yes	No	Yes	No	No	No	No	13
PEMBA	North Pemba	1	Urban	Government	Day school	Secondary	Co education	16	No	Form 4		Father	Primary	Formal	No	No	Yes	No	No	No	No	No	No	No	No	Yes	No	No	Yes	No	No	No	No	No	No	Yes	No	No	No	Yes	No	No	No	No	No	No	Yes	No	14
KAGERA	Muleba	11	Urban	Government	Day school	Primary	Co education	13	No	Standard 5	mhaya	Female guardian	None	Farmer	No	Yes	Yes	Yes	No	No	No	No	Yes	No	No	No	Yes	Yes	No	No	No	Yes	No	Yes	No	Yes	No	Yes	No	Yes	No	Yes	Yes	No	No	No	No	No	13
TABORA	Igunga	11	Urban	Government	Day school	Secondary	Co education	16	No	Form 3	Mnyamwezi	Father	Primary	Self employed	No	Yes	No	Yes	No	No	No	Yes	Yes	No	No	Yes	No	Yes	No	No	No	Yes	Yes	No	No	Yes	No	No	Yes	No	No	No	No	Yes	No	No	No	No	13
MTWARA	Tandahimba	11	Rural	Government	Day school	Primary	Co education	14	No	Standard 7	Mmakonde	Mother	Primary	Farmer	No	No	No	Yes	Yes	No	No	Yes	No	No	No	No	Yes	Yes	No	No	No	Yes	No	No	No	Yes	No	No	Yes	No	No	No	No	Yes	No	No	No	No	13
MTWARA	Tandahimba	11	Rural	Government	Day school	Secondary	Co education	17	No	Form 4	Mmakonde	Mother	Primary	Farmer	No	No	Yes	No	Yes	No	No	Yes	No	No	No	Yes	No	Yes	Yes	No	No	Yes	No	No	No	Yes	No	Yes	Yes	No	No	No	No	No	No	No	Yes	No	15
UNGUJA	Kaskazini	1	Urban	Government	Boarding only	Primary	Co education	14	No	Standard 6		Father	Secondary	Self employed	No	Yes	No	Yes	Yes	No	No	Yes	Yes	No	Yes	No	No	No	Yes	No	No	Yes	No	No	No	No	No	No	No	No	No	Yes	No	No	No	No	Yes	No	13
KIGOMA	Kibondo	1	Rural	Government	Boarding and day	Secondary	Co education	16	No	Form 4	mha	Mother	Primary	Farmer	No	Yes	Yes	Yes	No	No	No	Yes	No	No	No	Yes	Yes	Yes	Yes	No	No	Yes	Yes	Yes	No	Yes	No	Yes	Yes	Yes	Yes	No	No	Yes	No	Yes	No	No	14
MARA	Rorya	5	Rural	Government	Day school	Primary	Co education	14	No	Standard 6	MJALUO	Mother	Primary	Don? Know	No	Yes	Yes	Yes	No	No	No	Yes	No	No	No	Yes	No	Yes	Yes	No	No	Yes	Yes	No	No	Yes	No	Yes	Yes	No	Yes	No	Yes	Yes	No	No	No	No	13
ARUSHA	Karatu	8	Rural	Government	Day school	Primary	Co education	12	No	Standard 7	MCHAGA	Other	Primary	Self employed	No	No	Yes	Yes	Yes	No	No	No	No	No	No	Yes	Yes	Yes	Yes	No	No	Yes	Yes	No	No	Yes	No	No	Yes	No	Yes	Yes	Yes	No	No	No	Yes	No	11
MTWARA	Tandahimba	1	Urban	Government	Day school	Primary	Co education	14	No	Standard 7	mmakonde	Other	Primary	Farmer	No	Yes	No	No	No	No	No	No	Yes	No	No	Yes	No	Yes	No	No	No	No	No	No	No	Yes	Yes	No	No	Yes	No	Yes	Yes	Yes	No	No	No	No	14
KIGOMA	Kibondo	7	Urban	Government	Boarding and day	Secondary	Co education	15	No	Form 2	mha	Father	Primary	Farmer	No	Yes	Yes	Yes	Yes	No	No	Yes	Yes	No	No	Yes	No	Yes	Yes	No	No	Yes	Yes	No	No	Yes	No	No	Yes	Yes	No	Yes	No	No	Yes	No	No	No	12
SHINYANGA	Msalala	2	Urban	Government	Day school	Secondary	Co education	17	No	Form 4	Msukuma	Father	Primary	Farmer	No	Yes	Yes	Yes	Yes	No	No	No	Yes	No	Yes	Yes	No	Yes	No	No	No	Yes	No	No	No	No	No	Yes	Yes	Yes	Yes	No	No	Yes	No	No	Yes	No	12
MBEYA	Mbeya dist	12	Rural	Government	Day school	Secondary	Co education	14	No	Form 1	Mzaramo	Female guardian	Don? Know	Formal	No	No	Yes	Yes	Yes	No	No	Yes	Yes	No	No	Yes	Yes	Yes	Yes	No	No	Yes	No	No	No	Yes	No	No	No	No	No	Yes	No	Yes	No	Yes	Yes	No	13
KILIMANJARO	Moshi	20	Rural	Government	Day school	Secondary	Co education	17	No	Form 4	MNYIRAMBA	Mother	Primary	Farmer	No	Yes	Yes	Yes	Yes	No	No	No	Yes	No	Yes	Yes	Yes	Yes	Yes	No	No	Yes	Yes	No	No	Yes	No	Yes	Yes	Yes	Yes	Yes	No	No	No	Yes	Yes	Yes	12
MBEYA	Mbeya dist	11	Rural	Government	Day school	Secondary	Co education	14	No	Form 2	MKINGA	Other	Don? Know	Farmer	No	Yes	No	Yes	No	No	No	No	No	No	No	No	Yes	Yes	No	No	No	Yes	Yes	No	No	Yes	No	No	Yes	Yes	No	No	Yes	Yes	Yes	Yes	Yes	Yes	13
SHINYANGA	Msalala	2	Urban	Government	Day school	Secondary	Co education	16	No	Form 3	Msukuma	Father	Primary	Self employed	No	No	Yes	Yes	Yes	No	No	No	Yes	No	No	No	Yes	No	Yes	No	No	Yes	Yes	No	No	Yes	No	No	Yes	No	Yes	No	No	No	No	Yes	No	No	14
IRINGA	Mufindi	32	Urban	Government	Boarding and day	Secondary	Co education	17	No	Form 2	Mhehe	Mother	Secondary	Self employed	No	Yes	Yes	Yes	Yes	No	No	No	No	No	Yes	Yes	No	Yes	Yes	No	No	Yes	No	No	No	Yes	No	Yes	Yes	No	No	No	Yes	Yes	Yes	No	No	No	15
IRINGA	Mufindi	38	Urban	Government	Day school	Secondary	Co education	15	No	Form 2	MBENA	Other	Primary	Farmer	No	Yes	No	Yes	No	No	No	Yes	No	No	No	Yes	No	Yes	No	No	No	No	Yes	No	No	Yes	No	No	Yes	No	Yes	Yes	No	No	Yes	No	Yes	No	13
SHINYANGA	Msalala	1	Urban	Government	Day school	Secondary	Co education	15	No	Form 2	msukuma	Female guardian	Primary	Farmer	No	No	Yes	Yes	Yes	No	No	No	No	No	Yes	Yes	Yes	Yes	Yes	No	No	Yes	No	No	No	Yes	No	Yes	No	Yes	No	Yes	No	No	No	Yes	Yes	No	11
DODOMA	Mpwapwa	8	Urban	Government	Boarding and day	Secondary	Girls only	16	No	Form 4	MKAGULU	Mother	Primary	Farmer	No	No	Yes	Yes	Yes	No	No	Yes	No	No	No	Yes	Yes	No	Yes	No	No	Yes	Yes	No	No	No	No	No	Yes	No	No	No	No	No	No	No	Yes	No	10
SHINYANGA	Msalala	6	Urban	Government	Day school	Secondary	Co education	13	No	Form 1	Msukuma	Father	Secondary	Self employed	No	Yes	No	Yes	Yes	No	No	No	Yes	No	No	Yes	Yes	Yes	Yes	No	No	Yes	No	No	No	Yes	No	Yes	Yes	No	No	Yes	No	Yes	Yes	No	Yes	No	12
KAGERA	Muleba	9	Urban	Government	Day school	Secondary	Co education	17	No	Form 4	mhaya	Father	Primary	Self employed	No	No	No	Yes	Yes	No	No	No	Yes	No	No	Yes	Yes	No	Yes	No	No	No	No	Yes	No	Yes	No	No	Yes	No	No	No	No	Yes	No	No	Yes	No	14
RUVUMA	Namtumbo	1	Urban	Government	Day school	Secondary	Co education	16	No	Form 3	mndendeule	Father	Tertiary	Retired officer	No	Yes	Yes	Yes	Yes	No	No	No	No	No	No	Yes	No	Yes	No	No	No	Yes	Yes	Yes	No	Yes	No	No	Yes	Yes	Yes	Yes	Yes	No	No	No	No	Yes	13
IRINGA	Mufindi	26	Urban	Government	Day school	Primary	Co education	13	No	Standard 7	MBENA	Father	Primary	Farmer	No	Yes	No	Yes	No	No	No	No	Yes	No	No	Yes	Yes	Yes	Yes	No	No	Yes	No	No	No	Yes	No	No	No	No	Yes	Yes	No	Yes	Yes	No	Yes	No	11
RUVUMA	Namtumbo	1	Urban	Government	Day school	Secondary	Co education	13	No	Form 1	mndeule	Father	Secondary	Self employed	No	Yes	No	No	No	No	No	Yes	No	No	No	No	No	Yes	No	No	No	Yes	No	No	No	No	Yes	No	No	No	No	No	No	Yes	No	No	No	No	13
ARUSHA	Karatu	3	Urban	Government	Boarding and day	Secondary	Co education	15	No	Form 3	MUIRAQ	Mother	Primary	Farmer	No	Yes	Yes	Yes	Yes	No	No	Yes	No	No	No	Yes	No	No	Yes	No	No	No	Yes	No	No	Yes	No	No	Yes	No	Yes	No	No	Yes	No	No	Yes	No	13
UNGUJA	Kaskazini	1	Urban	Government	Boarding only	Secondary	Co education	14	No	Form 3		Father	Don? Know	Don? Know	No	Yes	Yes	Yes	Yes	Yes	No	No	Yes	Yes	No	No	Yes	No	Yes	Yes	No	Yes	Yes	Yes	Yes	No	Yes	Yes	No	Yes	Yes	Yes	Yes	Yes	No	Yes	Yes	Yes	13
PEMBA	North Pemba	1	Urban	Government	Day school	Secondary	Co education	17	No	Form 3		Father	Secondary	Self employed	No	Yes	No	Yes	No	No	No	Yes	Yes	No	Yes	Yes	Yes	Yes	Yes	Yes	No	Yes	Yes	Yes	No	Yes	No	No	No	Yes	Yes	Yes	Yes	No	No	No	Yes	No	14
PEMBA	North Pemba	1	Rural	Government	Day school	Secondary	Co education	18	No	Form 4		Father	Tertiary	Farmer	No	Yes	No	Yes	No	Yes	Yes	No	Yes	No	Yes	Yes	No	Yes	Yes	Yes	No	No	Yes	Yes	No	No	Yes	Yes	No	No	Yes	Yes	Yes	Yes	No	No	No	Yes	14
IRINGA	Mufindi	38	Urban	Government	Day school	Secondary	Co education	15	No	Form 2	MBENA	Other	Primary	Farmer	No	Yes	No	Yes	Yes	No	No	Yes	Yes	No	Yes	Yes	Yes	Yes	Yes	No	No	Yes	No	Yes	Yes	Yes	No	No	Yes	Yes	No	Yes	No	No	Yes	Yes	No	No	13
MARA	Rorya	9	Urban	Non_Government	Boarding only	Secondary	Girls only	14	No	Form 1	MKURYA	Mother	Tertiary	Formal	No	Yes	No	Yes	No	No	No	No	No	No	No	Yes	Yes	Yes	Yes	No	No	Yes	No	No	No	Yes	No	No	Yes	No	Yes	No	No	No	No	Yes	No	No	13
MTWARA	Tandahimba	5	Urban	Government	Day school	Secondary	Co education	16	No	Form 4	mmakonde	Mother	Primary	Farmer	No	Yes	No	No	No	No	No	No	No	No	No	Yes	No	Yes	Yes	No	No	No	No	No	Yes	Yes	No	No	Yes	No	No	Yes	No	No	No	No	Yes	No	16
SHINYANGA	Msalala	5	Urban	Government	Boarding and day	Secondary	Co education	16	No	Form 3	Msukuma	Mother	Primary	Farmer	No	Yes	No	Yes	No	No	No	Yes	No	No	Yes	No	Yes	Yes	Yes	No	No	Yes	Yes	No	No	Yes	No	No	Yes	Yes	Yes	No	No	Yes	No	No	Yes	No	12
UNGUJA	Kaskazini	1	Urban	Government	Boarding only	Secondary	Co education	17	No	Form 3		Father	Primary	Farmer	No	Yes	No	No	Yes	No	No	Yes	Yes	No	No	Yes	No	Yes	Yes	No	No	Yes	No	Yes	No	Yes	No	No	No	Yes	Yes	Yes	No	Yes	No	No	Yes	No	13
KAGERA	Muleba	2	Urban	Government	Day school	Secondary	Co education	16	No	Form 4	mhaya	Father	Primary	Farmer	No	Yes	Yes	Yes	Yes	No	No	Yes	Yes	No	No	Yes	Yes	Yes	Yes	No	No	Yes	Yes	No	No	Yes	No	No	Yes	No	Yes	Yes	No	Yes	No	No	No	Yes	12
KIGOMA	Kibondo	4	Rural	Government	Boarding and day	Secondary	Co education	16	No	Form 2	mha	Father	Primary	Self employed	No	No	No	Yes	No	No	No	Yes	No	No	No	No	No	No	Yes	No	No	Yes	No	No	No	No	No	Yes	No	No	No	No	Yes	No	No	No	No	No	13
KIGOMA	Kibondo	4	Rural	Non_Government	Boarding and day	Secondary	Co education	18	No	Form 2	mhaya	Father	Secondary	Farmer	No	No	Yes	Yes	Yes	No	No	No	Yes	No	Yes	Yes	Yes	Yes	Yes	No	No	Yes	Yes	No	No	Yes	No	Yes	Yes	Yes	No	No	No	Yes	Yes	No	Yes	No	11
SHINYANGA	Msalala	7	Urban	Government	Day school	Primary	Co education	12	No	Standard 7	Msukuma	Mother	Primary	Farmer	No	Yes	No	Yes	No	No	No	No	No	No	No	Yes	No	No	Yes	No	No	Yes	No	No	No	Yes	No	No	Yes	No	Yes	No	No	No	No	Yes	Yes	No	10
TABORA	Igunga	11	Rural	Government	Day school	Secondary	Co education	17	No	Form 4	Msukuma	Mother	Primary	Farmer	No	Yes	No	Yes	Yes	No	No	Yes	Yes	No	No	Yes	Yes	Yes	No	No	No	Yes	No	No	No	Yes	No	No	Yes	No	Yes	Yes	No	Yes	No	No	Yes	No	13
PEMBA	North Pemba	1	Rural	Government	Day school	Secondary	Co education	19	No	Form 4		Father	Some primary	Farmer	No	Yes	Yes	No	No	No	No	Yes	No	No	No	Yes	No	Yes	Yes	No	No	Yes	Yes	No	No	Yes	Yes	No	Yes	No	No	No	No	Yes	No	No	No	No	14
SHINYANGA	Msalala	7	Urban	Government	Boarding and day	Secondary	Co education	17	No	Form 4	Msukuma	Father	Secondary	Formal	No	No	No	Yes	No	No	No	Yes	No	No	No	Yes	No	Yes	No	No	No	Yes	No	No	No	No	No	No	Yes	No	No	No	No	No	No	Yes	No	No	13
KILIMANJARO	Moshi	7	Urban	Government	Day school	Secondary	Co education	16	No	Form 2	MCHAGA	Father	Primary	Farmer	No	Yes	No	Yes	No	No	No	No	No	No	No	Yes	No	No	Yes	No	No	Yes	No	No	No	No	No	No	No	No	No	Yes	No	No	No	No	Yes	No	11
SHINYANGA	Msalala	7	Urban	Government	Boarding and day	Secondary	Co education	14	No	Form 2	Msukuma	Father	Some primary	Farmer	No	No	Yes	Yes	No	No	No	No	No	Yes	Yes	No	No	No	Yes	Yes	No	No	Yes	Yes	No	No	No	No	Yes	No	No	No	No	No	No	No	Yes	No	13
MTWARA	Tandahimba	12	Urban	Government	Day school	Secondary	Co education	18	No	Form 4	Mngoni	Father	Don? Know	Farmer	No	Yes	Yes	No	Yes	No	No	Yes	No	No	Yes	Yes	No	Yes	Yes	No	No	Yes	Yes	No	No	Yes	Yes	No	Yes	Yes	Yes	Yes	Yes	Yes	No	No	Yes	No	12
RUVUMA	Namtumbo	5	Urban	Government	Day school	Secondary	Co education	17	No	Form 4	Mndendeule	Mother	Primary	Farmer	No	Yes	Yes	No	Yes	No	No	No	Yes	No	Yes	Yes	No	Yes	No	No	No	No	No	No	No	Yes	No	No	Yes	No	No	No	No	Yes	No	No	Yes	No	13
SHINYANGA	Msalala	7	Urban	Government	Boarding and day	Secondary	Co education	18	No	Form 4	msukuma	Mother	Primary	Farmer	No	Yes	Yes	No	No	No	No	Yes	No	No	No	No	No	Yes	No	No	No	No	No	No	No	Yes	No	No	Yes	No	No	No	No	No	No	No	Yes	No	13
SHINYANGA	Msalala	2	Urban	Government	Day school	Secondary	Co education	19	No	Form 4	Msukuma	Mother	None	Farmer	No	Yes	Yes	No	Yes	No	No	No	Yes	No	No	Yes	Yes	Yes	Yes	No	No	Yes	Yes	No	No	Yes	No	No	Yes	No	Yes	Yes	No	No	No	No	Yes	No	14
KILIMANJARO	Moshi	2	Rural	Government	Day school	Secondary	Co education	14	No	Form 2	MCHAGA	Father	Secondary	Self employed	No	Yes	Yes	Yes	Yes	No	No	No	No	No	No	Yes	No	Yes	No	No	No	Yes	Yes	No	No	Yes	No	No	No	No	No	Yes	No	No	Yes	No	No	No	12
MBEYA	Mbeya dist	11	Rural	Government	Day school	Secondary	Co education	15	No	Form 3	MNGONI	Mother	Primary	Farmer	No	Yes	No	Yes	Yes	No	No	No	Yes	No	No	No	Yes	No	No	No	No	Yes	Yes	No	No	Yes	Yes	No	No	Yes	Yes	No	No	No	Yes	No	Yes	No	13
DODOMA	Mpwapwa	10	Rural	Government	Day school	Secondary	Co education	15	No	Form 2	MNYAMWEZI	Mother	Some primary	Self employed	No	No	No	No	Yes	No	No	No	No	No	No	Yes	No	No	Yes	No	No	No	Yes	No	No	Yes	No	No	Yes	No	No	No	Yes	Yes	No	No	No	No	13
UNGUJA	Kaskazini	1	Urban	Government	Boarding only	Secondary	Co education	15	No	Form 2		Mother	Primary	Farmer	No	Yes	Yes	No	No	No	No	No	Yes	Yes	Yes	Yes	No	Yes	Yes	No	No	No	No	Yes	No	Yes	Yes	No	No	Yes	No	Yes	No	Yes	No	No	No	No	12
SHINYANGA	Msalala	3	Urban	Government	Day school	Secondary	Co education	16	No	Form 2	MSUKUMA	Female guardian	Primary	Farmer	No	Yes	Yes	Yes	Yes	No	No	No	Yes	No	No	Yes	Yes	Yes	No	No	No	No	No	No	No	Yes	No	No	Yes	No	Yes	No	No	No	No	No	Yes	No	14
MARA	Rorya	4	Urban	Government	Day school	Secondary	Co education	16	No	Form 3	MSIMBITI	Mother	Primary	Farmer	No	Yes	Yes	No	Yes	No	No	No	No	No	No	Yes	Yes	Yes	Yes	No	No	Yes	No	Yes	No	Yes	No	No	Yes	No	Yes	Yes	No	Yes	No	No	No	No	15
IRINGA	Mufindi	32	Urban	Government	Day school	Primary	Co education	10	No	Standard 7	MUHEHE	Female guardian	Primary	Farmer	Yes	Yes	Yes	No	Yes	No	No	Yes	Yes	No	No	Yes	No	Yes	Yes	No	No	Yes	Yes	No	No	No	No	Yes	No	Yes	No	Yes	Yes	No	No	No	No	Yes	10
SHINYANGA	Msalala	7	Urban	Government	Boarding and day	Secondary	Co education	17	No	Form 4	MSUKUMA	Mother	Primary	Farmer	No	No	Yes	Yes	Yes	No	No	No	Yes	No	No	Yes	Yes	Yes	No	No	No	Yes	No	No	No	Yes	No	No	Yes	No	No	Yes	No	No	No	No	Yes	No	14
MTWARA	Tandahimba	7	Urban	Government	Day school	Secondary	Co education	17	No	Form 3	Mmakonde	Female guardian	Primary	Farmer	No	Yes	Yes	No	Yes	No	No	Yes	Yes	No	No	No	No	Yes	Yes	No	No	Yes	Yes	No	No	Yes	No	Yes	Yes	Yes	No	Yes	Yes	Yes	Yes	No	No	No	15
RUVUMA	Namtumbo	8	Urban	Government	Day school	Secondary	Co education	17	No	Form 3	Myao	Father	Secondary	Farmer	No	No	No	Yes	No	No	No	No	No	No	No	Yes	No	Yes	No	No	No	No	No	No	No	Yes	No	No	Yes	No	No	No	Yes	No	No	No	No	No	13
ARUSHA	Karatu	3	Urban	Government	Boarding and day	Secondary	Co education	17	No	Form 2	MUIRAQ	Father	Primary	Farmer	No	Yes	Yes	Yes	No	No	No	No	Yes	No	Yes	No	No	Yes	Yes	No	No	Yes	Yes	No	No	Yes	No	No	Yes	Yes	Yes	Yes	No	Yes	No	No	No	No	12
MTWARA	Tandahimba	2	Urban	Government	Day school	Secondary	Co education	13	No	Form 1	Mmakonde	Father	Primary	Farmer	No	Yes	No	No	No	No	No	Yes	No	No	No	Yes	Yes	Yes	Yes	No	No	Yes	Yes	Yes	No	Yes	No	Yes	Yes	No	Yes	Yes	No	No	No	No	Yes	No	12
DODOMA	Mpwapwa	5	Urban	Government	Day school	Primary	Co education	13	No	Standard 7	MHEHE	Other	Primary	Farmer	No	Yes	No	No	No	No	No	No	No	Yes	No	Yes	No	No	Yes	No	No	Yes	No	No	No	Yes	Yes	No	No	No	No	Yes	No	Yes	No	No	No	Yes	12
KIGOMA	Kibondo	1	Rural	Government	Boarding and day	Secondary	Co education	15	No	Form 2	mha	Male guardian	Some primary	Farmer	No	Yes	Yes	Yes	Yes	No	No	Yes	Yes	No	Yes	No	No	Yes	Yes	No	No	Yes	Yes	No	No	Yes	Yes	No	No	No	No	No	No	Yes	No	No	No	No	13
MTWARA	Tandahimba	11	Rural	Government	Day school	Primary	Co education	16	No	Standard 7	Mmakonde	Father	Primary	Farmer	No	Yes	Yes	Yes	No	No	No	Yes	No	No	No	No	Yes	Yes	Yes	No	No	Yes	No	No	No	Yes	No	No	Yes	No	Yes	Yes	No	Yes	No	No	No	No	13
MTWARA	Tandahimba	7	Urban	Government	Day school	Secondary	Co education	18	No	Form 4	Mmakonde	Father	Primary	Farmer	No	Yes	No	Yes	Yes	No	No	Yes	No	No	Yes	Yes	No	No	Yes	No	No	Yes	Yes	No	No	Yes	No	No	Yes	No	Yes	Yes	Yes	Yes	No	No	No	No	15
RUVUMA	Namtumbo	1	Urban	Government	Day school	Secondary	Co education	14	No	Form 1	mndendeule	Father	Secondary	Farmer	No	Yes	No	No	No	No	No	No	Yes	No	No	No	Yes	No	Yes	No	No	No	Yes	Yes	No	No	No	Yes	No	No	No	Yes	No	Yes	No	No	No	No	13
RUVUMA	Namtumbo	8	Urban	Government	Day school	Secondary	Co education	14	No	Form 3	mngoni	Father	Primary	Farmer	No	Yes	Yes	Yes	Yes	No	No	Yes	Yes	No	No	Yes	No	Yes	No	No	No	Yes	No	No	No	Yes	No	Yes	No	No	No	Yes	Yes	No	No	Yes	No	No	14
KIGOMA	Kibondo	4	Rural	Non_Government	Boarding and day	Secondary	Co education	16	No	Form 4	mha	Father	Primary	Self employed	No	Yes	No	Yes	No	No	No	No	No	No	No	Yes	No	Yes	Yes	No	No	No	No	No	No	Yes	No	No	No	No	Yes	Yes	No	No	Yes	Yes	No	No	10
TANGA	Lushoto	4	Urban	Government	Day school	Secondary	Co education	17	No	Form 3	mmbungu	Mother	Secondary	Self employed	No	Yes	Yes	No	Yes	No	No	Yes	No	No	Yes	No	Yes	Yes	Yes	No	No	Yes	Yes	Yes	No	Yes	Yes	Yes	Yes	Yes	No	No	Yes	Yes	No	Yes	Yes	No	15
MBEYA	Mbeya dist	12	Rural	Government	Day school	Primary	Co education	13	No	Standard 7	Mmalila	Female guardian	Secondary	Farmer	No	Yes	Yes	Yes	No	No	No	Yes	No	No	No	Yes	Yes	No	Yes	No	No	Yes	Yes	Yes	No	Yes	No	No	Yes	Yes	Yes	Yes	Yes	Yes	Yes	No	Yes	No	12
KILIMANJARO	Moshi	2	Rural	Government	Day school	Secondary	Co education	14	No	Form 2	MCHAGA	Father	Don? Know	Formal	No	Yes	No	Yes	No	No	No	No	Yes	No	No	Yes	No	Yes	Yes	No	No	Yes	Yes	No	No	Yes	No	No	Yes	No	No	Yes	No	No	No	No	Yes	No	12
KAGERA	Muleba	8	Urban	Government	Day school	Primary	Co education	14	No	Standard 7	mhaya	Father	Secondary	Self employed	No	Yes	No	Yes	No	No	No	No	No	No	No	Yes	No	Yes	Yes	No	No	Yes	No	No	No	No	No	No	Yes	No	No	No	Yes	Yes	No	No	Yes	No	13
MARA	Rorya	13	Rural	Non_Government	Boarding and day	Secondary	Co education	15	Yes visionary disability	Form 2	RYERI	Father	Secondary	Formal	No	No	Yes	No	Yes	No	No	No	No	No	Yes	Yes	No	Yes	No	No	No	No	No	No	No	Yes	Yes	No	Yes	No	No	No	No	No	No	Yes	Yes	No	11
SHINYANGA	Msalala	2	Urban	Government	Day school	Secondary	Co education	18	No	Form 2	Msukuma	Father	Primary	Farmer	Yes	Yes	Yes	Yes	Yes	No	No	No	No	No	Yes	No	No	No	Yes	No	No	No	No	No	No	Yes	No	No	No	No	Yes	No	No	No	No	Yes	No	No	13
SHINYANGA	Msalala	6	Urban	Government	Day school	Secondary	Co education	14	No	Form 1	Mkerewe	Mother	Tertiary	Formal	No	Yes	No	Yes	Yes	No	No	No	Yes	No	No	Yes	No	Yes	No	No	No	Yes	Yes	No	No	Yes	No	No	Yes	No	Yes	No	No	No	Yes	No	Yes	No	11
MARA	Rorya	13	Rural	Non_Government	Boarding and day	Secondary	Co education	19	No	Form 3	MJALUO	Father	Primary	Farmer	No	Yes	Yes	Yes	No	No	No	No	No	Yes	Yes	No	Yes	Yes	Yes	No	No	Yes	Yes	No	No	Yes	No	No	Yes	Yes	Yes	Yes	No	Yes	No	No	No	No	15
ARUSHA	Karatu	5	Rural	Government	Day school	Primary	Co education	11	No	Standard 7	MMAKONDE	Other	Secondary	Formal	No	Yes	No	Yes	No	No	No	Yes	No	Yes	Yes	Yes	No	Yes	No	No	No	No	No	No	No	Yes	No	No	Yes	No	No	No	No	Yes	No	No	Yes	No	11
MARA	Rorya	5	Rural	Government	Day school	Primary	Co education	13	No	Standard 7	MJALUO	Mother	Don? Know	Farmer	No	Yes	Yes	No	No	No	No	No	No	Yes	Yes	No	No	Yes	No	No	No	No	No	Yes	No	Yes	No	No	Yes	No	No	Yes	Yes	Yes	No	No	No	No	12
MTWARA	Tandahimba	4	Rural	Government	Boarding and day	Secondary	Co education	15	No	Form 2	mndengereko	Mother	Tertiary	Formal	No	Yes	Yes	No	No	No	No	No	No	No	No	Yes	No	No	Yes	Yes	No	No	Yes	No	No	Yes	No	Yes	Yes	No	No	No	Yes	No	No	Yes	No	No	12
KILIMANJARO	Moshi	2	Rural	Government	Day school	Secondary	Co education	14	No	Form 2	MCHAGA	Father	Primary	Self employed	No	No	Yes	No	Yes	No	No	No	Yes	No	Yes	Yes	No	Yes	No	No	No	Yes	Yes	No	No	Yes	No	No	Yes	No	No	Yes	No	No	Yes	Yes	No	No	12
MTWARA	Tandahimba	1	Urban	Government	Day school	Primary	Co education	13	No	Standard 7	mmakonde	Other	Secondary	Farmer	No	Yes	No	Yes	No	No	No	Yes	No	No	No	Yes	No	No	Yes	No	No	No	Yes	No	No	No	No	Yes	No	Yes	No	No	Yes	No	Yes	No	No	No	12
KIGOMA	Kibondo	7	Urban	Government	Day school	Primary	Co education	12	No	Standard 7	mha	Father	Primary	Farmer	No	No	No	Yes	No	No	No	Yes	No	No	No	Yes	Yes	Yes	Yes	No	Yes	Yes	Yes	No	No	Yes	No	Yes	Yes	Yes	Yes	Yes	Yes	Yes	No	Yes	Yes	No	11
ARUSHA	Karatu	11	Urban	Government	Day school	Secondary	Co education	17	No	Form 4	MUIRAQ	Other	Primary	Farmer	No	No	No	Yes	No	No	No	Yes	No	No	Yes	Yes	Yes	Yes	Yes	No	No	Yes	Yes	No	No	Yes	No	Yes	Yes	No	Yes	Yes	No	Yes	No	No	Yes	No	12
RUVUMA	Namtumbo	8	Urban	Government	Day school	Secondary	Co education	15	No	Form 3	mngoni	Father	Primary	Farmer	No	No	Yes	Yes	Yes	No	No	No	No	No	No	Yes	No	Yes	No	No	No	Yes	No	No	No	Yes	No	Yes	No	No	No	Yes	Yes	No	No	No	No	No	15
IRINGA	Mufindi	32	Urban	Government	Boarding and day	Secondary	Co education	15	No	Form 2	Mkinga	Father	Primary	Farmer	No	No	No	Yes	No	No	No	No	Yes	No	No	Yes	Yes	Yes	Yes	No	No	Yes	No	No	No	Yes	No	No	Yes	No	No	Yes	No	No	No	No	Yes	No	12
IRINGA	Mufindi	38	Urban	Government	Day school	Secondary	Co education	17	No	Form 4	HEHE	Other	Primary	Farmer	No	Yes	Yes	Yes	Yes	No	No	No	No	No	Yes	Yes	Yes	Yes	Yes	No	No	Yes	Yes	No	No	Yes	No	No	Yes	Yes	Yes	Yes	No	Yes	No	No	Yes	No	14
DODOMA	Mpwapwa	8	Urban	Government	Boarding and day	Secondary	Girls only	17	No	Form 4	MHEHE	Other	Secondary	Farmer	No	Yes	No	Yes	Yes	No	No	No	No	No	No	Yes	No	Yes	Yes	No	No	No	Yes	No	No	Yes	No	No	Yes	No	Yes	Yes	No	Yes	No	No	Yes	No	13
ARUSHA	Karatu	4	Urban	Government	Boarding and day	Secondary	Co education	15	No	Form 3	MUIRAQ	Mother	Secondary	Farmer	No	No	No	Yes	No	No	No	No	No	No	Yes	Yes	No	Yes	No	No	No	Yes	Yes	No	No	Yes	No	Yes	No	No	Yes	No	No	No	No	No	Yes	No	11
IRINGA	Mufindi	35	Urban	Government	Boarding and day	Secondary	Co education	15	No	Form 3	MBENA	Father	Primary	Farmer	No	Yes	No	Yes	No	No	No	Yes	Yes	No	No	No	No	Yes	No	No	No	No	No	No	No	Yes	No	No	No	No	Yes	No	No	No	No	No	Yes	No	11
KILIMANJARO	Moshi	12	Urban	Non_Government	Boarding and day	Secondary	Co education	14	No	Form 2	MCHAGA	Father	Primary	Don? Know	No	No	No	No	Yes	No	No	No	No	No	No	Yes	No	Yes	No	No	No	Yes	No	Yes	No	No	No	No	Yes	No	No	Yes	No	No	No	No	Yes	No	12
IRINGA	Mufindi	33	Urban	Government	Day school	Primary	Co education	15	No	Standard 7	MNGONI	Mother	Don? Know	Farmer	No	No	No	Yes	No	No	No	No	No	No	No	Yes	No	No	No	Yes	No	Yes	No	No	No	No	No	Yes	No	No	No	No	Yes	No	No	No	No	No	13
MBEYA	Mbeya dist	12	Rural	Government	Day school	Secondary	Co education	16	No	Form 4	Mnyakyusa	Father	Some primary	Self employed	No	Yes	No	Yes	No	No	No	No	No	No	No	Yes	No	Yes	Yes	No	No	Yes	No	No	No	Yes	No	No	Yes	No	Yes	Yes	No	No	No	No	Yes	No	11
PEMBA	North Pemba	1	Rural	Government	Day school	Secondary	Co education	19	No	Form 4		Father	None	Farmer	No	Yes	Yes	Yes	Yes	No	No	Yes	Yes	Yes	Yes	Yes	Yes	Yes	Yes	No	No	Yes	No	No	No	Yes	Yes	Yes	Yes	No	Yes	Yes	Yes	No	Yes	No	Yes	No	15
DODOMA	Mpwapwa	9	Urban	Non_Government	Boarding and day	Secondary	Co education	15	No	Form 2	MSHAGA	Father	Secondary	Farmer	No	No	Yes	Yes	Yes	No	No	No	Yes	No	No	No	No	No	Yes	No	No	Yes	Yes	No	Yes	Yes	No	No	Yes	Yes	Yes	Yes	No	No	No	No	Yes	No	13
DAR ES SALAAM	Temeke	11	Urban	Government	Boarding and day	Secondary	Co education	17	No	Form 4	MMATUMBI	Father	Primary	Self employed	No	No	No	No	Yes	No	No	Yes	No	No	No	No	No	No	Yes	No	No	Yes	No	No	No	No	No	No	No	No	No	Yes	Yes	No	No	No	No	No	12
MBEYA	Mbeya dist	7	Rural	Non_Government	Boarding only	Secondary	Co education	14	No	Form 2	Mkinga	Male guardian	Don? Know	Self employed	No	Yes	No	No	No	No	No	No	No	No	No	Yes	No	Yes	No	No	No	Yes	No	No	No	No	No	No	No	No	Yes	No	No	No	Yes	No	No	No	12
PEMBA	North Pemba	1	Urban	Government	Day school	Secondary	Co education	17	No	Form 4		Father	Secondary	Self employed	No	Yes	Yes	Yes	Yes	No	No	Yes	Yes	No	Yes	Yes	No	Yes	Yes	Yes	No	Yes	No	No	No	Yes	No	No	No	Yes	Yes	Yes	No	Yes	No	No	No	No	14
ARUSHA	Karatu	5	Rural	Government	Day school	Primary	Co education	13	No	Standard 7	MU IRAQ	Mother	Primary	Farmer	No	Yes	No	Yes	Yes	No	No	No	Yes	No	No	Yes	No	Yes	Yes	No	No	Yes	Yes	Yes	No	Yes	No	No	No	No	Yes	Yes	Yes	No	No	Yes	No	Yes	13
RUVUMA	Namtumbo	5	Urban	Government	Day school	Secondary	Co education	15	No	Form 3	mngoni	Father	Primary	Farmer	No	Yes	No	No	No	No	No	No	No	No	No	Yes	No	Yes	No	No	No	No	No	No	No	Yes	No	Yes	No	No	No	Yes	No	Yes	No	No	No	No	15
MBEYA	Mbeya dist	8	Rural	Non_Government	Boarding only	Secondary	Girls only	15	No	Form 2	Mnyasa	Father	Secondary	Formal	No	No	No	Yes	Yes	No	No	No	Yes	No	No	No	No	No	Yes	No	No	Yes	No	No	No	Yes	No	No	No	Yes	No	No	No	No	No	Yes	Yes	No	12
SHINYANGA	Msalala	3	Urban	Government	Day school	Secondary	Co education	16	No	Form 4	MSUKUMA	Father	Primary	Self employed	No	Yes	No	Yes	Yes	No	No	No	Yes	No	Yes	Yes	Yes	Yes	Yes	No	No	Yes	No	No	No	Yes	No	No	Yes	No	Yes	No	No	Yes	No	No	Yes	No	11
ARUSHA	Karatu	8	Rural	Government	Day school	Primary	Co education	13	No	Standard 7	MU IRAQ	Mother	Primary	Self employed	No	Yes	Yes	Yes	Yes	Yes	No	Yes	Yes	No	No	No	Yes	Yes	Yes	No	Yes	No	No	Yes	No	Yes	No	No	Yes	Yes	Yes	Yes	No	Yes	Yes	No	No	No	12
TANGA	Lushoto	4	Rural	Government	Day school	Secondary	Co education	16	No	Form 3	MPARE	Mother	Primary	Farmer	No	No	No	Yes	No	No	No	No	No	No	No	Yes	No	Yes	No	No	No	Yes	No	No	No	No	No	No	Yes	No	No	No	No	No	No	No	Yes	No	15
UNGUJA	Kaskazini	1	Urban	Government	Boarding only	Secondary	Co education	16	No	Form 4		Female guardian	Don? Know	Farmer	No	Yes	No	Yes	Yes	No	No	No	No	Yes	No	Yes	No	Yes	No	No	No	Yes	No	No	No	Yes	No	No	Yes	No	Yes	No	No	No	Yes	No	Yes	No	13
SHINYANGA	Msalala	2	Urban	Government	Day school	Secondary	Co education	17	No	Form 4	Msukuma	Mother	Primary	Farmer	No	No	No	Yes	No	No	No	No	No	No	Yes	No	No	Yes	No	No	No	No	Yes	No	No	No	No	No	No	No	Yes	No	No	Yes	No	No	No	No	14
ARUSHA	Karatu	5	Rural	Government	Day school	Primary	Co education	13	No	Standard 7	MMASAI	Female guardian	Primary	Farmer	No	Yes	Yes	Yes	No	Yes	No	Yes	Yes	No	No	Yes	Yes	Yes	Yes	No	No	Yes	Yes	No	No	Yes	No	Yes	Yes	Yes	Yes	No	Yes	Yes	No	Yes	Yes	No	12
DODOMA	Mpwapwa	10	Rural	Government	Day school	Secondary	Co education	15	No	Form 2	MGOGO	Female guardian	Secondary	Farmer	No	No	No	Yes	No	No	No	No	Yes	No	Yes	No	No	Yes	No	No	No	Yes	No	No	No	No	No	No	Yes	No	No	No	No	Yes	No	No	No	No	12
KILIMANJARO	Moshi	13	Urban	Government	Day school	Secondary	Co education	15	No	Form 1	MCHAGGA	Female guardian	Primary	Farmer	No	Yes	No	No	Yes	No	No	No	Yes	No	No	Yes	No	Yes	No	No	No	Yes	No	No	No	No	No	Yes	No	No	No	Yes	No	Yes	No	Yes	No	No	13
MBEYA	Mbeya dist	14	Urban	Non_Government	Boarding and day	Secondary	Co education	16	No	Form 3	MMALILA	Father	Secondary	Farmer	No	Yes	Yes	Yes	Yes	No	No	No	No	No	Yes	Yes	Yes	Yes	Yes	No	No	Yes	Yes	No	No	Yes	No	Yes	Yes	No	No	Yes	No	Yes	Yes	No	Yes	No	13
RUVUMA	Namtumbo	1	Urban	Government	Day school	Secondary	Co education	15	No	Form 3	mndendeule	Father	Secondary	Farmer	No	Yes	No	No	No	No	No	No	No	No	No	Yes	No	Yes	No	No	No	No	Yes	No	No	No	No	No	No	No	No	Yes	No	No	No	No	Yes	No	11
ARUSHA	Karatu	9	Urban	Non_Government	Boarding only	Secondary	Girls only	16	No	Form 3	MUIRAQ	Other	Secondary	Formal	No	No	No	Yes	Yes	No	No	No	Yes	No	No	Yes	No	Yes	No	No	No	Yes	Yes	No	No	No	No	No	No	No	Yes	Yes	No	No	Yes	No	Yes	No	12
SHINYANGA	Msalala	4	Urban	Government	Boarding and day	Secondary	Co education	14	No	Form 2	msukuma	Father	None	Farmer	No	Yes	Yes	Yes	Yes	No	No	No	No	No	No	Yes	No	No	Yes	No	No	No	No	No	No	Yes	No	No	No	No	No	Yes	No	Yes	No	Yes	Yes	No	12
DODOMA	Mpwapwa	9	Rural	Government	Day school	Secondary	Co education	17	No	Form 4	MHEHE	Father	Primary	Farmer	No	No	No	Yes	Yes	No	No	Yes	No	No	No	Yes	No	Yes	No	No	No	Yes	No	No	No	No	No	No	No	No	Yes	No	No	No	No	No	Yes	No	14
KILIMANJARO	Moshi	7	Urban	Government	Day school	Secondary	Co education	16	No	Form 3	MCHAGA	Father	Tertiary	Self employed	No	Yes	Yes	Yes	No	No	No	No	Yes	No	Yes	No	No	No	Yes	No	No	Yes	Yes	No	No	Yes	No	No	Yes	Yes	Yes	Yes	No	No	Yes	No	Yes	No	12
IRINGA	Mufindi	35	Urban	Government	Boarding and day	Secondary	Co education	16	No	Form 2	MHEHE	Mother	Secondary	Farmer	No	Yes	No	No	No	No	No	No	Yes	No	No	Yes	No	No	Yes	No	No	No	Yes	No	No	Yes	No	No	No	Yes	No	Yes	No	No	No	No	Yes	No	15
KIGOMA	Kibondo	1	Rural	Government	Boarding and day	Secondary	Co education	15	No	Form 4	mha	Father	Primary	Farmer	No	No	No	Yes	No	No	No	No	No	No	No	Yes	No	No	Yes	No	No	No	No	No	No	Yes	No	No	Yes	No	No	No	Yes	No	No	No	No	No	12
SHINYANGA	Msalala	2	Urban	Government	Day school	Secondary	Co education	19	No	Form 4	Msukuma	Father	Primary	Self employed	No	No	Yes	Yes	Yes	No	No	Yes	Yes	No	No	Yes	No	Yes	Yes	No	No	Yes	Yes	No	No	Yes	No	No	Yes	No	Yes	No	Yes	No	No	No	Yes	No	13
KILIMANJARO	Moshi	20	Rural	Government	Day school	Secondary	Co education	17	No	Form 4	MCHAGA	Mother	Secondary	Farmer	No	No	Yes	Yes	Yes	No	No	No	No	No	No	Yes	No	Yes	Yes	No	No	Yes	Yes	No	No	Yes	No	No	Yes	No	Yes	No	No	No	No	Yes	No	No	12
MTWARA	Tandahimba	12	Urban	Government	Day school	Secondary	Co education	17	No	Form 4	Mmakonde	Male guardian	Tertiary	Formal	No	Yes	No	Yes	No	No	No	No	No	No	No	Yes	No	Yes	No	No	No	Yes	No	No	No	Yes	No	No	Yes	No	Yes	No	No	No	No	Yes	Yes	No	14
KAGERA	Muleba	12	Urban	Government	Day school	Primary	Co education	12	No	Standard 5	msukuma	Female guardian	Don? Know	Farmer	No	No	Yes	Yes	Yes	No	No	Yes	No	No	No	Yes	Yes	Yes	Yes	No	No	Yes	Yes	No	No	Yes	Yes	Yes	No	Yes	Yes	Yes	No	Yes	No	Yes	Yes	Yes	12
SHINYANGA	Msalala	8	Urban	Government	Day school	Secondary	Co education	16	No	Form 2	Mnyamwezi	Female guardian	Primary	Farmer	No	Yes	Yes	Yes	Yes	No	No	No	Yes	No	No	Yes	Yes	Yes	Yes	No	No	Yes	Yes	No	No	Yes	No	No	Yes	No	No	Yes	No	Yes	No	Yes	No	No	14
MBEYA	Mbeya dist	14	Urban	Government	Day school	Primary	Co education	12	No	Standard 7	Mnyakyusa	Father	Primary	Farmer	No	Yes	Yes	No	Yes	No	No	No	No	No	No	Yes	No	Yes	Yes	No	No	Yes	Yes	No	No	Yes	No	No	Yes	Yes	Yes	Yes	No	Yes	No	No	Yes	No	12
UNGUJA	Kaskazini	1	Urban	Government	Boarding only	Primary	Co education	14	No	Standard 6		Mother	Some primary	Farmer	No	Yes	Yes	Yes	No	No	No	No	No	No	No	Yes	No	Yes	No	No	No	Yes	No	No	No	Yes	No	No	No	No	No	Yes	No	No	No	No	Yes	No	14
SHINYANGA	Msalala	2	Urban	Government	Day school	Secondary	Co education	18	No	Form 4	Msukuma	Mother	Some primary	Farmer	No	Yes	Yes	Yes	Yes	No	No	Yes	Yes	No	Yes	Yes	Yes	Yes	Yes	No	No	Yes	Yes	No	No	Yes	No	No	Yes	Yes	Yes	No	Yes	No	No	Yes	Yes	No	13
KILIMANJARO	Moshi	12	Urban	Non_Government	Boarding and day	Secondary	Co education	15	No	Form 2	MCHAGA	Father	Secondary	Farmer	No	No	No	No	Yes	No	No	No	No	No	No	Yes	No	No	Yes	No	No	No	No	No	No	Yes	No	No	No	No	No	Yes	No	No	No	No	Yes	No	12
KILIMANJARO	Moshi	12	Urban	Non_Government	Boarding and day	Secondary	Co education	16	No	Form 4	MCHAGA	Father	Don? Know	Self employed	No	No	Yes	No	Yes	No	No	Yes	No	No	No	No	No	Yes	No	No	No	Yes	No	No	No	No	No	No	Yes	No	No	Yes	No	No	No	No	Yes	No	10
DAR ES SALAAM	Temeke	11	Urban	Government	Boarding and day	Secondary	Co education	16	No	Form 4	MSAMBAA	Other	Don? Know	Self employed	No	No	No	Yes	No	No	No	Yes	No	No	No	No	Yes	No	Yes	No	No	Yes	No	No	No	No	No	No	Yes	No	Yes	Yes	Yes	No	No	No	Yes	No	12
PEMBA	North Pemba	1	Urban	Government	Day school	Secondary	Co education	18	No	Form 4		Male guardian	Don? Know	Farmer	No	Yes	No	Yes	No	No	No	Yes	No	No	No	Yes	No	No	Yes	Yes	No	No	Yes	Yes	No	Yes	Yes	Yes	Yes	Yes	No	Yes	No	Yes	No	No	Yes	No	13
PEMBA	North Pemba	1	Urban	Government	Day school	Secondary	Co education	17	No	Form 4		Father	Don? Know	Farmer	Yes	Yes	Yes	Yes	Yes	Yes	No	No	Yes	No	Yes	Yes	No	Yes	Yes	Yes	Yes	Yes	Yes	Yes	Yes	No	Yes	Yes	Yes	Yes	Yes	No	Yes	No	Yes	No	Yes	No	14
ARUSHA	Karatu	9	Urban	Government	Day school	Primary	Co education	12	No	Standard 7	MRANGI	Father	Secondary	Farmer	No	Yes	No	No	No	No	No	No	No	No	No	No	Yes	No	Yes	Yes	No	No	No	No	Yes	No	No	Yes	Yes	Yes	No	No	Yes	No	Yes	No	Yes	No	12
KILIMANJARO	Moshi	1	Rural	Government	Day school	Secondary	Co education	17	No	Form 4	mbondei	Father	Primary	Self employed	No	No	Yes	Yes	Yes	No	No	No	Yes	No	Yes	Yes	No	Yes	No	No	No	Yes	Yes	No	No	No	No	Yes	Yes	No	No	Yes	No	No	Yes	No	Yes	No	13
UNGUJA	Kaskazini	1	Urban	Government	Boarding only	Primary	Co education	14	No	Standard 6		Father	Tertiary	Formal	No	Yes	Yes	Yes	Yes	No	No	No	Yes	No	Yes	Yes	Yes	No	Yes	Yes	No	Yes	Yes	No	No	Yes	No	Yes	Yes	Yes	Yes	No	Yes	No	Yes	Yes	No	No	13
PEMBA	North Pemba	1	Rural	Government	Day school	Secondary	Co education	18	No	Form 4		Mother	Secondary	Farmer	No	Yes	Yes	No	Yes	No	No	Yes	Yes	No	Yes	Yes	No	Yes	Yes	Yes	No	Yes	Yes	Yes	Yes	Yes	Yes	Yes	Yes	Yes	Yes	Yes	Yes	Yes	Yes	No	No	No	10
RUVUMA	Namtumbo	8	Urban	Government	Day school	Secondary	Co education	15	No	Form 3	mndendeule	Father	Primary	Farmer	No	No	Yes	Yes	Yes	No	No	No	No	No	No	Yes	No	Yes	No	No	No	Yes	No	No	No	Yes	No	Yes	No	No	No	Yes	Yes	No	No	No	No	No	15
MBEYA	Mbeya dist	8	Rural	Non_Government	Boarding only	Secondary	Girls only	16	No	Form 3	Mkinga	Father	Primary	Formal	No	Yes	Yes	Yes	No	No	No	No	No	Yes	No	Yes	No	Yes	Yes	No	No	Yes	Yes	No	No	Yes	No	No	No	No	Yes	Yes	No	Yes	No	No	No	No	13
SHINYANGA	Msalala	6	Urban	Government	Day school	Primary	Co education	14	No	Standard 6	Msukuma	Mother	Some primary	Self employed	Yes	No	No	Yes	No	No	No	No	No	No	Yes	Yes	No	Yes	Yes	Yes	Yes	Yes	Yes	No	No	No	Yes	Yes	Yes	No	No	Yes	No	No	No	No	Yes	Yes	13
TABORA	Igunga	11	Rural	Government	Day school	Primary	Co education	13	No	Standard 7	mnyaturu	Mother	Don? Know	Self employed	No	Yes	No	Yes	No	No	No	No	No	No	No	Yes	No	No	Yes	No	No	No	No	No	No	Yes	No	No	Yes	No	Yes	No	Yes	No	No	No	No	No	12
SHINYANGA	Msalala	3	Urban	Government	Day school	Secondary	Co education	17	No	Form 4	MSUKUMA	Father	Primary	Self employed	No	No	No	Yes	No	No	No	No	No	No	No	Yes	No	No	Yes	No	No	No	No	No	No	Yes	No	No	No	No	Yes	No	No	No	No	No	Yes	No	13
MTWARA	Tandahimba	1	Urban	Government	Day school	Primary	Co education	12	No	Standard 7	mmakonde	Other	Primary	Farmer	No	Yes	Yes	No	No	No	No	No	Yes	No	No	No	No	Yes	No	No	No	Yes	Yes	No	No	No	Yes	No	No	Yes	No	Yes	Yes	Yes	No	Yes	Yes	No	12
RUVUMA	Namtumbo	1	Urban	Government	Boarding and day	Secondary	Co education	13	No	Form 1	mnyasa	Father	Don? Know	Farmer	No	Yes	No	Yes	Yes	No	No	Yes	Yes	No	Yes	No	No	Yes	Yes	Yes	No	No	Yes	Yes	No	Yes	No	Yes	No	No	Yes	Yes	Yes	No	No	Yes	Yes	No	12
SHINYANGA	Msalala	6	Urban	Government	Day school	Primary	Co education	16	No	Standard 7	Msukuma	Mother	Some primary	Farmer	No	Yes	No	Yes	No	No	No	No	No	No	Yes	Yes	Yes	Yes	No	No	Yes	Yes	No	Yes	No	No	Yes	No	No	Yes	No	Yes	No	Yes	No	No	No	Yes	14
MTWARA	Tandahimba	7	Urban	Government	Day school	Secondary	Co education	17	No	Form 4	Mmakonde	Male guardian	Secondary	Farmer	No	Yes	No	Yes	No	No	No	No	No	No	Yes	No	Yes	No	Yes	No	No	Yes	No	No	No	Yes	No	No	Yes	No	No	Yes	Yes	No	No	No	No	No	15
MTWARA	Tandahimba	12	Urban	Government	Day school	Secondary	Co education	17	No	Form 4	Mmakonde	Father	Some primary	Farmer	No	Yes	Yes	Yes	Yes	No	No	Yes	No	No	Yes	Yes	No	Yes	No	No	No	Yes	Yes	No	No	Yes	No	No	Yes	No	No	No	No	Yes	No	No	Yes	No	10
KILIMANJARO	Moshi	2	Rural	Government	Day school	Secondary	Co education	19	No	Form 4	MCHAGA	Mother	Primary	Self employed	No	No	No	Yes	Yes	No	No	No	No	No	Yes	No	No	Yes	No	No	No	Yes	No	No	No	No	No	No	Yes	No	Yes	No	No	No	No	No	Yes	No	13
MTWARA	Tandahimba	3	Urban	Government	Day school	Secondary	Co education	18	No	Form 4	Mmakonde	Father	Primary	Farmer	No	Yes	Yes	Yes	Yes	No	No	Yes	Yes	No	No	Yes	Yes	Yes	Yes	No	No	Yes	Yes	No	No	Yes	No	Yes	Yes	Yes	No	Yes	No	Yes	No	No	No	No	15
KILIMANJARO	Moshi	13	Urban	Government	Day school	Secondary	Co education	16	No	Form 4	MCHAGA	Father	Primary	Self employed	No	No	No	Yes	Yes	No	No	No	Yes	No	No	No	No	Yes	No	No	No	Yes	No	No	No	Yes	No	No	Yes	No	No	Yes	No	Yes	No	No	Yes	No	12
MTWARA	Tandahimba	1	Urban	Government	Day school	Primary	Co education	12	No	Standard 7	mmakonde	Other	Secondary	Self employed	No	Yes	No	Yes	No	No	No	Yes	No	No	Yes	No	Yes	Yes	No	No	No	No	No	No	No	Yes	No	Yes	Yes	Yes	No	Yes	Yes	Yes	No	No	Yes	No	12
MBEYA	Mbeya dist	12	Rural	Government	Day school	Secondary	Co education	16	No	Form 2	Mnyakyusa	Mother	Primary	Self employed	No	No	No	Yes	No	No	No	No	No	No	No	Yes	No	Yes	No	No	No	No	No	No	No	Yes	No	No	Yes	No	No	No	No	Yes	No	No	No	No	13
TANGA	Lushoto	10	Urban	Government	Boarding and day	Secondary	Co education	18	No	Form 4	MPARE	Mother	Secondary	Self employed	No	Yes	Yes	Yes	No	No	No	No	No	No	Yes	Yes	No	Yes	Yes	No	No	Yes	Yes	No	No	No	No	No	Yes	No	Yes	No	Yes	No	No	No	No	No	10
IRINGA	Mufindi	22	Urban	Government	Day school	Primary	Co education	13	No	Standard 7	MHEHE	Father	Some primary	Farmer	No	Yes	No	No	No	No	No	No	No	No	Yes	No	No	Yes	No	No	No	No	No	No	No	Yes	No	No	No	Yes	No	No	No	Yes	No	No	No	No	13
UNGUJA	Kaskazini	1	Urban	Government	Boarding only	Primary	Co education	15	No	Standard 6		Mother	Some primary	Farmer	No	Yes	Yes	Yes	No	No	No	No	No	No	No	Yes	No	Yes	No	No	No	Yes	No	No	Yes	Yes	No	No	No	No	No	Yes	No	No	No	No	Yes	No	14
PEMBA	North Pemba	1	Rural	Government	Day school	Secondary	Co education	17	No	Form 4		Father	Some primary	Don? Know	No	No	Yes	No	Yes	Yes	No	No	No	Yes	No	No	Yes	Yes	Yes	Yes	No	No	Yes	Yes	No	No	Yes	No	No	Yes	Yes	Yes	No	No	No	Yes	Yes	No	12
UNGUJA	Kaskazini	1	Urban	Government	Boarding only	Secondary	Co education	17	No	Form 4		Female guardian	Secondary	Farmer	No	Yes	Yes	Yes	No	Yes	No	Yes	Yes	No	Yes	Yes	No	Yes	Yes	No	Yes	No	Yes	No	No	Yes	Yes	No	No	Yes	Yes	Yes	No	Yes	No	No	No	Yes	14
UNGUJA	Kaskazini	1	Urban	Government	Boarding only	Secondary	Co education	19	No	Form 4		Father	Secondary	Farmer	No	Yes	Yes	Yes	Yes	No	No	Yes	Yes	No	Yes	Yes	No	Yes	Yes	No	Yes	No	Yes	No	No	Yes	Yes	No	Yes	Yes	No	Yes	No	Yes	Yes	No	No	No	15
PEMBA	North Pemba	1	Rural	Government	Day school	Secondary	Co education	19	No	Form 4		Mother	None	Farmer	No	Yes	Yes	No	Yes	No	No	Yes	Yes	Yes	Yes	Yes	Yes	Yes	Yes	Yes	No	Yes	No	No	No	Yes	No	No	No	No	No	No	Yes	Yes	Yes	No	Yes	No	15
KILIMANJARO	Moshi	20	Rural	Government	Day school	Secondary	Co education	17	No	Form 4	MCHAGA	Mother	Secondary	Self employed	No	Yes	Yes	Yes	Yes	No	No	Yes	Yes	No	Yes	Yes	No	No	Yes	Yes	No	Yes	Yes	No	No	Yes	No	No	Yes	No	No	Yes	No	Yes	Yes	No	Yes	No	14
MBEYA	Mbeya dist	12	Rural	Government	Day school	Secondary	Co education	14	No	Form 2	Muwanji	Mother	Don? Know	Self employed	No	Yes	No	Yes	No	No	No	No	Yes	No	No	Yes	Yes	Yes	Yes	No	No	Yes	No	No	No	Yes	No	No	Yes	No	No	Yes	Yes	No	Yes	No	Yes	No	10
MTWARA	Tandahimba	8	Urban	Government	Day school	Secondary	Co education	16	No	Form 2	mmakonde	Father	Primary	Farmer	No	No	Yes	Yes	Yes	No	No	Yes	No	No	Yes	Yes	Yes	Yes	Yes	No	No	Yes	No	Yes	No	Yes	No	No	Yes	Yes	Yes	Yes	No	Yes	Yes	No	Yes	No	14
UNGUJA	Kaskazini	1	Urban	Government	Boarding only	Secondary	Co education	15	No	Form 2		Father	Secondary	Farmer	No	Yes	Yes	No	Yes	Yes	No	No	Yes	No	Yes	Yes	Yes	Yes	Yes	Yes	No	Yes	Yes	No	Yes	Yes	Yes	Yes	Yes	Yes	Yes	Yes	Yes	Yes	Yes	No	Yes	Yes	13
MTWARA	Tandahimba	7	Urban	Government	Day school	Secondary	Co education	17	No	Form 3	Mmakonde	Father	Some primary	Farmer	No	Yes	No	Yes	No	No	No	No	No	No	Yes	Yes	Yes	Yes	Yes	No	No	Yes	Yes	No	No	Yes	No	Yes	Yes	No	No	Yes	No	Yes	Yes	No	Yes	No	13
MTWARA	Tandahimba	11	Rural	Government	Day school	Primary	Co education	13	No	Standard 7	Mmakonde	Mother	Primary	Farmer	No	Yes	Yes	Yes	No	No	No	No	No	Yes	No	No	Yes	Yes	No	No	No	Yes	No	No	No	Yes	No	No	Yes	No	Yes	Yes	No	Yes	No	Yes	No	No	12
RUVUMA	Namtumbo	8	Urban	Government	Day school	Secondary	Co education	16	No	Form 3	mngoni	Other	Primary	Farmer	No	Yes	Yes	No	Yes	No	No	Yes	No	No	Yes	Yes	No	Yes	No	No	No	Yes	No	No	No	Yes	No	Yes	No	No	No	Yes	Yes	No	No	No	No	No	16
SHINYANGA	Msalala	5	Urban	Government	Boarding and day	Secondary	Co education	18	No	Form 4	MSUKUMA	Father	Some primary	Farmer	No	No	Yes	No	No	No	No	No	No	No	No	No	Yes	Yes	No	No	No	No	No	No	No	Yes	No	No	Yes	No	No	No	No	No	No	No	Yes	No	13
KIGOMA	Kibondo	8	Urban	Government	Day school	Primary	Co education	14	No	Standard 7	mha	Mother	None	Farmer	No	No	No	Yes	No	No	No	Yes	No	No	No	Yes	No	No	Yes	No	No	Yes	No	No	No	No	No	No	Yes	No	No	Yes	No	No	No	Yes	No	No	14
KIGOMA	Kibondo	4	Rural	Non_Government	Boarding and day	Secondary	Co education	17	No	Form 4	mluguru	Father	Don? Know	Self employed	No	Yes	No	Yes	Yes	No	No	No	No	No	No	Yes	No	Yes	Yes	No	No	Yes	Yes	Yes	No	No	No	No	Yes	No	No	Yes	No	Yes	No	Yes	Yes	No	11
SHINYANGA	Msalala	3	Urban	Government	Day school	Secondary	Co education	16	No	Form 2	MSUKUMA	Female guardian	Primary	Farmer	No	No	Yes	Yes	Yes	No	No	No	Yes	No	No	No	Yes	Yes	Yes	No	No	No	Yes	No	No	Yes	No	Yes	Yes	No	Yes	Yes	No	No	No	No	Yes	No	13
IRINGA	Mufindi	31	Urban	Government	Boarding and day	Secondary	Co education	16	No	Form 4	MHEHE	Father	Primary	Self employed	No	Yes	Yes	Yes	Yes	No	No	No	No	Yes	Yes	No	Yes	No	Yes	No	No	Yes	Yes	No	No	No	No	No	Yes	No	Yes	No	No	Yes	No	No	No	No	11
ARUSHA	Karatu	3	Urban	Government	Boarding and day	Secondary	Co education	16	No	Form 3	MUIRAQ	Mother	Primary	Farmer	No	Yes	Yes	Yes	Yes	No	No	Yes	Yes	No	No	Yes	No	Yes	Yes	No	No	Yes	Yes	Yes	No	Yes	No	No	Yes	Yes	Yes	Yes	No	Yes	No	No	Yes	No	13
PEMBA	North Pemba	1	Urban	Government	Day school	Secondary	Co education	18	No	Form 4		Father	Don? Know	Self employed	No	Yes	Yes	Yes	Yes	No	No	Yes	Yes	No	Yes	No	Yes	Yes	Yes	No	No	Yes	Yes	No	No	Yes	Yes	Yes	No	Yes	Yes	Yes	Yes	Yes	No	No	Yes	No	14
IRINGA	Mufindi	30	Urban	Government	Day school	Primary	Co education	14	No	Standard 7	MUHEHE	Father	Primary	Farmer	No	No	Yes	Yes	No	No	No	No	No	No	No	Yes	No	No	Yes	No	No	Yes	No	No	No	Yes	No	No	No	Yes	No	Yes	No	Yes	No	No	No	No	12
MARA	Rorya	13	Urban	Government	Boarding and day	Secondary	Co education	14	No	Form 2	MKURYA	Father	Primary	Farmer	No	Yes	No	No	No	No	No	Yes	No	No	No	No	No	Yes	No	No	No	Yes	No	No	No	No	No	No	Yes	No	No	No	No	Yes	No	No	No	No	12
KAGERA	Muleba	10	Rural	Government	Day school	Secondary	Co education	16	No	Form 3	MHAYA	Mother	Primary	Self employed	No	No	No	Yes	No	No	No	No	Yes	No	No	Yes	Yes	No	Yes	No	No	Yes	Yes	No	No	Yes	No	No	Yes	Yes	Yes	Yes	No	No	No	No	Yes	No	12
KAGERA	Muleba	12	Urban	Government	Day school	Primary	Co education	12	No	Standard 6	MKELEWE	Father	Primary	Formal	No	Yes	No	Yes	Yes	No	No	No	Yes	No	Yes	No	Yes	Yes	Yes	No	No	Yes	No	Yes	No	Yes	No	No	Yes	Yes	Yes	Yes	No	Yes	No	Yes	Yes	No	12
SHINYANGA	Msalala	8	Urban	Government	Day school	Secondary	Co education	14	No	Form 2	Msukuma	Father	Primary	Farmer	No	Yes	Yes	Yes	Yes	No	No	No	Yes	No	No	Yes	Yes	Yes	Yes	No	No	No	Yes	No	No	Yes	No	No	Yes	No	Yes	Yes	Yes	No	No	Yes	Yes	No	12
KIGOMA	Kibondo	7	Urban	Government	Day school	Primary	Co education	14	No	Standard 7	mha	Father	Primary	Farmer	No	No	No	Yes	No	No	No	Yes	No	No	Yes	Yes	Yes	Yes	No	No	Yes	Yes	Yes	No	No	Yes	Yes	No	Yes	Yes	Yes	Yes	Yes	Yes	No	No	Yes	No	12
UNGUJA	Kaskazini	1	Urban	Government	Boarding only	Primary	Co education	15	No	Standard 6		Mother	Some primary	Formal	No	Yes	Yes	Yes	No	No	No	No	No	No	No	Yes	No	Yes	No	No	No	Yes	Yes	Yes	Yes	No	No	No	No	No	No	Yes	Yes	No	No	No	No	Yes	14
UNGUJA	Kaskazini	1	Urban	Government	Boarding only	Secondary	Co education	19	No	Form 4		Father	Don? Know	Farmer	No	No	Yes	No	No	No	No	No	No	No	Yes	No	No	No	Yes	No	No	Yes	No	No	No	Yes	No	No	Yes	No	Yes	No	No	Yes	No	No	No	No	16
UNGUJA	Kaskazini	1	Urban	Government	Boarding only	Secondary	Co education	14	No	Form 2		Mother	Don? Know	Farmer	No	No	Yes	Yes	Yes	No	No	No	No	No	Yes	Yes	No	Yes	No	No	No	No	No	No	No	Yes	No	No	No	Yes	No	Yes	No	Yes	No	No	No	Yes	14
PEMBA	North Pemba	1	Rural	Government	Day school	Secondary	Co education	19	No	Form 4		Mother	Some primary	Farmer	No	Yes	Yes	Yes	Yes	No	No	No	Yes	No	Yes	Yes	No	Yes	Yes	Yes	No	Yes	Yes	No	No	Yes	Yes	No	No	Yes	Yes	Yes	No	Yes	No	Yes	Yes	No	15
SHINYANGA	Msalala	2	Urban	Government	Day school	Secondary	Co education	18	No	Form 4	Msukuma	Father	Secondary	Farmer	No	Yes	Yes	Yes	Yes	No	No	Yes	Yes	No	Yes	Yes	Yes	Yes	Yes	No	No	Yes	Yes	No	No	Yes	No	No	Yes	No	Yes	Yes	Yes	No	No	Yes	Yes	No	14
KILIMANJARO	Moshi	21	Urban	Government	Day school	Secondary	Co education	14	No	Form 1	MSUKUMA	Other	Secondary	Farmer	No	Yes	No	No	No	No	No	Yes	No	No	No	Yes	Yes	Yes	Yes	No	No	Yes	No	No	No	Yes	No	Yes	Yes	No	Yes	Yes	No	No	No	No	Yes	No	13
SHINYANGA	Msalala	3	Urban	Government	Day school	Secondary	Co education	14	No	Form 2	MHAYA	Mother	Some primary	Farmer	No	No	Yes	Yes	Yes	No	No	Yes	Yes	No	No	Yes	Yes	Yes	Yes	No	No	Yes	Yes	No	No	Yes	No	No	No	No	Yes	No	No	No	No	No	Yes	No	12
SHINYANGA	Msalala	1	Urban	Government	Day school	Secondary	Co education	16	No	Form 2	msukuma	Mother	Primary	Farmer	No	No	Yes	Yes	No	No	No	No	No	No	No	Yes	Yes	Yes	Yes	No	No	Yes	Yes	No	No	Yes	No	Yes	Yes	No	No	No	No	Yes	No	No	No	No	14
RUVUMA	Namtumbo	1	Urban	Government	Day school	Secondary	Co education	15	No	Form 3	mndendeule	Father	Primary	Farmer	No	Yes	No	Yes	No	No	No	Yes	No	No	No	Yes	No	Yes	No	No	No	Yes	No	No	No	Yes	No	No	No	No	Yes	Yes	Yes	Yes	No	No	Yes	No	12
DODOMA	Mpwapwa	8	Urban	Government	Boarding and day	Secondary	Girls only	17	No	Form 4	MRANGI	Other	Tertiary	Formal	No	Yes	No	Yes	No	No	No	Yes	No	No	No	Yes	Yes	No	Yes	No	No	Yes	Yes	No	No	Yes	No	No	Yes	No	Yes	Yes	No	Yes	No	No	Yes	No	15
MBEYA	Mbeya dist	20	Urban	Government	Day school	Primary	Co education	13	No	Standard 6	MHEHE	Father	Secondary	Farmer	No	Yes	No	Yes	No	No	No	Yes	No	No	No	Yes	Yes	No	Yes	No	No	Yes	No	No	No	Yes	No	No	Yes	No	Yes	No	Yes	Yes	No	Yes	No	No	11
UNGUJA	Kaskazini	1	Rural	Government	Boarding only	Primary	Co education	16	No	Standard 6		Mother	Don? Know	Don? Know	No	Yes	Yes	No	No	No	No	No	No	No	Yes	No	No	No	Yes	No	No	No	Yes	No	No	Yes	No	No	Yes	No	No	Yes	Yes	Yes	No	Yes	Yes	No	14
SHINYANGA	Msalala	8	Urban	Government	Day school	Primary	Co education	15	No	Standard 6	MSUKUMA	Mother	Don? Know	Farmer	No	No	No	Yes	No	No	No	No	No	No	Yes	No	No	Yes	No	No	No	No	Yes	No	No	No	No	No	No	Yes	No	No	No	Yes	No	No	No	No	14
KILIMANJARO	Moshi	7	Urban	Government	Day school	Secondary	Co education	17	No	Form 4	MCHAGA	Male guardian	Primary	Self employed	No	Yes	Yes	Yes	Yes	No	No	No	No	No	No	Yes	No	No	No	No	No	No	No	No	No	Yes	No	No	Yes	No	No	No	No	No	Yes	No	Yes	No	12
ARUSHA	Karatu	5	Urban	Government	Day school	Secondary	Co education	16	No	Form 3	MUIRAQ	Other	Tertiary	Formal	No	Yes	No	Yes	No	No	No	Yes	No	No	Yes	Yes	No	No	Yes	No	No	Yes	No	No	No	Yes	No	No	Yes	No	Yes	No	No	No	No	No	Yes	No	12
ARUSHA	Karatu	5	Urban	Government	Day school	Secondary	Co education	15	No	Form 3	MUIRAQ	Other	Primary	Self employed	No	Yes	No	Yes	Yes	No	No	Yes	No	No	No	Yes	No	Yes	Yes	No	No	Yes	Yes	No	No	No	No	No	Yes	Yes	No	Yes	No	Yes	No	No	Yes	No	12
ARUSHA	Karatu	5	Urban	Government	Day school	Secondary	Co education	15	No	Form 3	MUIRAQ	Other	Primary	Self employed	No	Yes	Yes	Yes	Yes	No	No	No	No	No	Yes	Yes	No	Yes	Yes	No	No	Yes	No	No	No	Yes	No	No	Yes	No	No	Yes	No	No	No	No	Yes	No	11
MBEYA	Mbeya dist	10	Rural	Government	Boarding and day	Secondary	Co education	15	No	Form 2	Mkinga	Father	Secondary	Self employed	No	Yes	No	Yes	No	No	No	No	Yes	No	No	Yes	Yes	No	Yes	No	No	Yes	No	No	No	Yes	No	No	Yes	No	No	Yes	No	No	No	No	Yes	No	12
UNGUJA	Kaskazini	1	Urban	Government	Boarding only	Primary	Co education	14	No	Standard 6		Father	Primary	Self employed	No	Yes	No	No	No	No	No	No	No	No	Yes	No	No	Yes	Yes	No	No	Yes	Yes	No	No	No	Yes	Yes	No	No	No	No	Yes	Yes	No	No	No	No	14
PEMBA	North Pemba	1	Rural	Government	Day school	Secondary	Co education	19	No	Form 4		Father	Don? Know	Retired officer	No	Yes	Yes	No	Yes	No	No	No	No	No	Yes	Yes	No	No	No	Yes	No	Yes	Yes	No	Yes	No	Yes	No	Yes	No	Yes	Yes	No	Yes	No	Yes	No	No	16
MARA	Rorya	2	Rural	Government	Boarding and day	Secondary	Co education	14	No	Form 1	MJALUO	Father	Primary	Farmer	No	Yes	No	Yes	No	No	No	No	No	No	No	Yes	Yes	Yes	Yes	No	No	Yes	No	No	No	No	No	No	No	Yes	No	Yes	Yes	Yes	No	No	No	No	12
SHINYANGA	Msalala	7	Urban	Government	Boarding and day	Secondary	Co education	14	Yes visionary disability	Form 2	Mjita	Father	Tertiary	Formal	No	No	No	Yes	No	No	No	No	No	No	No	Yes	No	Yes	Yes	No	No	Yes	Yes	No	No	Yes	No	No	Yes	No	No	Yes	No	Yes	No	Yes	No	No	13
KAGERA	Muleba	9	Urban	Government	Day school	Secondary	Co education	17	No	Form 4	MHAYA	Mother	Secondary	Self employed	No	No	No	Yes	No	No	No	No	No	No	No	Yes	No	Yes	No	No	No	No	No	No	No	Yes	No	No	Yes	No	No	No	No	No	No	No	Yes	No	11
MTWARA	Tandahimba	11	Rural	Government	Day school	Secondary	Co education	16	No	Form 3	Mmakua	Female guardian	Tertiary	Formal	No	No	Yes	Yes	Yes	No	No	No	Yes	No	Yes	Yes	No	Yes	Yes	No	No	Yes	No	No	No	Yes	No	No	Yes	Yes	Yes	No	No	No	No	Yes	No	No	14
SHINYANGA	Msalala	3	Urban	Government	Day school	Primary	Co education	15	No	Standard 7	msukuma	Mother	None	Farmer	No	No	No	Yes	No	No	No	Yes	No	No	No	No	No	Yes	No	No	No	Yes	No	No	No	No	No	No	Yes	No	No	No	No	No	No	No	Yes	No	15
KAGERA	Muleba	2	Urban	Government	Day school	Secondary	Co education	15	No	Form 3	mhaya	Father	Primary	Farmer	No	Yes	No	Yes	No	No	No	No	No	No	No	Yes	No	Yes	No	No	No	No	No	No	No	Yes	No	No	Yes	No	No	No	Yes	No	No	No	No	No	12
KILIMANJARO	Moshi	19	Rural	Government	Day school	Secondary	Co education	17	No	Form 4	MPARE	Father	Don? Know	Self employed	No	Yes	Yes	Yes	Yes	No	No	No	Yes	No	Yes	Yes	Yes	Yes	Yes	No	No	Yes	Yes	No	No	Yes	No	No	Yes	No	Yes	Yes	No	No	No	No	Yes	No	12
IRINGA	Mufindi	33	Urban	Government	Day school	Primary	Co education	14	No	Standard 7	MBENA	Mother	None	Farmer	No	No	Yes	Yes	Yes	No	No	Yes	No	No	No	Yes	No	Yes	Yes	No	No	No	No	No	No	Yes	No	No	No	Yes	No	No	No	No	No	Yes	No	No	14
[truncated: 6,338 more rows]
[truncated: 26 more columns]
